# Supplementary material for: Exploring the Regulatory Potential of Long Non-Coding RNA in Feed Efficiency of Indicine Cattle
Source: Genes (Basel). 2020 Aug 25;11(9):997. doi: 10.3390/genes11090997 (PMC7565090; doi:10.3390/genes11090997)
Supplement: Supplementary file 1 [file genes-11-00997-s001.zip]

Archive with 9 entries (9 files):
- SupplementaryFigure1_LiverNetwork.pdf
- SupplementaryFigure2_AdrenalNetwork.pdf
- SupplementaryFigure3_HypothalamusNetwork.pdf
- SupplementaryFigure4_PituitaryNetwork.pdf
- SupplementaryFigure5_MuscleNetwork.pdf
- SupplementaryFile1_lncRNA.gtf
- SupplementaryFile2_lncRNA_Attributes.txt
- SupplementaryFile3_lncRNA_DE.txt
- SupplementaryFile4_lncRNA_QTL.txt
