# Supplementary material for: Exploring the Regulatory Potential of Long Non-Coding RNA in Feed Efficiency of Indicine Cattle
Source: Genes (Basel). 2020 Aug 25;11(9):997. doi: 10.3390/genes11090997 (PMC7565090; doi:10.3390/genes11090997)
Supplement: Supplementary file 1 [file genes-11-00997-s001.zip › SupplementaryFile1_lncRNA.gtf]

NC_037328.1	Cufflinks	exon	9259967	9259986	.	+	.	gene_id "XLOC_000071"; transcript_id "TCONS_00000271"; exon_number "1"; gene_name "ADAMTS5"; oId "CUFF.62.1"; nearest_ref "rna226"; class_code "o"; tss_id "TSS140";
NC_037328.1	Cufflinks	exon	9492499	9498342	.	+	.	gene_id "XLOC_000071"; transcript_id "TCONS_00000271"; exon_number "2"; gene_name "ADAMTS5"; oId "CUFF.62.1"; nearest_ref "rna226"; class_code "o"; tss_id "TSS140";
NC_037328.1	Cufflinks	exon	9964007	9964028	.	+	.	gene_id "XLOC_000075"; transcript_id "TCONS_00000285"; exon_number "1"; gene_name "CYYR1"; oId "CUFF.92.9"; nearest_ref "rna229"; class_code "j"; tss_id "TSS147";
NC_037328.1	Cufflinks	exon	9971636	9971793	.	+	.	gene_id "XLOC_000075"; transcript_id "TCONS_00000285"; exon_number "2"; gene_name "CYYR1"; oId "CUFF.92.9"; nearest_ref "rna229"; class_code "j"; tss_id "TSS147";
NC_037328.1	Cufflinks	exon	9983613	9985677	.	+	.	gene_id "XLOC_000075"; transcript_id "TCONS_00000285"; exon_number "3"; gene_name "CYYR1"; oId "CUFF.92.9"; nearest_ref "rna229"; class_code "j"; tss_id "TSS147";
NC_037328.1	Cufflinks	exon	23607597	23608235	.	+	.	gene_id "XLOC_000098"; transcript_id "TCONS_00000386"; exon_number "1"; oId "CUFF.127.1"; class_code "u"; tss_id "TSS180";
NC_037328.1	Cufflinks	exon	23824906	23824926	.	+	.	gene_id "XLOC_000098"; transcript_id "TCONS_00000386"; exon_number "2"; oId "CUFF.127.1"; class_code "u"; tss_id "TSS180";
NC_037328.1	Cufflinks	exon	23607633	23608235	.	+	.	gene_id "XLOC_000098"; transcript_id "TCONS_00000387"; exon_number "1"; oId "CUFF.127.2"; class_code "u"; tss_id "TSS180";
NC_037328.1	Cufflinks	exon	23638344	23638443	.	+	.	gene_id "XLOC_000098"; transcript_id "TCONS_00000387"; exon_number "2"; oId "CUFF.127.2"; class_code "u"; tss_id "TSS180";
NC_037328.1	Cufflinks	exon	26116552	26116904	.	+	.	gene_id "XLOC_000103"; transcript_id "TCONS_00000402"; exon_number "1"; gene_name "ROBO1"; oId "CUFF.177.1"; nearest_ref "rna333"; class_code "x"; tss_id "TSS189";
NC_037328.1	Cufflinks	exon	26232170	26232177	.	+	.	gene_id "XLOC_000103"; transcript_id "TCONS_00000402"; exon_number "2"; gene_name "ROBO1"; oId "CUFF.177.1"; nearest_ref "rna333"; class_code "x"; tss_id "TSS189";
NC_037328.1	Cufflinks	exon	26116552	26116904	.	+	.	gene_id "XLOC_000103"; transcript_id "TCONS_00000403"; exon_number "1"; gene_name "ROBO1"; oId "CUFF.177.2"; nearest_ref "rna333"; class_code "x"; tss_id "TSS189";
NC_037328.1	Cufflinks	exon	26306057	26306064	.	+	.	gene_id "XLOC_000103"; transcript_id "TCONS_00000403"; exon_number "2"; gene_name "ROBO1"; oId "CUFF.177.2"; nearest_ref "rna333"; class_code "x"; tss_id "TSS189";
NC_037328.1	Cufflinks	exon	26116552	26116904	.	+	.	gene_id "XLOC_000103"; transcript_id "TCONS_00000404"; exon_number "1"; gene_name "ROBO1"; oId "CUFF.177.3"; nearest_ref "rna333"; class_code "x"; tss_id "TSS189";
NC_037328.1	Cufflinks	exon	26369147	26369154	.	+	.	gene_id "XLOC_000103"; transcript_id "TCONS_00000404"; exon_number "2"; gene_name "ROBO1"; oId "CUFF.177.3"; nearest_ref "rna333"; class_code "x"; tss_id "TSS189";
NC_037328.1	Cufflinks	exon	34180505	34180779	.	+	.	gene_id "XLOC_000109"; transcript_id "TCONS_00000418"; exon_number "1"; gene_name "LOC781699"; oId "CUFF.134.1"; nearest_ref "gene202"; class_code "x"; tss_id "TSS198";
NC_037328.1	Cufflinks	exon	34301866	34302317	.	+	.	gene_id "XLOC_000109"; transcript_id "TCONS_00000418"; exon_number "2"; gene_name "LOC781699"; oId "CUFF.134.1"; nearest_ref "gene202"; class_code "x"; tss_id "TSS198";
NC_037328.1	Cufflinks	exon	36174979	36176325	.	+	.	gene_id "XLOC_000113"; transcript_id "TCONS_00000446"; exon_number "1"; gene_name "LOC101904492"; oId "CUFF.166.15"; nearest_ref "rna378"; class_code "j"; tss_id "TSS214";
NC_037328.1	Cufflinks	exon	36183795	36183812	.	+	.	gene_id "XLOC_000113"; transcript_id "TCONS_00000446"; exon_number "2"; gene_name "LOC101904492"; oId "CUFF.166.15"; nearest_ref "rna378"; class_code "j"; tss_id "TSS214";
NC_037328.1	Cufflinks	exon	38586671	38586808	.	+	.	gene_id "XLOC_000118"; transcript_id "TCONS_00000503"; exon_number "1"; oId "CUFF.159.1"; class_code "u"; tss_id "TSS224";
NC_037328.1	Cufflinks	exon	38586972	38587247	.	+	.	gene_id "XLOC_000118"; transcript_id "TCONS_00000503"; exon_number "2"; oId "CUFF.159.1"; class_code "u"; tss_id "TSS224";
NC_037328.1	Cufflinks	exon	42907814	42908022	.	+	.	gene_id "XLOC_000156"; transcript_id "TCONS_00000577"; exon_number "1"; gene_name "LOC100848540"; oId "CUFF.198.1"; nearest_ref "rna439"; class_code "j"; tss_id "TSS267";
NC_037328.1	Cufflinks	exon	42913910	42914806	.	+	.	gene_id "XLOC_000156"; transcript_id "TCONS_00000577"; exon_number "2"; gene_name "LOC100848540"; oId "CUFF.198.1"; nearest_ref "rna439"; class_code "j"; tss_id "TSS267";
NC_037328.1	Cufflinks	exon	42907830	42908022	.	+	.	gene_id "XLOC_000156"; transcript_id "TCONS_00000578"; exon_number "1"; gene_name "LOC100848540"; oId "CUFF.198.2"; nearest_ref "rna439"; class_code "j"; tss_id "TSS267";
NC_037328.1	Cufflinks	exon	42939998	42940123	.	+	.	gene_id "XLOC_000156"; transcript_id "TCONS_00000578"; exon_number "2"; gene_name "LOC100848540"; oId "CUFF.198.2"; nearest_ref "rna439"; class_code "j"; tss_id "TSS267";
NC_037328.1	Cufflinks	exon	42941194	42941437	.	+	.	gene_id "XLOC_000156"; transcript_id "TCONS_00000578"; exon_number "3"; gene_name "LOC100848540"; oId "CUFF.198.2"; nearest_ref "rna439"; class_code "j"; tss_id "TSS267";
NC_037328.1	Cufflinks	exon	42951538	42951617	.	+	.	gene_id "XLOC_000156"; transcript_id "TCONS_00000578"; exon_number "4"; gene_name "LOC100848540"; oId "CUFF.198.2"; nearest_ref "rna439"; class_code "j"; tss_id "TSS267";
NC_037328.1	Cufflinks	exon	42907983	42908022	.	+	.	gene_id "XLOC_000156"; transcript_id "TCONS_00000584"; exon_number "1"; gene_name "LOC100848540"; oId "CUFF.198.9"; nearest_ref "rna439"; class_code "j"; tss_id "TSS268";
NC_037328.1	Cufflinks	exon	42917322	42917491	.	+	.	gene_id "XLOC_000156"; transcript_id "TCONS_00000584"; exon_number "2"; gene_name "LOC100848540"; oId "CUFF.198.9"; nearest_ref "rna439"; class_code "j"; tss_id "TSS268";
NC_037328.1	Cufflinks	exon	42937978	42938541	.	+	.	gene_id "XLOC_000156"; transcript_id "TCONS_00000584"; exon_number "3"; gene_name "LOC100848540"; oId "CUFF.198.9"; nearest_ref "rna439"; class_code "j"; tss_id "TSS268";
NC_037328.1	Cufflinks	exon	42939998	42940123	.	+	.	gene_id "XLOC_000156"; transcript_id "TCONS_00000584"; exon_number "4"; gene_name "LOC100848540"; oId "CUFF.198.9"; nearest_ref "rna439"; class_code "j"; tss_id "TSS268";
NC_037328.1	Cufflinks	exon	42941194	42941437	.	+	.	gene_id "XLOC_000156"; transcript_id "TCONS_00000584"; exon_number "5"; gene_name "LOC100848540"; oId "CUFF.198.9"; nearest_ref "rna439"; class_code "j"; tss_id "TSS268";
NC_037328.1	Cufflinks	exon	42951538	42951617	.	+	.	gene_id "XLOC_000156"; transcript_id "TCONS_00000584"; exon_number "6"; gene_name "LOC100848540"; oId "CUFF.198.9"; nearest_ref "rna439"; class_code "j"; tss_id "TSS268";
NC_037328.1	Cufflinks	exon	42907983	42908022	.	+	.	gene_id "XLOC_000156"; transcript_id "TCONS_00000583"; exon_number "1"; gene_name "LOC100848540"; oId "CUFF.198.8"; nearest_ref "rna439"; class_code "j"; tss_id "TSS268";
NC_037328.1	Cufflinks	exon	42917322	42917491	.	+	.	gene_id "XLOC_000156"; transcript_id "TCONS_00000583"; exon_number "2"; gene_name "LOC100848540"; oId "CUFF.198.8"; nearest_ref "rna439"; class_code "j"; tss_id "TSS268";
NC_037328.1	Cufflinks	exon	42934890	42934989	.	+	.	gene_id "XLOC_000156"; transcript_id "TCONS_00000583"; exon_number "3"; gene_name "LOC100848540"; oId "CUFF.198.8"; nearest_ref "rna439"; class_code "j"; tss_id "TSS268";
NC_037328.1	Cufflinks	exon	42937978	42938121	.	+	.	gene_id "XLOC_000156"; transcript_id "TCONS_00000583"; exon_number "4"; gene_name "LOC100848540"; oId "CUFF.198.8"; nearest_ref "rna439"; class_code "j"; tss_id "TSS268";
NC_037328.1	Cufflinks	exon	42938336	42938541	.	+	.	gene_id "XLOC_000156"; transcript_id "TCONS_00000583"; exon_number "5"; gene_name "LOC100848540"; oId "CUFF.198.8"; nearest_ref "rna439"; class_code "j"; tss_id "TSS268";
NC_037328.1	Cufflinks	exon	42939998	42940123	.	+	.	gene_id "XLOC_000156"; transcript_id "TCONS_00000583"; exon_number "6"; gene_name "LOC100848540"; oId "CUFF.198.8"; nearest_ref "rna439"; class_code "j"; tss_id "TSS268";
NC_037328.1	Cufflinks	exon	42941194	42941437	.	+	.	gene_id "XLOC_000156"; transcript_id "TCONS_00000583"; exon_number "7"; gene_name "LOC100848540"; oId "CUFF.198.8"; nearest_ref "rna439"; class_code "j"; tss_id "TSS268";
NC_037328.1	Cufflinks	exon	42951538	42951617	.	+	.	gene_id "XLOC_000156"; transcript_id "TCONS_00000583"; exon_number "8"; gene_name "LOC100848540"; oId "CUFF.198.8"; nearest_ref "rna439"; class_code "j"; tss_id "TSS268";
NC_037328.1	Cufflinks	exon	50106274	50106284	.	+	.	gene_id "XLOC_000183"; transcript_id "TCONS_00000753"; exon_number "1"; gene_name "ALCAM"; oId "CUFF.269.6"; nearest_ref "rna536"; class_code "o"; tss_id "TSS331";
NC_037328.1	Cufflinks	exon	50161337	50162053	.	+	.	gene_id "XLOC_000183"; transcript_id "TCONS_00000753"; exon_number "2"; gene_name "ALCAM"; oId "CUFF.269.6"; nearest_ref "rna536"; class_code "o"; tss_id "TSS331";
NC_037328.1	Cufflinks	exon	55967202	55967240	.	+	.	gene_id "XLOC_000205"; transcript_id "TCONS_00000856"; exon_number "1"; gene_name "NECTIN3"; oId "CUFF.255.11"; nearest_ref "rna618"; class_code "o"; tss_id "TSS370";
NC_037328.1	Cufflinks	exon	56035853	56038209	.	+	.	gene_id "XLOC_000205"; transcript_id "TCONS_00000856"; exon_number "2"; gene_name "NECTIN3"; oId "CUFF.255.11"; nearest_ref "rna618"; class_code "o"; tss_id "TSS370";
NC_037328.1	Cufflinks	exon	56282018	56282023	.	+	.	gene_id "XLOC_000206"; transcript_id "TCONS_00000857"; exon_number "1"; gene_name "CD96"; oId "CUFF.253.1"; nearest_ref "rna626"; class_code "o"; tss_id "TSS371";
NC_037328.1	Cufflinks	exon	56480334	56482240	.	+	.	gene_id "XLOC_000206"; transcript_id "TCONS_00000857"; exon_number "2"; gene_name "CD96"; oId "CUFF.253.1"; nearest_ref "rna626"; class_code "o"; tss_id "TSS371";
NC_037328.1	Cufflinks	exon	66564927	66565108	.	+	.	gene_id "XLOC_000257"; transcript_id "TCONS_00001271"; exon_number "1"; gene_name "CD86"; oId "CUFF.517.18"; nearest_ref "rna944"; class_code "j"; tss_id "TSS478";
NC_037328.1	Cufflinks	exon	66580581	66580630	.	+	.	gene_id "XLOC_000257"; transcript_id "TCONS_00001271"; exon_number "2"; gene_name "CD86"; oId "CUFF.517.18"; nearest_ref "rna944"; class_code "j"; tss_id "TSS478";
NC_037328.1	Cufflinks	exon	66599427	66599573	.	+	.	gene_id "XLOC_000257"; transcript_id "TCONS_00001271"; exon_number "3"; gene_name "CD86"; oId "CUFF.517.18"; nearest_ref "rna944"; class_code "j"; tss_id "TSS478";
NC_037328.1	Cufflinks	exon	66606870	66606915	.	+	.	gene_id "XLOC_000257"; transcript_id "TCONS_00001271"; exon_number "4"; gene_name "CD86"; oId "CUFF.517.18"; nearest_ref "rna944"; class_code "j"; tss_id "TSS478";
NC_037328.1	Cufflinks	exon	66609089	66611860	.	+	.	gene_id "XLOC_000257"; transcript_id "TCONS_00001271"; exon_number "5"; gene_name "CD86"; oId "CUFF.517.18"; nearest_ref "rna944"; class_code "j"; tss_id "TSS478";
NC_037328.1	Cufflinks	exon	69417995	69418935	.	+	.	gene_id "XLOC_000277"; transcript_id "TCONS_00001451"; exon_number "1"; gene_name "HEG1"; oId "CUFF.446.4"; nearest_ref "rna1037"; class_code "x"; tss_id "TSS535";
NC_037328.1	Cufflinks	exon	69604235	69604244	.	+	.	gene_id "XLOC_000277"; transcript_id "TCONS_00001451"; exon_number "2"; gene_name "HEG1"; oId "CUFF.446.4"; nearest_ref "rna1037"; class_code "x"; tss_id "TSS535";
NC_037328.1	Cufflinks	exon	73529413	73530812	.	+	.	gene_id "XLOC_000317"; transcript_id "TCONS_00001653"; exon_number "1"; gene_name "LOC104970902"; oId "CUFF.488.1"; nearest_ref "rna1238"; class_code "x"; tss_id "TSS610";
NC_037328.1	Cufflinks	exon	73531175	73531394	.	+	.	gene_id "XLOC_000317"; transcript_id "TCONS_00001653"; exon_number "2"; gene_name "LOC104970902"; oId "CUFF.488.1"; nearest_ref "rna1238"; class_code "x"; tss_id "TSS610";
NC_037328.1	Cufflinks	exon	79193873	79194656	.	+	.	gene_id "XLOC_000335"; transcript_id "TCONS_00001701"; exon_number "1"; gene_name "LOC100847122"; oId "CUFF.608.1"; nearest_ref "rna1333"; class_code "o"; tss_id "TSS638";
NC_037328.1	Cufflinks	exon	79194733	79195458	.	+	.	gene_id "XLOC_000335"; transcript_id "TCONS_00001701"; exon_number "2"; gene_name "LOC100847122"; oId "CUFF.608.1"; nearest_ref "rna1333"; class_code "o"; tss_id "TSS638";
NC_037328.1	Cufflinks	exon	79326746	79326981	.	+	.	gene_id "XLOC_000336"; transcript_id "TCONS_00001703"; exon_number "1"; oId "CUFF.514.1"; class_code "u"; tss_id "TSS640";
NC_037328.1	Cufflinks	exon	79327846	79328041	.	+	.	gene_id "XLOC_000336"; transcript_id "TCONS_00001703"; exon_number "2"; oId "CUFF.514.1"; class_code "u"; tss_id "TSS640";
NC_037328.1	Cufflinks	exon	81708618	81711838	.	+	.	gene_id "XLOC_000357"; transcript_id "TCONS_00001821"; exon_number "1"; gene_name "LOC112447465"; oId "CUFF.606.1"; nearest_ref "rna1425"; class_code "o"; tss_id "TSS690";
NC_037328.1	Cufflinks	exon	81836204	81836214	.	+	.	gene_id "XLOC_000357"; transcript_id "TCONS_00001821"; exon_number "2"; gene_name "LOC112447465"; oId "CUFF.606.1"; nearest_ref "rna1425"; class_code "o"; tss_id "TSS690";
NC_037328.1	Cufflinks	exon	85315493	85315540	.	+	.	gene_id "XLOC_000387"; transcript_id "TCONS_00002026"; exon_number "1"; gene_name "LOC100849009"; oId "CUFF.633.1"; nearest_ref "rna1587"; class_code "x"; tss_id "TSS765";
NC_037328.1	Cufflinks	exon	85503011	85503545	.	+	.	gene_id "XLOC_000387"; transcript_id "TCONS_00002026"; exon_number "2"; gene_name "LOC100849009"; oId "CUFF.633.1"; nearest_ref "rna1587"; class_code "x"; tss_id "TSS765";
NC_037328.1	Cufflinks	exon	85315522	85315540	.	+	.	gene_id "XLOC_000387"; transcript_id "TCONS_00002027"; exon_number "1"; gene_name "LOC100849009"; oId "CUFF.633.2"; nearest_ref "rna1587"; class_code "x"; tss_id "TSS765";
NC_037328.1	Cufflinks	exon	85403056	85403133	.	+	.	gene_id "XLOC_000387"; transcript_id "TCONS_00002027"; exon_number "2"; gene_name "LOC100849009"; oId "CUFF.633.2"; nearest_ref "rna1587"; class_code "x"; tss_id "TSS765";
NC_037328.1	Cufflinks	exon	85503016	85503545	.	+	.	gene_id "XLOC_000387"; transcript_id "TCONS_00002027"; exon_number "3"; gene_name "LOC100849009"; oId "CUFF.633.2"; nearest_ref "rna1587"; class_code "x"; tss_id "TSS765";
NC_037328.1	Cufflinks	exon	85320445	85320608	.	+	.	gene_id "XLOC_000387"; transcript_id "TCONS_00002029"; exon_number "1"; gene_name "LOC104970940"; oId "CUFF.633.4"; nearest_ref "rna1589"; class_code "x"; tss_id "TSS766";
NC_037328.1	Cufflinks	exon	85503011	85503545	.	+	.	gene_id "XLOC_000387"; transcript_id "TCONS_00002029"; exon_number "2"; gene_name "LOC104970940"; oId "CUFF.633.4"; nearest_ref "rna1589"; class_code "x"; tss_id "TSS766";
NC_037328.1	Cufflinks	exon	85454317	85454336	.	+	.	gene_id "XLOC_000387"; transcript_id "TCONS_00002030"; exon_number "1"; gene_name "TRNAG-GCC"; oId "CUFF.633.5"; nearest_ref "rna1590"; class_code "x"; tss_id "TSS767";
NC_037328.1	Cufflinks	exon	85503011	85503545	.	+	.	gene_id "XLOC_000387"; transcript_id "TCONS_00002030"; exon_number "2"; gene_name "TRNAG-GCC"; oId "CUFF.633.5"; nearest_ref "rna1590"; class_code "x"; tss_id "TSS767";
NC_037328.1	Cufflinks	exon	85498922	85499152	.	+	.	gene_id "XLOC_000387"; transcript_id "TCONS_00002031"; exon_number "1"; oId "CUFF.633.6"; class_code "u"; tss_id "TSS768";
NC_037328.1	Cufflinks	exon	85503011	85503545	.	+	.	gene_id "XLOC_000387"; transcript_id "TCONS_00002031"; exon_number "2"; oId "CUFF.633.6"; class_code "u"; tss_id "TSS768";
NC_037328.1	Cufflinks	exon	87351252	87353348	.	+	.	gene_id "XLOC_000394"; transcript_id "TCONS_00002073"; exon_number "1"; gene_name "PEX5L"; oId "CUFF.716.1"; nearest_ref "rna1613"; class_code "o"; tss_id "TSS778";
NC_037328.1	Cufflinks	exon	87611772	87611782	.	+	.	gene_id "XLOC_000394"; transcript_id "TCONS_00002073"; exon_number "2"; gene_name "PEX5L"; oId "CUFF.716.1"; nearest_ref "rna1613"; class_code "o"; tss_id "TSS778";
NC_037328.1	Cufflinks	exon	88841010	88841136	.	+	.	gene_id "XLOC_000405"; transcript_id "TCONS_00002126"; exon_number "1"; gene_name "LOC100140644"; oId "CUFF.638.1"; nearest_ref "gene755"; class_code "x"; tss_id "TSS801";
NC_037328.1	Cufflinks	exon	88942412	88942680	.	+	.	gene_id "XLOC_000405"; transcript_id "TCONS_00002126"; exon_number "2"; gene_name "LOC100140644"; oId "CUFF.638.1"; nearest_ref "gene755"; class_code "x"; tss_id "TSS801";
NC_037328.1	Cufflinks	exon	94818797	94819124	.	+	.	gene_id "XLOC_000419"; transcript_id "TCONS_00002159"; exon_number "1"; gene_name "NCEH1"; oId "CUFF.685.4"; nearest_ref "rna1712"; class_code "j"; tss_id "TSS820";
NC_037328.1	Cufflinks	exon	94859911	94859980	.	+	.	gene_id "XLOC_000419"; transcript_id "TCONS_00002159"; exon_number "2"; gene_name "NCEH1"; oId "CUFF.685.4"; nearest_ref "rna1712"; class_code "j"; tss_id "TSS820";
NC_037328.1	Cufflinks	exon	94880893	94882848	.	+	.	gene_id "XLOC_000419"; transcript_id "TCONS_00002159"; exon_number "3"; gene_name "NCEH1"; oId "CUFF.685.4"; nearest_ref "rna1712"; class_code "j"; tss_id "TSS820";
NC_037328.1	Cufflinks	exon	100030810	100030882	.	+	.	gene_id "XLOC_000450"; transcript_id "TCONS_00002471"; exon_number "1"; gene_name "SERPINI2"; oId "CUFF.732.9"; nearest_ref "rna1856"; class_code "j"; tss_id "TSS890";
NC_037328.1	Cufflinks	exon	100031666	100031922	.	+	.	gene_id "XLOC_000450"; transcript_id "TCONS_00002471"; exon_number "2"; gene_name "SERPINI2"; oId "CUFF.732.9"; nearest_ref "rna1856"; class_code "j"; tss_id "TSS890";
NC_037328.1	Cufflinks	exon	106346046	106346102	.	+	.	gene_id "XLOC_000470"; transcript_id "TCONS_00002509"; exon_number "1"; gene_name "B3GALNT1"; oId "CUFF.772.1"; nearest_ref "rna1877"; class_code "j"; tss_id "TSS915";
NC_037328.1	Cufflinks	exon	106349529	106349617	.	+	.	gene_id "XLOC_000470"; transcript_id "TCONS_00002509"; exon_number "2"; gene_name "B3GALNT1"; oId "CUFF.772.1"; nearest_ref "rna1877"; class_code "j"; tss_id "TSS915";
NC_037328.1	Cufflinks	exon	106350016	106350052	.	+	.	gene_id "XLOC_000470"; transcript_id "TCONS_00002509"; exon_number "3"; gene_name "B3GALNT1"; oId "CUFF.772.1"; nearest_ref "rna1877"; class_code "j"; tss_id "TSS915";
NC_037328.1	Cufflinks	exon	106350917	106351316	.	+	.	gene_id "XLOC_000470"; transcript_id "TCONS_00002509"; exon_number "4"; gene_name "B3GALNT1"; oId "CUFF.772.1"; nearest_ref "rna1877"; class_code "j"; tss_id "TSS915";
NC_037328.1	Cufflinks	exon	106346148	106346364	.	+	.	gene_id "XLOC_000470"; transcript_id "TCONS_00002510"; exon_number "1"; gene_name "B3GALNT1"; oId "CUFF.772.2"; nearest_ref "rna1877"; class_code "j"; tss_id "TSS916";
NC_037328.1	Cufflinks	exon	106349529	106349617	.	+	.	gene_id "XLOC_000470"; transcript_id "TCONS_00002510"; exon_number "2"; gene_name "B3GALNT1"; oId "CUFF.772.2"; nearest_ref "rna1877"; class_code "j"; tss_id "TSS916";
NC_037328.1	Cufflinks	exon	106350016	106350052	.	+	.	gene_id "XLOC_000470"; transcript_id "TCONS_00002510"; exon_number "3"; gene_name "B3GALNT1"; oId "CUFF.772.2"; nearest_ref "rna1877"; class_code "j"; tss_id "TSS916";
NC_037328.1	Cufflinks	exon	106350917	106351316	.	+	.	gene_id "XLOC_000470"; transcript_id "TCONS_00002510"; exon_number "4"; gene_name "B3GALNT1"; oId "CUFF.772.2"; nearest_ref "rna1877"; class_code "j"; tss_id "TSS916";
NC_037328.1	Cufflinks	exon	106346453	106346641	.	+	.	gene_id "XLOC_000470"; transcript_id "TCONS_00002527"; exon_number "1"; gene_name "B3GALNT1"; oId "CUFF.772.19"; nearest_ref "rna1877"; class_code "j"; tss_id "TSS918";
NC_037328.1	Cufflinks	exon	106349529	106349617	.	+	.	gene_id "XLOC_000470"; transcript_id "TCONS_00002527"; exon_number "2"; gene_name "B3GALNT1"; oId "CUFF.772.19"; nearest_ref "rna1877"; class_code "j"; tss_id "TSS918";
NC_037328.1	Cufflinks	exon	106350016	106350052	.	+	.	gene_id "XLOC_000470"; transcript_id "TCONS_00002527"; exon_number "3"; gene_name "B3GALNT1"; oId "CUFF.772.19"; nearest_ref "rna1877"; class_code "j"; tss_id "TSS918";
NC_037328.1	Cufflinks	exon	106350917	106351316	.	+	.	gene_id "XLOC_000470"; transcript_id "TCONS_00002527"; exon_number "4"; gene_name "B3GALNT1"; oId "CUFF.772.19"; nearest_ref "rna1877"; class_code "j"; tss_id "TSS918";
NC_037328.1	Cufflinks	exon	106883817	106883825	.	+	.	gene_id "XLOC_000472"; transcript_id "TCONS_00002535"; exon_number "1"; gene_name "KPNA4"; oId "CUFF.754.1"; nearest_ref "rna1884"; class_code "o"; tss_id "TSS921";
NC_037328.1	Cufflinks	exon	106986287	106991565	.	+	.	gene_id "XLOC_000472"; transcript_id "TCONS_00002535"; exon_number "2"; gene_name "KPNA4"; oId "CUFF.754.1"; nearest_ref "rna1884"; class_code "o"; tss_id "TSS921";
NC_037328.1	Cufflinks	exon	108732649	108732954	.	+	.	gene_id "XLOC_000478"; transcript_id "TCONS_00002627"; exon_number "1"; oId "CUFF.758.1"; class_code "u"; tss_id "TSS939";
NC_037328.1	Cufflinks	exon	108739148	108739254	.	+	.	gene_id "XLOC_000478"; transcript_id "TCONS_00002627"; exon_number "2"; oId "CUFF.758.1"; class_code "u"; tss_id "TSS939";
NC_037328.1	Cufflinks	exon	108753064	108753375	.	+	.	gene_id "XLOC_000478"; transcript_id "TCONS_00002627"; exon_number "3"; oId "CUFF.758.1"; class_code "u"; tss_id "TSS939";
NC_037328.1	Cufflinks	exon	113207463	113207472	.	+	.	gene_id "XLOC_000501"; transcript_id "TCONS_00002719"; exon_number "1"; gene_name "DHX36"; oId "CUFF.819.1"; nearest_ref "rna1989"; class_code "o"; tss_id "TSS986";
NC_037328.1	Cufflinks	exon	113373112	113374144	.	+	.	gene_id "XLOC_000501"; transcript_id "TCONS_00002719"; exon_number "2"; gene_name "DHX36"; oId "CUFF.819.1"; nearest_ref "rna1989"; class_code "o"; tss_id "TSS986";
NC_037328.1	Cufflinks	exon	115264039	115264350	.	+	.	gene_id "XLOC_000504"; transcript_id "TCONS_00002735"; exon_number "1"; oId "CUFF.829.1"; class_code "u"; tss_id "TSS991";
NC_037328.1	Cufflinks	exon	115264612	115264633	.	+	.	gene_id "XLOC_000504"; transcript_id "TCONS_00002735"; exon_number "2"; oId "CUFF.829.1"; class_code "u"; tss_id "TSS991";
NC_037328.1	Cufflinks	exon	116031255	116032613	.	+	.	gene_id "XLOC_000507"; transcript_id "TCONS_00002738"; exon_number "1"; gene_name "AADAC"; oId "CUFF.836.1"; nearest_ref "rna2053"; class_code "x"; tss_id "TSS994";
NC_037328.1	Cufflinks	exon	116183576	116183605	.	+	.	gene_id "XLOC_000507"; transcript_id "TCONS_00002738"; exon_number "2"; gene_name "AADAC"; oId "CUFF.836.1"; nearest_ref "rna2053"; class_code "x"; tss_id "TSS994";
NC_037328.1	Cufflinks	exon	117743443	117743464	.	+	.	gene_id "XLOC_000522"; transcript_id "TCONS_00002783"; exon_number "1"; gene_name "LOC104971004"; oId "CUFF.888.1"; nearest_ref "rna2106"; class_code "o"; tss_id "TSS1022";
NC_037328.1	Cufflinks	exon	117745563	117746292	.	+	.	gene_id "XLOC_000522"; transcript_id "TCONS_00002783"; exon_number "2"; gene_name "LOC104971004"; oId "CUFF.888.1"; nearest_ref "rna2106"; class_code "o"; tss_id "TSS1022";
NC_037328.1	Cufflinks	exon	118709808	118709817	.	+	.	gene_id "XLOC_000528"; transcript_id "TCONS_00002812"; exon_number "1"; gene_name "CP"; oId "CUFF.901.1"; nearest_ref "rna2131"; class_code "o"; tss_id "TSS1038";
NC_037328.1	Cufflinks	exon	119003589	119004010	.	+	.	gene_id "XLOC_000528"; transcript_id "TCONS_00002812"; exon_number "2"; gene_name "CP"; oId "CUFF.901.1"; nearest_ref "rna2131"; class_code "o"; tss_id "TSS1038";
NC_037328.1	Cufflinks	exon	128219786	128219851	.	+	.	gene_id "XLOC_000567"; transcript_id "TCONS_00003163"; exon_number "1"; oId "CUFF.941.1"; class_code "u"; tss_id "TSS1142";
NC_037328.1	Cufflinks	exon	128231215	128231313	.	+	.	gene_id "XLOC_000567"; transcript_id "TCONS_00003163"; exon_number "2"; oId "CUFF.941.1"; class_code "u"; tss_id "TSS1142";
NC_037328.1	Cufflinks	exon	128231595	128232530	.	+	.	gene_id "XLOC_000567"; transcript_id "TCONS_00003163"; exon_number "3"; oId "CUFF.941.1"; class_code "u"; tss_id "TSS1142";
NC_037328.1	Cufflinks	exon	128527396	128527562	.	+	.	gene_id "XLOC_000568"; transcript_id "TCONS_00003165"; exon_number "1"; gene_name "LOC101907823"; oId "CUFF.973.5"; nearest_ref "rna2332"; class_code "j"; tss_id "TSS1143";
NC_037328.1	Cufflinks	exon	128531245	128531915	.	+	.	gene_id "XLOC_000568"; transcript_id "TCONS_00003165"; exon_number "2"; gene_name "LOC101907823"; oId "CUFF.973.5"; nearest_ref "rna2332"; class_code "j"; tss_id "TSS1143";
NC_037328.1	Cufflinks	exon	128527396	128527562	.	+	.	gene_id "XLOC_000568"; transcript_id "TCONS_00003164"; exon_number "1"; gene_name "LOC101907823"; oId "CUFF.973.2"; nearest_ref "rna2332"; class_code "j"; tss_id "TSS1143";
NC_037328.1	Cufflinks	exon	128528850	128528976	.	+	.	gene_id "XLOC_000568"; transcript_id "TCONS_00003164"; exon_number "2"; gene_name "LOC101907823"; oId "CUFF.973.2"; nearest_ref "rna2332"; class_code "j"; tss_id "TSS1143";
NC_037328.1	Cufflinks	exon	128531245	128531915	.	+	.	gene_id "XLOC_000568"; transcript_id "TCONS_00003164"; exon_number "3"; gene_name "LOC101907823"; oId "CUFF.973.2"; nearest_ref "rna2332"; class_code "j"; tss_id "TSS1143";
NC_037328.1	Cufflinks	exon	128527396	128527562	.	+	.	gene_id "XLOC_000568"; transcript_id "TCONS_00003166"; exon_number "1"; gene_name "LOC101907823"; oId "CUFF.973.3"; nearest_ref "rna2332"; class_code "j"; tss_id "TSS1143";
NC_037328.1	Cufflinks	exon	128528850	128528976	.	+	.	gene_id "XLOC_000568"; transcript_id "TCONS_00003166"; exon_number "2"; gene_name "LOC101907823"; oId "CUFF.973.3"; nearest_ref "rna2332"; class_code "j"; tss_id "TSS1143";
NC_037328.1	Cufflinks	exon	128552792	128552922	.	+	.	gene_id "XLOC_000568"; transcript_id "TCONS_00003166"; exon_number "3"; gene_name "LOC101907823"; oId "CUFF.973.3"; nearest_ref "rna2332"; class_code "j"; tss_id "TSS1143";
NC_037328.1	Cufflinks	exon	128553920	128553934	.	+	.	gene_id "XLOC_000568"; transcript_id "TCONS_00003166"; exon_number "4"; gene_name "LOC101907823"; oId "CUFF.973.3"; nearest_ref "rna2332"; class_code "j"; tss_id "TSS1143";
NC_037328.1	Cufflinks	exon	128527396	128527562	.	+	.	gene_id "XLOC_000568"; transcript_id "TCONS_00003168"; exon_number "1"; gene_name "LOC101907823"; oId "CUFF.973.6"; nearest_ref "rna2332"; class_code "j"; tss_id "TSS1143";
NC_037328.1	Cufflinks	exon	128552792	128552922	.	+	.	gene_id "XLOC_000568"; transcript_id "TCONS_00003168"; exon_number "2"; gene_name "LOC101907823"; oId "CUFF.973.6"; nearest_ref "rna2332"; class_code "j"; tss_id "TSS1143";
NC_037328.1	Cufflinks	exon	128557028	128557435	.	+	.	gene_id "XLOC_000568"; transcript_id "TCONS_00003168"; exon_number "3"; gene_name "LOC101907823"; oId "CUFF.973.6"; nearest_ref "rna2332"; class_code "j"; tss_id "TSS1143";
NC_037328.1	Cufflinks	exon	128558031	128559442	.	+	.	gene_id "XLOC_000568"; transcript_id "TCONS_00003168"; exon_number "4"; gene_name "LOC101907823"; oId "CUFF.973.6"; nearest_ref "rna2332"; class_code "j"; tss_id "TSS1143";
NC_037328.1	Cufflinks	exon	128527396	128527562	.	+	.	gene_id "XLOC_000568"; transcript_id "TCONS_00003169"; exon_number "1"; gene_name "LOC101907823"; oId "CUFF.973.4"; nearest_ref "rna2332"; class_code "j"; tss_id "TSS1143";
NC_037328.1	Cufflinks	exon	128528850	128528976	.	+	.	gene_id "XLOC_000568"; transcript_id "TCONS_00003169"; exon_number "2"; gene_name "LOC101907823"; oId "CUFF.973.4"; nearest_ref "rna2332"; class_code "j"; tss_id "TSS1143";
NC_037328.1	Cufflinks	exon	128552792	128552922	.	+	.	gene_id "XLOC_000568"; transcript_id "TCONS_00003169"; exon_number "3"; gene_name "LOC101907823"; oId "CUFF.973.4"; nearest_ref "rna2332"; class_code "j"; tss_id "TSS1143";
NC_037328.1	Cufflinks	exon	128598152	128598426	.	+	.	gene_id "XLOC_000568"; transcript_id "TCONS_00003169"; exon_number "4"; gene_name "LOC101907823"; oId "CUFF.973.4"; nearest_ref "rna2332"; class_code "j"; tss_id "TSS1143";
NC_037328.1	Cufflinks	exon	132207894	132209711	.	+	.	gene_id "XLOC_000595"; transcript_id "TCONS_00003325"; exon_number "1"; gene_name "NCK1"; oId "CUFF.992.2"; nearest_ref "rna2433"; class_code "x"; tss_id "TSS1194";
NC_037328.1	Cufflinks	exon	132210224	132215643	.	+	.	gene_id "XLOC_000595"; transcript_id "TCONS_00003325"; exon_number "2"; gene_name "NCK1"; oId "CUFF.992.2"; nearest_ref "rna2433"; class_code "x"; tss_id "TSS1194";
NC_037328.1	Cufflinks	exon	135867349	135868591	.	+	.	gene_id "XLOC_000612"; transcript_id "TCONS_00003471"; exon_number "1"; gene_name "CDV3"; oId "CUFF.1013.1"; nearest_ref "rna2492"; class_code "x"; tss_id "TSS1237";
NC_037328.1	Cufflinks	exon	135868628	135868876	.	+	.	gene_id "XLOC_000612"; transcript_id "TCONS_00003471"; exon_number "2"; gene_name "CDV3"; oId "CUFF.1013.1"; nearest_ref "rna2492"; class_code "x"; tss_id "TSS1237";
NC_037328.1	Cufflinks	exon	136752907	136752943	.	+	.	gene_id "XLOC_000617"; transcript_id "TCONS_00003476"; exon_number "1"; gene_name "NPHP3"; oId "CUFF.1050.1"; nearest_ref "rna2505"; class_code "o"; tss_id "TSS1242";
NC_037328.1	Cufflinks	exon	136870080	136871125	.	+	.	gene_id "XLOC_000617"; transcript_id "TCONS_00003476"; exon_number "2"; gene_name "NPHP3"; oId "CUFF.1050.1"; nearest_ref "rna2505"; class_code "o"; tss_id "TSS1242";
NC_037328.1	Cufflinks	exon	138464585	138464624	.	+	.	gene_id "XLOC_000624"; transcript_id "TCONS_00003519"; exon_number "1"; gene_name "LOC104971058"; oId "CUFF.1021.1"; nearest_ref "rna2522"; class_code "j"; tss_id "TSS1256";
NC_037328.1	Cufflinks	exon	138483950	138484034	.	+	.	gene_id "XLOC_000624"; transcript_id "TCONS_00003519"; exon_number "2"; gene_name "LOC104971058"; oId "CUFF.1021.1"; nearest_ref "rna2522"; class_code "j"; tss_id "TSS1256";
NC_037328.1	Cufflinks	exon	138500135	138500353	.	+	.	gene_id "XLOC_000624"; transcript_id "TCONS_00003519"; exon_number "3"; gene_name "LOC104971058"; oId "CUFF.1021.1"; nearest_ref "rna2522"; class_code "j"; tss_id "TSS1256";
NC_037328.1	Cufflinks	exon	138500848	138501100	.	+	.	gene_id "XLOC_000624"; transcript_id "TCONS_00003519"; exon_number "4"; gene_name "LOC104971058"; oId "CUFF.1021.1"; nearest_ref "rna2522"; class_code "j"; tss_id "TSS1256";
NC_037328.1	Cufflinks	exon	142139013	142140865	.	+	.	gene_id "XLOC_000642"; transcript_id "TCONS_00003607"; exon_number "1"; gene_name "C2CD2"; oId "CUFF.1086.1"; nearest_ref "rna2610"; class_code "x"; tss_id "TSS1284";
NC_037328.1	Cufflinks	exon	142144420	142144477	.	+	.	gene_id "XLOC_000642"; transcript_id "TCONS_00003607"; exon_number "2"; gene_name "C2CD2"; oId "CUFF.1086.1"; nearest_ref "rna2610"; class_code "x"; tss_id "TSS1284";
NC_037328.1	Cufflinks	exon	143872386	143872413	.	+	.	gene_id "XLOC_000662"; transcript_id "TCONS_00003778"; exon_number "1"; gene_name "RRP1"; oId "CUFF.1109.34"; nearest_ref "rna2689"; class_code "j"; tss_id "TSS1333";
NC_037328.1	Cufflinks	exon	143873206	143873317	.	+	.	gene_id "XLOC_000662"; transcript_id "TCONS_00003778"; exon_number "2"; gene_name "RRP1"; oId "CUFF.1109.34"; nearest_ref "rna2689"; class_code "j"; tss_id "TSS1333";
NC_037328.1	Cufflinks	exon	143874252	143874985	.	+	.	gene_id "XLOC_000662"; transcript_id "TCONS_00003778"; exon_number "3"; gene_name "RRP1"; oId "CUFF.1109.34"; nearest_ref "rna2689"; class_code "j"; tss_id "TSS1333";
NC_037328.1	Cufflinks	exon	145325719	145326211	.	+	.	gene_id "XLOC_000682"; transcript_id "TCONS_00003956"; exon_number "1"; gene_name "LOC100849587"; oId "CUFF.1181.4"; nearest_ref "rna2802"; class_code "j"; tss_id "TSS1391";
NC_037328.1	Cufflinks	exon	145345951	145346274	.	+	.	gene_id "XLOC_000682"; transcript_id "TCONS_00003956"; exon_number "2"; gene_name "LOC100849587"; oId "CUFF.1181.4"; nearest_ref "rna2802"; class_code "j"; tss_id "TSS1391";
NC_037328.1	Cufflinks	exon	145347466	145347578	.	+	.	gene_id "XLOC_000682"; transcript_id "TCONS_00003956"; exon_number "3"; gene_name "LOC100849587"; oId "CUFF.1181.4"; nearest_ref "rna2802"; class_code "j"; tss_id "TSS1391";
NC_037328.1	Cufflinks	exon	145359565	145359913	.	+	.	gene_id "XLOC_000682"; transcript_id "TCONS_00003956"; exon_number "4"; gene_name "LOC100849587"; oId "CUFF.1181.4"; nearest_ref "rna2802"; class_code "j"; tss_id "TSS1391";
NC_037328.1	Cufflinks	exon	145863654	145863713	.	+	.	gene_id "XLOC_000686"; transcript_id "TCONS_00004025"; exon_number "1"; oId "CUFF.1150.1"; class_code "u"; tss_id "TSS1404";
NC_037328.1	Cufflinks	exon	145864684	145864865	.	+	.	gene_id "XLOC_000686"; transcript_id "TCONS_00004025"; exon_number "2"; oId "CUFF.1150.1"; class_code "u"; tss_id "TSS1404";
NC_037328.1	Cufflinks	exon	148765375	148765551	.	+	.	gene_id "XLOC_000708"; transcript_id "TCONS_00004188"; exon_number "1"; oId "CUFF.1172.2"; class_code "u"; tss_id "TSS1437";
NC_037328.1	Cufflinks	exon	148765803	148769105	.	+	.	gene_id "XLOC_000708"; transcript_id "TCONS_00004188"; exon_number "2"; oId "CUFF.1172.2"; class_code "u"; tss_id "TSS1437";
NC_037328.1	Cufflinks	exon	148790298	148791527	.	+	.	gene_id "XLOC_000708"; transcript_id "TCONS_00004188"; exon_number "3"; oId "CUFF.1172.2"; class_code "u"; tss_id "TSS1437";
NC_037328.1	Cufflinks	exon	148788769	148788803	.	+	.	gene_id "XLOC_000708"; transcript_id "TCONS_00004190"; exon_number "1"; oId "CUFF.1172.5"; class_code "u"; tss_id "TSS1439";
NC_037328.1	Cufflinks	exon	148790298	148791527	.	+	.	gene_id "XLOC_000708"; transcript_id "TCONS_00004190"; exon_number "2"; oId "CUFF.1172.5"; class_code "u"; tss_id "TSS1439";
NC_037328.1	Cufflinks	exon	149231658	149231660	.	+	.	gene_id "XLOC_000710"; transcript_id "TCONS_00004196"; exon_number "1"; gene_name "LOC112448075"; oId "CUFF.1385.2"; nearest_ref "rna2914"; class_code "o"; tss_id "TSS1442";
NC_037328.1	Cufflinks	exon	149235904	149236168	.	+	.	gene_id "XLOC_000710"; transcript_id "TCONS_00004196"; exon_number "2"; gene_name "LOC112448075"; oId "CUFF.1385.2"; nearest_ref "rna2914"; class_code "o"; tss_id "TSS1442";
NC_037328.1	Cufflinks	exon	152916248	152916302	.	+	.	gene_id "XLOC_000726"; transcript_id "TCONS_00004371"; exon_number "1"; gene_name "LOC100848527"; oId "CUFF.1312.1"; nearest_ref "rna3015"; class_code "j"; tss_id "TSS1505";
NC_037328.1	Cufflinks	exon	152917582	152917676	.	+	.	gene_id "XLOC_000726"; transcript_id "TCONS_00004371"; exon_number "2"; gene_name "LOC100848527"; oId "CUFF.1312.1"; nearest_ref "rna3015"; class_code "j"; tss_id "TSS1505";
NC_037328.1	Cufflinks	exon	152926014	152926181	.	+	.	gene_id "XLOC_000726"; transcript_id "TCONS_00004371"; exon_number "3"; gene_name "LOC100848527"; oId "CUFF.1312.1"; nearest_ref "rna3015"; class_code "j"; tss_id "TSS1505";
NC_037328.1	Cufflinks	exon	156927651	156928078	.	+	.	gene_id "XLOC_000743"; transcript_id "TCONS_00004452"; exon_number "1"; oId "CUFF.1266.2"; class_code "u"; tss_id "TSS1533";
NC_037328.1	Cufflinks	exon	156928420	156928908	.	+	.	gene_id "XLOC_000743"; transcript_id "TCONS_00004452"; exon_number "2"; oId "CUFF.1266.2"; class_code "u"; tss_id "TSS1533";
NC_037328.1	Cufflinks	exon	156927651	156928078	.	+	.	gene_id "XLOC_000743"; transcript_id "TCONS_00004453"; exon_number "1"; oId "CUFF.1266.3"; class_code "u"; tss_id "TSS1533";
NC_037328.1	Cufflinks	exon	156928420	156928590	.	+	.	gene_id "XLOC_000743"; transcript_id "TCONS_00004453"; exon_number "2"; oId "CUFF.1266.3"; class_code "u"; tss_id "TSS1533";
NC_037328.1	Cufflinks	exon	156929876	156931665	.	+	.	gene_id "XLOC_000743"; transcript_id "TCONS_00004453"; exon_number "3"; oId "CUFF.1266.3"; class_code "u"; tss_id "TSS1533";
NC_037328.1	Cufflinks	exon	6042689	6043133	.	-	.	gene_id "XLOC_000816"; transcript_id "TCONS_00004760"; exon_number "1"; gene_name "GRIK1"; oId "CUFF.115.1"; nearest_ref "rna181"; class_code "x"; tss_id "TSS1663";
NC_037328.1	Cufflinks	exon	6256799	6256817	.	-	.	gene_id "XLOC_000816"; transcript_id "TCONS_00004760"; exon_number "2"; gene_name "GRIK1"; oId "CUFF.115.1"; nearest_ref "rna181"; class_code "x"; tss_id "TSS1663";
NC_037328.1	Cufflinks	exon	6776756	6776923	.	-	.	gene_id "XLOC_000817"; transcript_id "TCONS_00004761"; exon_number "1"; gene_name "LOC112448281"; oId "CUFF.56.1"; nearest_ref "rna187"; class_code "o"; tss_id "TSS1664";
NC_037328.1	Cufflinks	exon	6793922	6794447	.	-	.	gene_id "XLOC_000817"; transcript_id "TCONS_00004761"; exon_number "2"; gene_name "LOC112448281"; oId "CUFF.56.1"; nearest_ref "rna187"; class_code "o"; tss_id "TSS1664";
NC_037328.1	Cufflinks	exon	6944195	6944698	.	-	.	gene_id "XLOC_000820"; transcript_id "TCONS_00004780"; exon_number "1"; gene_name "LOC104970784"; oId "CUFF.57.1"; nearest_ref "rna190"; class_code "j"; tss_id "TSS1677";
NC_037328.1	Cufflinks	exon	6944957	6945202	.	-	.	gene_id "XLOC_000820"; transcript_id "TCONS_00004780"; exon_number "2"; gene_name "LOC104970784"; oId "CUFF.57.1"; nearest_ref "rna190"; class_code "j"; tss_id "TSS1677";
NC_037328.1	Cufflinks	exon	10704991	10705690	.	-	.	gene_id "XLOC_000831"; transcript_id "TCONS_00004842"; exon_number "1"; gene_name "JAM2"; oId "CUFF.98.2"; nearest_ref "rna262"; class_code "j"; tss_id "TSS1702";
NC_037328.1	Cufflinks	exon	10707582	10707624	.	-	.	gene_id "XLOC_000831"; transcript_id "TCONS_00004842"; exon_number "2"; gene_name "JAM2"; oId "CUFF.98.2"; nearest_ref "rna262"; class_code "j"; tss_id "TSS1702";
NC_037328.1	Cufflinks	exon	10714081	10714098	.	-	.	gene_id "XLOC_000831"; transcript_id "TCONS_00004842"; exon_number "3"; gene_name "JAM2"; oId "CUFF.98.2"; nearest_ref "rna262"; class_code "j"; tss_id "TSS1702";
NC_037328.1	Cufflinks	exon	10715311	10715361	.	-	.	gene_id "XLOC_000831"; transcript_id "TCONS_00004842"; exon_number "4"; gene_name "JAM2"; oId "CUFF.98.2"; nearest_ref "rna262"; class_code "j"; tss_id "TSS1702";
NC_037328.1	Cufflinks	exon	22662051	22663160	.	-	.	gene_id "XLOC_000852"; transcript_id "TCONS_00004911"; exon_number "1"; gene_name "LOC112447288"; oId "CUFF.133.2"; nearest_ref "rna317"; class_code "j"; tss_id "TSS1733";
NC_037328.1	Cufflinks	exon	22665048	22665196	.	-	.	gene_id "XLOC_000852"; transcript_id "TCONS_00004911"; exon_number "2"; gene_name "LOC112447288"; oId "CUFF.133.2"; nearest_ref "rna317"; class_code "j"; tss_id "TSS1733";
NC_037328.1	Cufflinks	exon	22671683	22671798	.	-	.	gene_id "XLOC_000852"; transcript_id "TCONS_00004911"; exon_number "3"; gene_name "LOC112447288"; oId "CUFF.133.2"; nearest_ref "rna317"; class_code "j"; tss_id "TSS1733";
NC_037328.1	Cufflinks	exon	22677538	22677721	.	-	.	gene_id "XLOC_000852"; transcript_id "TCONS_00004911"; exon_number "4"; gene_name "LOC112447288"; oId "CUFF.133.2"; nearest_ref "rna317"; class_code "j"; tss_id "TSS1733";
NC_037328.1	Cufflinks	exon	34428395	34428761	.	-	.	gene_id "XLOC_000867"; transcript_id "TCONS_00004984"; exon_number "1"; oId "CUFF.136.1"; class_code "u"; tss_id "TSS1761";
NC_037328.1	Cufflinks	exon	34606055	34606064	.	-	.	gene_id "XLOC_000867"; transcript_id "TCONS_00004984"; exon_number "2"; oId "CUFF.136.1"; class_code "u"; tss_id "TSS1761";
NC_037328.1	Cufflinks	exon	36008991	36011549	.	-	.	gene_id "XLOC_000872"; transcript_id "TCONS_00005006"; exon_number "1"; gene_name "CGGBP1"; oId "CUFF.162.1"; nearest_ref "rna368"; class_code "o"; tss_id "TSS1770";
NC_037328.1	Cufflinks	exon	36273060	36273084	.	-	.	gene_id "XLOC_000872"; transcript_id "TCONS_00005006"; exon_number "2"; gene_name "CGGBP1"; oId "CUFF.162.1"; nearest_ref "rna368"; class_code "o"; tss_id "TSS1770";
NC_037328.1	Cufflinks	exon	46001943	46002001	.	-	.	gene_id "XLOC_000893"; transcript_id "TCONS_00005157"; exon_number "1"; gene_name "PCNP"; oId "CUFF.263.35"; nearest_ref "rna515"; class_code "x"; tss_id "TSS1822";
NC_037328.1	Cufflinks	exon	46002284	46003302	.	-	.	gene_id "XLOC_000893"; transcript_id "TCONS_00005157"; exon_number "2"; gene_name "PCNP"; oId "CUFF.263.35"; nearest_ref "rna515"; class_code "x"; tss_id "TSS1822";
NC_037328.1	Cufflinks	exon	50159621	50161915	.	-	.	gene_id "XLOC_000901"; transcript_id "TCONS_00005170"; exon_number "1"; gene_name "CBLB"; oId "CUFF.270.1"; nearest_ref "rna547"; class_code "o"; tss_id "TSS1832";
NC_037328.1	Cufflinks	exon	50326897	50326909	.	-	.	gene_id "XLOC_000901"; transcript_id "TCONS_00005170"; exon_number "2"; gene_name "CBLB"; oId "CUFF.270.1"; nearest_ref "rna547"; class_code "o"; tss_id "TSS1832";
NC_037328.1	Cufflinks	exon	52710244	52714107	.	-	.	gene_id "XLOC_000910"; transcript_id "TCONS_00005244"; exon_number "1"; gene_name "CD47"; oId "CUFF.241.6"; nearest_ref "rna580"; class_code "j"; tss_id "TSS1853";
NC_037328.1	Cufflinks	exon	52716027	52716059	.	-	.	gene_id "XLOC_000910"; transcript_id "TCONS_00005244"; exon_number "2"; gene_name "CD47"; oId "CUFF.241.6"; nearest_ref "rna580"; class_code "j"; tss_id "TSS1853";
NC_037328.1	Cufflinks	exon	52716650	52716674	.	-	.	gene_id "XLOC_000910"; transcript_id "TCONS_00005244"; exon_number "3"; gene_name "CD47"; oId "CUFF.241.6"; nearest_ref "rna580"; class_code "j"; tss_id "TSS1853";
NC_037328.1	Cufflinks	exon	52717188	52717219	.	-	.	gene_id "XLOC_000910"; transcript_id "TCONS_00005244"; exon_number "4"; gene_name "CD47"; oId "CUFF.241.6"; nearest_ref "rna580"; class_code "j"; tss_id "TSS1853";
NC_037328.1	Cufflinks	exon	52710244	52714107	.	-	.	gene_id "XLOC_000910"; transcript_id "TCONS_00005245"; exon_number "1"; gene_name "CD47"; oId "CUFF.241.4"; nearest_ref "rna580"; class_code "j"; tss_id "TSS1854";
NC_037328.1	Cufflinks	exon	52718247	52718278	.	-	.	gene_id "XLOC_000910"; transcript_id "TCONS_00005245"; exon_number "2"; gene_name "CD47"; oId "CUFF.241.4"; nearest_ref "rna580"; class_code "j"; tss_id "TSS1854";
NC_037328.1	Cufflinks	exon	52721290	52721303	.	-	.	gene_id "XLOC_000910"; transcript_id "TCONS_00005245"; exon_number "3"; gene_name "CD47"; oId "CUFF.241.4"; nearest_ref "rna580"; class_code "j"; tss_id "TSS1854";
NC_037328.1	Cufflinks	exon	63748149	63748970	.	-	.	gene_id "XLOC_000954"; transcript_id "TCONS_00005500"; exon_number "1"; gene_name "B4GALT4"; oId "CUFF.350.4"; nearest_ref "rna816"; class_code "o"; tss_id "TSS1950";
NC_037328.1	Cufflinks	exon	64026915	64026924	.	-	.	gene_id "XLOC_000954"; transcript_id "TCONS_00005500"; exon_number "2"; gene_name "B4GALT4"; oId "CUFF.350.4"; nearest_ref "rna816"; class_code "o"; tss_id "TSS1950";
NC_037328.1	Cufflinks	exon	64377545	64377853	.	-	.	gene_id "XLOC_000959"; transcript_id "TCONS_00005536"; exon_number "1"; gene_name "LOC104970868"; oId "CUFF.347.2"; nearest_ref "rna843"; class_code "j"; tss_id "TSS1966";
NC_037328.1	Cufflinks	exon	64380944	64381064	.	-	.	gene_id "XLOC_000959"; transcript_id "TCONS_00005536"; exon_number "2"; gene_name "LOC104970868"; oId "CUFF.347.2"; nearest_ref "rna843"; class_code "j"; tss_id "TSS1966";
NC_037328.1	Cufflinks	exon	64381931	64382002	.	-	.	gene_id "XLOC_000959"; transcript_id "TCONS_00005536"; exon_number "3"; gene_name "LOC104970868"; oId "CUFF.347.2"; nearest_ref "rna843"; class_code "j"; tss_id "TSS1966";
NC_037328.1	Cufflinks	exon	64384786	64384819	.	-	.	gene_id "XLOC_000959"; transcript_id "TCONS_00005536"; exon_number "4"; gene_name "LOC104970868"; oId "CUFF.347.2"; nearest_ref "rna843"; class_code "j"; tss_id "TSS1966";
NC_037328.1	Cufflinks	exon	64377545	64377853	.	-	.	gene_id "XLOC_000959"; transcript_id "TCONS_00005537"; exon_number "1"; gene_name "LOC104970868"; oId "CUFF.347.1"; nearest_ref "rna843"; class_code "j"; tss_id "TSS1967";
NC_037328.1	Cufflinks	exon	64380944	64381064	.	-	.	gene_id "XLOC_000959"; transcript_id "TCONS_00005537"; exon_number "2"; gene_name "LOC104970868"; oId "CUFF.347.1"; nearest_ref "rna843"; class_code "j"; tss_id "TSS1967";
NC_037328.1	Cufflinks	exon	64387649	64388675	.	-	.	gene_id "XLOC_000959"; transcript_id "TCONS_00005537"; exon_number "3"; gene_name "LOC104970868"; oId "CUFF.347.1"; nearest_ref "rna843"; class_code "j"; tss_id "TSS1967";
NC_037328.1	Cufflinks	exon	65069358	65073568	.	-	.	gene_id "XLOC_000965"; transcript_id "TCONS_00005584"; exon_number "1"; gene_name "FSTL1"; oId "CUFF.336.5"; nearest_ref "rna877"; class_code "o"; tss_id "TSS1985";
NC_037328.1	Cufflinks	exon	65076446	65076831	.	-	.	gene_id "XLOC_000965"; transcript_id "TCONS_00005584"; exon_number "2"; gene_name "FSTL1"; oId "CUFF.336.5"; nearest_ref "rna877"; class_code "o"; tss_id "TSS1985";
NC_037328.1	Cufflinks	exon	65268110	65268133	.	-	.	gene_id "XLOC_000965"; transcript_id "TCONS_00005584"; exon_number "3"; gene_name "FSTL1"; oId "CUFF.336.5"; nearest_ref "rna877"; class_code "o"; tss_id "TSS1985";
NC_037328.1	Cufflinks	exon	65069358	65073568	.	-	.	gene_id "XLOC_000965"; transcript_id "TCONS_00005583"; exon_number "1"; gene_name "FSTL1"; oId "CUFF.336.2"; nearest_ref "rna877"; class_code "o"; tss_id "TSS1985";
NC_037328.1	Cufflinks	exon	65076442	65076831	.	-	.	gene_id "XLOC_000965"; transcript_id "TCONS_00005583"; exon_number "2"; gene_name "FSTL1"; oId "CUFF.336.2"; nearest_ref "rna877"; class_code "o"; tss_id "TSS1985";
NC_037328.1	Cufflinks	exon	65268110	65268133	.	-	.	gene_id "XLOC_000965"; transcript_id "TCONS_00005583"; exon_number "3"; gene_name "FSTL1"; oId "CUFF.336.2"; nearest_ref "rna877"; class_code "o"; tss_id "TSS1985";
NC_037328.1	Cufflinks	exon	65802624	65802631	.	-	.	gene_id "XLOC_000971"; transcript_id "TCONS_00005604"; exon_number "1"; gene_name "POLQ"; oId "CUFF.394.1"; nearest_ref "rna887"; class_code "o"; tss_id "TSS1995";
NC_037328.1	Cufflinks	exon	65932132	65934665	.	-	.	gene_id "XLOC_000971"; transcript_id "TCONS_00005604"; exon_number "2"; gene_name "POLQ"; oId "CUFF.394.1"; nearest_ref "rna887"; class_code "o"; tss_id "TSS1995";
NC_037328.1	Cufflinks	exon	70227565	70230568	.	-	.	gene_id "XLOC_001001"; transcript_id "TCONS_00005925"; exon_number "1"; gene_name "LRCH3"; oId "CUFF.457.7"; nearest_ref "rna1074"; class_code "j"; tss_id "TSS2084";
NC_037328.1	Cufflinks	exon	70232308	70232356	.	-	.	gene_id "XLOC_001001"; transcript_id "TCONS_00005925"; exon_number "2"; gene_name "LRCH3"; oId "CUFF.457.7"; nearest_ref "rna1074"; class_code "j"; tss_id "TSS2084";
NC_037328.1	Cufflinks	exon	71889746	71889757	.	-	.	gene_id "XLOC_001026"; transcript_id "TCONS_00006166"; exon_number "1"; gene_name "BDH1"; oId "CUFF.474.1"; nearest_ref "rna1185"; class_code "o"; tss_id "TSS2156";
NC_037328.1	Cufflinks	exon	72118506	72120330	.	-	.	gene_id "XLOC_001026"; transcript_id "TCONS_00006166"; exon_number "2"; gene_name "BDH1"; oId "CUFF.474.1"; nearest_ref "rna1185"; class_code "o"; tss_id "TSS2156";
NC_037328.1	Cufflinks	exon	79577538	79578007	.	-	.	gene_id "XLOC_001064"; transcript_id "TCONS_00006425"; exon_number "1"; gene_name "LOC100847171"; oId "CUFF.525.4"; nearest_ref "rna1341"; class_code "j"; tss_id "TSS2237";
NC_037328.1	Cufflinks	exon	79578398	79578514	.	-	.	gene_id "XLOC_001064"; transcript_id "TCONS_00006425"; exon_number "2"; gene_name "LOC100847171"; oId "CUFF.525.4"; nearest_ref "rna1341"; class_code "j"; tss_id "TSS2237";
NC_037328.1	Cufflinks	exon	79579880	79580064	.	-	.	gene_id "XLOC_001064"; transcript_id "TCONS_00006425"; exon_number "3"; gene_name "LOC100847171"; oId "CUFF.525.4"; nearest_ref "rna1341"; class_code "j"; tss_id "TSS2237";
NC_037328.1	Cufflinks	exon	79580393	79580943	.	-	.	gene_id "XLOC_001064"; transcript_id "TCONS_00006425"; exon_number "4"; gene_name "LOC100847171"; oId "CUFF.525.4"; nearest_ref "rna1341"; class_code "j"; tss_id "TSS2237";
NC_037328.1	Cufflinks	exon	79582218	79582390	.	-	.	gene_id "XLOC_001064"; transcript_id "TCONS_00006425"; exon_number "5"; gene_name "LOC100847171"; oId "CUFF.525.4"; nearest_ref "rna1341"; class_code "j"; tss_id "TSS2237";
NC_037328.1	Cufflinks	exon	79583385	79583652	.	-	.	gene_id "XLOC_001064"; transcript_id "TCONS_00006425"; exon_number "6"; gene_name "LOC100847171"; oId "CUFF.525.4"; nearest_ref "rna1341"; class_code "j"; tss_id "TSS2237";
NC_037328.1	Cufflinks	exon	79586576	79586909	.	-	.	gene_id "XLOC_001064"; transcript_id "TCONS_00006425"; exon_number "7"; gene_name "LOC100847171"; oId "CUFF.525.4"; nearest_ref "rna1341"; class_code "j"; tss_id "TSS2237";
NC_037328.1	Cufflinks	exon	79577538	79578514	.	-	.	gene_id "XLOC_001064"; transcript_id "TCONS_00006428"; exon_number "1"; gene_name "LOC100847171"; oId "CUFF.525.5"; nearest_ref "rna1341"; class_code "j"; tss_id "TSS2238";
NC_037328.1	Cufflinks	exon	79580393	79580943	.	-	.	gene_id "XLOC_001064"; transcript_id "TCONS_00006428"; exon_number "2"; gene_name "LOC100847171"; oId "CUFF.525.5"; nearest_ref "rna1341"; class_code "j"; tss_id "TSS2238";
NC_037328.1	Cufflinks	exon	79582218	79582390	.	-	.	gene_id "XLOC_001064"; transcript_id "TCONS_00006428"; exon_number "3"; gene_name "LOC100847171"; oId "CUFF.525.5"; nearest_ref "rna1341"; class_code "j"; tss_id "TSS2238";
NC_037328.1	Cufflinks	exon	79583385	79583652	.	-	.	gene_id "XLOC_001064"; transcript_id "TCONS_00006428"; exon_number "4"; gene_name "LOC100847171"; oId "CUFF.525.5"; nearest_ref "rna1341"; class_code "j"; tss_id "TSS2238";
NC_037328.1	Cufflinks	exon	79584831	79585100	.	-	.	gene_id "XLOC_001064"; transcript_id "TCONS_00006428"; exon_number "5"; gene_name "LOC100847171"; oId "CUFF.525.5"; nearest_ref "rna1341"; class_code "j"; tss_id "TSS2238";
NC_037328.1	Cufflinks	exon	79586724	79587047	.	-	.	gene_id "XLOC_001064"; transcript_id "TCONS_00006428"; exon_number "6"; gene_name "LOC100847171"; oId "CUFF.525.5"; nearest_ref "rna1341"; class_code "j"; tss_id "TSS2238";
NC_037328.1	Cufflinks	exon	79579628	79579676	.	-	.	gene_id "XLOC_001064"; transcript_id "TCONS_00006432"; exon_number "1"; gene_name "LOC100847171"; oId "CUFF.525.11"; nearest_ref "rna1341"; class_code "j"; tss_id "TSS2237";
NC_037328.1	Cufflinks	exon	79579880	79580064	.	-	.	gene_id "XLOC_001064"; transcript_id "TCONS_00006432"; exon_number "2"; gene_name "LOC100847171"; oId "CUFF.525.11"; nearest_ref "rna1341"; class_code "j"; tss_id "TSS2237";
NC_037328.1	Cufflinks	exon	79580393	79580943	.	-	.	gene_id "XLOC_001064"; transcript_id "TCONS_00006432"; exon_number "3"; gene_name "LOC100847171"; oId "CUFF.525.11"; nearest_ref "rna1341"; class_code "j"; tss_id "TSS2237";
NC_037328.1	Cufflinks	exon	79582218	79582390	.	-	.	gene_id "XLOC_001064"; transcript_id "TCONS_00006432"; exon_number "4"; gene_name "LOC100847171"; oId "CUFF.525.11"; nearest_ref "rna1341"; class_code "j"; tss_id "TSS2237";
NC_037328.1	Cufflinks	exon	79586576	79586909	.	-	.	gene_id "XLOC_001064"; transcript_id "TCONS_00006432"; exon_number "5"; gene_name "LOC100847171"; oId "CUFF.525.11"; nearest_ref "rna1341"; class_code "j"; tss_id "TSS2237";
NC_037328.1	Cufflinks	exon	79778687	79779004	.	-	.	gene_id "XLOC_001065"; transcript_id "TCONS_00006434"; exon_number "1"; oId "CUFF.533.1"; class_code "u"; tss_id "TSS2239";
NC_037328.1	Cufflinks	exon	79779101	79779134	.	-	.	gene_id "XLOC_001065"; transcript_id "TCONS_00006434"; exon_number "2"; oId "CUFF.533.1"; class_code "u"; tss_id "TSS2239";
NC_037328.1	Cufflinks	exon	79791942	79792193	.	-	.	gene_id "XLOC_001065"; transcript_id "TCONS_00006434"; exon_number "3"; oId "CUFF.533.1"; class_code "u"; tss_id "TSS2239";
NC_037328.1	Cufflinks	exon	79994252	79996284	.	-	.	gene_id "XLOC_001067"; transcript_id "TCONS_00006440"; exon_number "1"; gene_name "LOC101906451"; oId "CUFF.561.4"; nearest_ref "rna1351"; class_code "j"; tss_id "TSS2242";
NC_037328.1	Cufflinks	exon	79997798	79997848	.	-	.	gene_id "XLOC_001067"; transcript_id "TCONS_00006440"; exon_number "2"; gene_name "LOC101906451"; oId "CUFF.561.4"; nearest_ref "rna1351"; class_code "j"; tss_id "TSS2242";
NC_037328.1	Cufflinks	exon	79999395	80002751	.	-	.	gene_id "XLOC_001067"; transcript_id "TCONS_00006440"; exon_number "3"; gene_name "LOC101906451"; oId "CUFF.561.4"; nearest_ref "rna1351"; class_code "j"; tss_id "TSS2242";
NC_037328.1	Cufflinks	exon	80003767	80004064	.	-	.	gene_id "XLOC_001067"; transcript_id "TCONS_00006440"; exon_number "4"; gene_name "LOC101906451"; oId "CUFF.561.4"; nearest_ref "rna1351"; class_code "j"; tss_id "TSS2242";
NC_037328.1	Cufflinks	exon	80006481	80007007	.	-	.	gene_id "XLOC_001067"; transcript_id "TCONS_00006440"; exon_number "5"; gene_name "LOC101906451"; oId "CUFF.561.4"; nearest_ref "rna1351"; class_code "j"; tss_id "TSS2242";
NC_037328.1	Cufflinks	exon	79994252	79996284	.	-	.	gene_id "XLOC_001067"; transcript_id "TCONS_00006439"; exon_number "1"; gene_name "LOC101906451"; oId "CUFF.561.3"; nearest_ref "rna1351"; class_code "j"; tss_id "TSS2242";
NC_037328.1	Cufflinks	exon	79997798	79997848	.	-	.	gene_id "XLOC_001067"; transcript_id "TCONS_00006439"; exon_number "2"; gene_name "LOC101906451"; oId "CUFF.561.3"; nearest_ref "rna1351"; class_code "j"; tss_id "TSS2242";
NC_037328.1	Cufflinks	exon	79999395	80002751	.	-	.	gene_id "XLOC_001067"; transcript_id "TCONS_00006439"; exon_number "3"; gene_name "LOC101906451"; oId "CUFF.561.3"; nearest_ref "rna1351"; class_code "j"; tss_id "TSS2242";
NC_037328.1	Cufflinks	exon	80003767	80004064	.	-	.	gene_id "XLOC_001067"; transcript_id "TCONS_00006439"; exon_number "4"; gene_name "LOC101906451"; oId "CUFF.561.3"; nearest_ref "rna1351"; class_code "j"; tss_id "TSS2242";
NC_037328.1	Cufflinks	exon	80006010	80006129	.	-	.	gene_id "XLOC_001067"; transcript_id "TCONS_00006439"; exon_number "5"; gene_name "LOC101906451"; oId "CUFF.561.3"; nearest_ref "rna1351"; class_code "j"; tss_id "TSS2242";
NC_037328.1	Cufflinks	exon	80006481	80007007	.	-	.	gene_id "XLOC_001067"; transcript_id "TCONS_00006439"; exon_number "6"; gene_name "LOC101906451"; oId "CUFF.561.3"; nearest_ref "rna1351"; class_code "j"; tss_id "TSS2242";
NC_037328.1	Cufflinks	exon	80685835	80686031	.	-	.	gene_id "XLOC_001082"; transcript_id "TCONS_00006521"; exon_number "1"; gene_name "TBCCD1"; oId "CUFF.560.1"; nearest_ref "rna1394"; class_code "x"; tss_id "TSS2283";
NC_037328.1	Cufflinks	exon	80693641	80694096	.	-	.	gene_id "XLOC_001082"; transcript_id "TCONS_00006521"; exon_number "2"; gene_name "TBCCD1"; oId "CUFF.560.1"; nearest_ref "rna1394"; class_code "x"; tss_id "TSS2283";
NC_037328.1	Cufflinks	exon	80686253	80686947	.	-	.	gene_id "XLOC_001082"; transcript_id "TCONS_00006522"; exon_number "1"; gene_name "TBCCD1"; oId "CUFF.560.2"; nearest_ref "rna1394"; class_code "x"; tss_id "TSS2283";
NC_037328.1	Cufflinks	exon	80693641	80694096	.	-	.	gene_id "XLOC_001082"; transcript_id "TCONS_00006522"; exon_number "2"; gene_name "TBCCD1"; oId "CUFF.560.2"; nearest_ref "rna1394"; class_code "x"; tss_id "TSS2283";
NC_037328.1	Cufflinks	exon	85246923	85246938	.	-	.	gene_id "XLOC_001130"; transcript_id "TCONS_00006818"; exon_number "1"; oId "CUFF.630.1"; class_code "u"; tss_id "TSS2387";
NC_037328.1	Cufflinks	exon	85256759	85257101	.	-	.	gene_id "XLOC_001130"; transcript_id "TCONS_00006818"; exon_number "2"; oId "CUFF.630.1"; class_code "u"; tss_id "TSS2387";
NC_037328.1	Cufflinks	exon	85258545	85258759	.	-	.	gene_id "XLOC_001130"; transcript_id "TCONS_00006818"; exon_number "3"; oId "CUFF.630.1"; class_code "u"; tss_id "TSS2387";
NC_037328.1	Cufflinks	exon	87714906	87721814	.	-	.	gene_id "XLOC_001141"; transcript_id "TCONS_00006923"; exon_number "1"; gene_name "MFN1"; oId "CUFF.643.7"; nearest_ref "rna1627"; class_code "j"; tss_id "TSS2407";
NC_037328.1	Cufflinks	exon	87725770	87725831	.	-	.	gene_id "XLOC_001141"; transcript_id "TCONS_00006923"; exon_number "2"; gene_name "MFN1"; oId "CUFF.643.7"; nearest_ref "rna1627"; class_code "j"; tss_id "TSS2407";
NC_037328.1	Cufflinks	exon	96962082	96962400	.	-	.	gene_id "XLOC_001170"; transcript_id "TCONS_00007144"; exon_number "1"; gene_name "SLC7A14"; oId "CUFF.696.2"; nearest_ref "rna1762"; class_code "x"; tss_id "TSS2474";
NC_037328.1	Cufflinks	exon	96964939	96965040	.	-	.	gene_id "XLOC_001170"; transcript_id "TCONS_00007144"; exon_number "2"; gene_name "SLC7A14"; oId "CUFF.696.2"; nearest_ref "rna1762"; class_code "x"; tss_id "TSS2474";
NC_037328.1	Cufflinks	exon	96997088	96997292	.	-	.	gene_id "XLOC_001170"; transcript_id "TCONS_00007144"; exon_number "3"; gene_name "SLC7A14"; oId "CUFF.696.2"; nearest_ref "rna1762"; class_code "x"; tss_id "TSS2474";
NC_037328.1	Cufflinks	exon	97286751	97287483	.	-	.	gene_id "XLOC_001175"; transcript_id "TCONS_00007188"; exon_number "1"; gene_name "GPR160"; oId "CUFF.702.11"; nearest_ref "rna1789"; class_code "j"; tss_id "TSS2485";
NC_037328.1	Cufflinks	exon	97288049	97288164	.	-	.	gene_id "XLOC_001175"; transcript_id "TCONS_00007188"; exon_number "2"; gene_name "GPR160"; oId "CUFF.702.11"; nearest_ref "rna1789"; class_code "j"; tss_id "TSS2485";
NC_037328.1	Cufflinks	exon	97350163	97350294	.	-	.	gene_id "XLOC_001175"; transcript_id "TCONS_00007188"; exon_number "3"; gene_name "GPR160"; oId "CUFF.702.11"; nearest_ref "rna1789"; class_code "j"; tss_id "TSS2485";
NC_037328.1	Cufflinks	exon	97689779	97690845	.	-	.	gene_id "XLOC_001183"; transcript_id "TCONS_00007217"; exon_number "1"; gene_name "LOC107132196"; oId "CUFF.700.3"; nearest_ref "rna1816"; class_code "j"; tss_id "TSS2499";
NC_037328.1	Cufflinks	exon	97691115	97691202	.	-	.	gene_id "XLOC_001183"; transcript_id "TCONS_00007217"; exon_number "2"; gene_name "LOC107132196"; oId "CUFF.700.3"; nearest_ref "rna1816"; class_code "j"; tss_id "TSS2499";
NC_037328.1	Cufflinks	exon	97691563	97691624	.	-	.	gene_id "XLOC_001183"; transcript_id "TCONS_00007217"; exon_number "3"; gene_name "LOC107132196"; oId "CUFF.700.3"; nearest_ref "rna1816"; class_code "j"; tss_id "TSS2499";
NC_037328.1	Cufflinks	exon	97692785	97693063	.	-	.	gene_id "XLOC_001183"; transcript_id "TCONS_00007217"; exon_number "4"; gene_name "LOC107132196"; oId "CUFF.700.3"; nearest_ref "rna1816"; class_code "j"; tss_id "TSS2499";
NC_037328.1	Cufflinks	exon	97689779	97690845	.	-	.	gene_id "XLOC_001183"; transcript_id "TCONS_00007219"; exon_number "1"; gene_name "LOC107132196"; oId "CUFF.700.5"; nearest_ref "rna1816"; class_code "j"; tss_id "TSS2499";
NC_037328.1	Cufflinks	exon	97691115	97691201	.	-	.	gene_id "XLOC_001183"; transcript_id "TCONS_00007219"; exon_number "2"; gene_name "LOC107132196"; oId "CUFF.700.5"; nearest_ref "rna1816"; class_code "j"; tss_id "TSS2499";
NC_037328.1	Cufflinks	exon	97691562	97691624	.	-	.	gene_id "XLOC_001183"; transcript_id "TCONS_00007219"; exon_number "3"; gene_name "LOC107132196"; oId "CUFF.700.5"; nearest_ref "rna1816"; class_code "j"; tss_id "TSS2499";
NC_037328.1	Cufflinks	exon	97692785	97693107	.	-	.	gene_id "XLOC_001183"; transcript_id "TCONS_00007219"; exon_number "4"; gene_name "LOC107132196"; oId "CUFF.700.5"; nearest_ref "rna1816"; class_code "j"; tss_id "TSS2499";
NC_037328.1	Cufflinks	exon	114840545	114840817	.	-	.	gene_id "XLOC_001247"; transcript_id "TCONS_00007487"; exon_number "1"; gene_name "LOC112447741"; oId "CUFF.826.1"; nearest_ref "rna1996"; class_code "j"; tss_id "TSS2623";
NC_037328.1	Cufflinks	exon	114841168	114841267	.	-	.	gene_id "XLOC_001247"; transcript_id "TCONS_00007487"; exon_number "2"; gene_name "LOC112447741"; oId "CUFF.826.1"; nearest_ref "rna1996"; class_code "j"; tss_id "TSS2623";
NC_037328.1	Cufflinks	exon	115623580	115624194	.	-	.	gene_id "XLOC_001250"; transcript_id "TCONS_00007565"; exon_number "1"; oId "CUFF.833.8"; class_code "u"; tss_id "TSS2638";
NC_037328.1	Cufflinks	exon	115625110	115625188	.	-	.	gene_id "XLOC_001250"; transcript_id "TCONS_00007565"; exon_number "2"; oId "CUFF.833.8"; class_code "u"; tss_id "TSS2638";
NC_037328.1	Cufflinks	exon	115682658	115682749	.	-	.	gene_id "XLOC_001250"; transcript_id "TCONS_00007565"; exon_number "3"; oId "CUFF.833.8"; class_code "u"; tss_id "TSS2638";
NC_037328.1	Cufflinks	exon	115683273	115683319	.	-	.	gene_id "XLOC_001250"; transcript_id "TCONS_00007565"; exon_number "4"; oId "CUFF.833.8"; class_code "u"; tss_id "TSS2638";
NC_037328.1	Cufflinks	exon	115623580	115624194	.	-	.	gene_id "XLOC_001250"; transcript_id "TCONS_00007566"; exon_number "1"; oId "CUFF.833.9"; class_code "u"; tss_id "TSS2638";
NC_037328.1	Cufflinks	exon	115625110	115625188	.	-	.	gene_id "XLOC_001250"; transcript_id "TCONS_00007566"; exon_number "2"; oId "CUFF.833.9"; class_code "u"; tss_id "TSS2638";
NC_037328.1	Cufflinks	exon	115682658	115682750	.	-	.	gene_id "XLOC_001250"; transcript_id "TCONS_00007566"; exon_number "3"; oId "CUFF.833.9"; class_code "u"; tss_id "TSS2638";
NC_037328.1	Cufflinks	exon	115683273	115683338	.	-	.	gene_id "XLOC_001250"; transcript_id "TCONS_00007566"; exon_number "4"; oId "CUFF.833.9"; class_code "u"; tss_id "TSS2638";
NC_037328.1	Cufflinks	exon	115623580	115624194	.	-	.	gene_id "XLOC_001250"; transcript_id "TCONS_00007567"; exon_number "1"; oId "CUFF.833.7"; class_code "u"; tss_id "TSS2638";
NC_037328.1	Cufflinks	exon	115625110	115625189	.	-	.	gene_id "XLOC_001250"; transcript_id "TCONS_00007567"; exon_number "2"; oId "CUFF.833.7"; class_code "u"; tss_id "TSS2638";
NC_037328.1	Cufflinks	exon	115682659	115682744	.	-	.	gene_id "XLOC_001250"; transcript_id "TCONS_00007567"; exon_number "3"; oId "CUFF.833.7"; class_code "u"; tss_id "TSS2638";
NC_037328.1	Cufflinks	exon	115683273	115683394	.	-	.	gene_id "XLOC_001250"; transcript_id "TCONS_00007567"; exon_number "4"; oId "CUFF.833.7"; class_code "u"; tss_id "TSS2638";
NC_037328.1	Cufflinks	exon	115623580	115624194	.	-	.	gene_id "XLOC_001250"; transcript_id "TCONS_00007569"; exon_number "1"; oId "CUFF.833.6"; class_code "u"; tss_id "TSS2638";
NC_037328.1	Cufflinks	exon	115625110	115625188	.	-	.	gene_id "XLOC_001250"; transcript_id "TCONS_00007569"; exon_number "2"; oId "CUFF.833.6"; class_code "u"; tss_id "TSS2638";
NC_037328.1	Cufflinks	exon	115682658	115682744	.	-	.	gene_id "XLOC_001250"; transcript_id "TCONS_00007569"; exon_number "3"; oId "CUFF.833.6"; class_code "u"; tss_id "TSS2638";
NC_037328.1	Cufflinks	exon	115683273	115683399	.	-	.	gene_id "XLOC_001250"; transcript_id "TCONS_00007569"; exon_number "4"; oId "CUFF.833.6"; class_code "u"; tss_id "TSS2638";
NC_037328.1	Cufflinks	exon	115623580	115624194	.	-	.	gene_id "XLOC_001250"; transcript_id "TCONS_00007568"; exon_number "1"; oId "CUFF.833.10"; class_code "u"; tss_id "TSS2638";
NC_037328.1	Cufflinks	exon	115625110	115625188	.	-	.	gene_id "XLOC_001250"; transcript_id "TCONS_00007568"; exon_number "2"; oId "CUFF.833.10"; class_code "u"; tss_id "TSS2638";
NC_037328.1	Cufflinks	exon	115641014	115641164	.	-	.	gene_id "XLOC_001250"; transcript_id "TCONS_00007568"; exon_number "3"; oId "CUFF.833.10"; class_code "u"; tss_id "TSS2638";
NC_037328.1	Cufflinks	exon	115682658	115682744	.	-	.	gene_id "XLOC_001250"; transcript_id "TCONS_00007568"; exon_number "4"; oId "CUFF.833.10"; class_code "u"; tss_id "TSS2638";
NC_037328.1	Cufflinks	exon	115683273	115683399	.	-	.	gene_id "XLOC_001250"; transcript_id "TCONS_00007568"; exon_number "5"; oId "CUFF.833.10"; class_code "u"; tss_id "TSS2638";
NC_037328.1	Cufflinks	exon	119710912	119711490	.	-	.	gene_id "XLOC_001278"; transcript_id "TCONS_00007726"; exon_number "1"; gene_name "LOC781192"; oId "CUFF.868.7"; nearest_ref "rna2152"; class_code "x"; tss_id "TSS2696";
NC_037328.1	Cufflinks	exon	119711775	119711867	.	-	.	gene_id "XLOC_001278"; transcript_id "TCONS_00007726"; exon_number "2"; gene_name "LOC781192"; oId "CUFF.868.7"; nearest_ref "rna2152"; class_code "x"; tss_id "TSS2696";
NC_037328.1	Cufflinks	exon	119715574	119715769	.	-	.	gene_id "XLOC_001278"; transcript_id "TCONS_00007726"; exon_number "3"; gene_name "LOC781192"; oId "CUFF.868.7"; nearest_ref "rna2152"; class_code "x"; tss_id "TSS2696";
NC_037328.1	Cufflinks	exon	119710912	119711867	.	-	.	gene_id "XLOC_001278"; transcript_id "TCONS_00007728"; exon_number "1"; gene_name "LOC781192"; oId "CUFF.868.6"; nearest_ref "rna2152"; class_code "x"; tss_id "TSS2696";
NC_037328.1	Cufflinks	exon	119715559	119715770	.	-	.	gene_id "XLOC_001278"; transcript_id "TCONS_00007728"; exon_number "2"; gene_name "LOC781192"; oId "CUFF.868.6"; nearest_ref "rna2152"; class_code "x"; tss_id "TSS2696";
NC_037328.1	Cufflinks	exon	119710912	119711878	.	-	.	gene_id "XLOC_001278"; transcript_id "TCONS_00007727"; exon_number "1"; gene_name "LOC781192"; oId "CUFF.868.5"; nearest_ref "rna2152"; class_code "x"; tss_id "TSS2696";
NC_037328.1	Cufflinks	exon	119715559	119715770	.	-	.	gene_id "XLOC_001278"; transcript_id "TCONS_00007727"; exon_number "2"; gene_name "LOC781192"; oId "CUFF.868.5"; nearest_ref "rna2152"; class_code "x"; tss_id "TSS2696";
NC_037328.1	Cufflinks	exon	119710912	119711878	.	-	.	gene_id "XLOC_001278"; transcript_id "TCONS_00007730"; exon_number "1"; gene_name "LOC781192"; oId "CUFF.868.4"; nearest_ref "rna2152"; class_code "x"; tss_id "TSS2696";
NC_037328.1	Cufflinks	exon	119715574	119715775	.	-	.	gene_id "XLOC_001278"; transcript_id "TCONS_00007730"; exon_number "2"; gene_name "LOC781192"; oId "CUFF.868.4"; nearest_ref "rna2152"; class_code "x"; tss_id "TSS2696";
NC_037328.1	Cufflinks	exon	119710912	119711867	.	-	.	gene_id "XLOC_001278"; transcript_id "TCONS_00007729"; exon_number "1"; gene_name "LOC781192"; oId "CUFF.868.3"; nearest_ref "rna2152"; class_code "x"; tss_id "TSS2696";
NC_037328.1	Cufflinks	exon	119715574	119715775	.	-	.	gene_id "XLOC_001278"; transcript_id "TCONS_00007729"; exon_number "2"; gene_name "LOC781192"; oId "CUFF.868.3"; nearest_ref "rna2152"; class_code "x"; tss_id "TSS2696";
NC_037328.1	Cufflinks	exon	120335558	120336089	.	-	.	gene_id "XLOC_001280"; transcript_id "TCONS_00007732"; exon_number "1"; gene_name "LOC100295922"; oId "CUFF.872.2"; nearest_ref "rna2154"; class_code "j"; tss_id "TSS2698";
NC_037328.1	Cufflinks	exon	120336472	120336623	.	-	.	gene_id "XLOC_001280"; transcript_id "TCONS_00007732"; exon_number "2"; gene_name "LOC100295922"; oId "CUFF.872.2"; nearest_ref "rna2154"; class_code "j"; tss_id "TSS2698";
NC_037328.1	Cufflinks	exon	120364575	120364668	.	-	.	gene_id "XLOC_001280"; transcript_id "TCONS_00007732"; exon_number "3"; gene_name "LOC100295922"; oId "CUFF.872.2"; nearest_ref "rna2154"; class_code "j"; tss_id "TSS2698";
NC_037328.1	Cufflinks	exon	120335558	120336089	.	-	.	gene_id "XLOC_001280"; transcript_id "TCONS_00007733"; exon_number "1"; gene_name "LOC100295922"; oId "CUFF.872.1"; nearest_ref "rna2154"; class_code "j"; tss_id "TSS2698";
NC_037328.1	Cufflinks	exon	120336473	120336623	.	-	.	gene_id "XLOC_001280"; transcript_id "TCONS_00007733"; exon_number "2"; gene_name "LOC100295922"; oId "CUFF.872.1"; nearest_ref "rna2154"; class_code "j"; tss_id "TSS2698";
NC_037328.1	Cufflinks	exon	120364575	120364674	.	-	.	gene_id "XLOC_001280"; transcript_id "TCONS_00007733"; exon_number "3"; gene_name "LOC100295922"; oId "CUFF.872.1"; nearest_ref "rna2154"; class_code "j"; tss_id "TSS2698";
NC_037328.1	Cufflinks	exon	121207239	121207374	.	-	.	gene_id "XLOC_001286"; transcript_id "TCONS_00007742"; exon_number "1"; oId "CUFF.875.1"; class_code "u"; tss_id "TSS2707";
NC_037328.1	Cufflinks	exon	121216846	121217021	.	-	.	gene_id "XLOC_001286"; transcript_id "TCONS_00007742"; exon_number "2"; oId "CUFF.875.1"; class_code "u"; tss_id "TSS2707";
NC_037328.1	Cufflinks	exon	121257453	121257551	.	-	.	gene_id "XLOC_001286"; transcript_id "TCONS_00007742"; exon_number "3"; oId "CUFF.875.1"; class_code "u"; tss_id "TSS2707";
NC_037328.1	Cufflinks	exon	124947548	124949339	.	-	.	gene_id "XLOC_001290"; transcript_id "TCONS_00007753"; exon_number "1"; gene_name "LOC101906694"; oId "CUFF.939.3"; nearest_ref "rna2193"; class_code "j"; tss_id "TSS2717";
NC_037328.1	Cufflinks	exon	124976655	124976807	.	-	.	gene_id "XLOC_001290"; transcript_id "TCONS_00007753"; exon_number "2"; gene_name "LOC101906694"; oId "CUFF.939.3"; nearest_ref "rna2193"; class_code "j"; tss_id "TSS2717";
NC_037328.1	Cufflinks	exon	124978297	124978353	.	-	.	gene_id "XLOC_001290"; transcript_id "TCONS_00007753"; exon_number "3"; gene_name "LOC101906694"; oId "CUFF.939.3"; nearest_ref "rna2193"; class_code "j"; tss_id "TSS2717";
NC_037328.1	Cufflinks	exon	124978469	124978538	.	-	.	gene_id "XLOC_001290"; transcript_id "TCONS_00007753"; exon_number "4"; gene_name "LOC101906694"; oId "CUFF.939.3"; nearest_ref "rna2193"; class_code "j"; tss_id "TSS2717";
NC_037328.1	Cufflinks	exon	124979210	124979367	.	-	.	gene_id "XLOC_001290"; transcript_id "TCONS_00007753"; exon_number "5"; gene_name "LOC101906694"; oId "CUFF.939.3"; nearest_ref "rna2193"; class_code "j"; tss_id "TSS2717";
NC_037328.1	Cufflinks	exon	124983033	124983052	.	-	.	gene_id "XLOC_001290"; transcript_id "TCONS_00007753"; exon_number "6"; gene_name "LOC101906694"; oId "CUFF.939.3"; nearest_ref "rna2193"; class_code "j"; tss_id "TSS2717";
NC_037328.1	Cufflinks	exon	124959393	124959443	.	-	.	gene_id "XLOC_001290"; transcript_id "TCONS_00007756"; exon_number "1"; gene_name "LOC101906694"; oId "CUFF.939.9"; nearest_ref "rna2193"; class_code "j"; tss_id "TSS2718";
NC_037328.1	Cufflinks	exon	124976655	124976807	.	-	.	gene_id "XLOC_001290"; transcript_id "TCONS_00007756"; exon_number "2"; gene_name "LOC101906694"; oId "CUFF.939.9"; nearest_ref "rna2193"; class_code "j"; tss_id "TSS2718";
NC_037328.1	Cufflinks	exon	124978297	124978353	.	-	.	gene_id "XLOC_001290"; transcript_id "TCONS_00007756"; exon_number "3"; gene_name "LOC101906694"; oId "CUFF.939.9"; nearest_ref "rna2193"; class_code "j"; tss_id "TSS2718";
NC_037328.1	Cufflinks	exon	124978469	124978538	.	-	.	gene_id "XLOC_001290"; transcript_id "TCONS_00007756"; exon_number "4"; gene_name "LOC101906694"; oId "CUFF.939.9"; nearest_ref "rna2193"; class_code "j"; tss_id "TSS2718";
NC_037328.1	Cufflinks	exon	124979210	124979367	.	-	.	gene_id "XLOC_001290"; transcript_id "TCONS_00007756"; exon_number "5"; gene_name "LOC101906694"; oId "CUFF.939.9"; nearest_ref "rna2193"; class_code "j"; tss_id "TSS2718";
NC_037328.1	Cufflinks	exon	124979755	124979772	.	-	.	gene_id "XLOC_001290"; transcript_id "TCONS_00007756"; exon_number "6"; gene_name "LOC101906694"; oId "CUFF.939.9"; nearest_ref "rna2193"; class_code "j"; tss_id "TSS2718";
NC_037328.1	Cufflinks	exon	124959393	124959446	.	-	.	gene_id "XLOC_001290"; transcript_id "TCONS_00007755"; exon_number "1"; gene_name "LOC101906694"; oId "CUFF.939.6"; nearest_ref "rna2193"; class_code "j"; tss_id "TSS2718";
NC_037328.1	Cufflinks	exon	124976655	124976807	.	-	.	gene_id "XLOC_001290"; transcript_id "TCONS_00007755"; exon_number "2"; gene_name "LOC101906694"; oId "CUFF.939.6"; nearest_ref "rna2193"; class_code "j"; tss_id "TSS2718";
NC_037328.1	Cufflinks	exon	124978297	124978353	.	-	.	gene_id "XLOC_001290"; transcript_id "TCONS_00007755"; exon_number "3"; gene_name "LOC101906694"; oId "CUFF.939.6"; nearest_ref "rna2193"; class_code "j"; tss_id "TSS2718";
NC_037328.1	Cufflinks	exon	124978469	124978538	.	-	.	gene_id "XLOC_001290"; transcript_id "TCONS_00007755"; exon_number "4"; gene_name "LOC101906694"; oId "CUFF.939.6"; nearest_ref "rna2193"; class_code "j"; tss_id "TSS2718";
NC_037328.1	Cufflinks	exon	124979210	124979367	.	-	.	gene_id "XLOC_001290"; transcript_id "TCONS_00007755"; exon_number "5"; gene_name "LOC101906694"; oId "CUFF.939.6"; nearest_ref "rna2193"; class_code "j"; tss_id "TSS2718";
NC_037328.1	Cufflinks	exon	124979755	124979772	.	-	.	gene_id "XLOC_001290"; transcript_id "TCONS_00007755"; exon_number "6"; gene_name "LOC101906694"; oId "CUFF.939.6"; nearest_ref "rna2193"; class_code "j"; tss_id "TSS2718";
NC_037328.1	Cufflinks	exon	124959393	124959446	.	-	.	gene_id "XLOC_001290"; transcript_id "TCONS_00007757"; exon_number "1"; gene_name "LOC101906694"; oId "CUFF.939.7"; nearest_ref "rna2193"; class_code "j"; tss_id "TSS2717";
NC_037328.1	Cufflinks	exon	124976655	124976807	.	-	.	gene_id "XLOC_001290"; transcript_id "TCONS_00007757"; exon_number "2"; gene_name "LOC101906694"; oId "CUFF.939.7"; nearest_ref "rna2193"; class_code "j"; tss_id "TSS2717";
NC_037328.1	Cufflinks	exon	124978297	124978353	.	-	.	gene_id "XLOC_001290"; transcript_id "TCONS_00007757"; exon_number "3"; gene_name "LOC101906694"; oId "CUFF.939.7"; nearest_ref "rna2193"; class_code "j"; tss_id "TSS2717";
NC_037328.1	Cufflinks	exon	124978469	124978538	.	-	.	gene_id "XLOC_001290"; transcript_id "TCONS_00007757"; exon_number "4"; gene_name "LOC101906694"; oId "CUFF.939.7"; nearest_ref "rna2193"; class_code "j"; tss_id "TSS2717";
NC_037328.1	Cufflinks	exon	124979210	124979367	.	-	.	gene_id "XLOC_001290"; transcript_id "TCONS_00007757"; exon_number "5"; gene_name "LOC101906694"; oId "CUFF.939.7"; nearest_ref "rna2193"; class_code "j"; tss_id "TSS2717";
NC_037328.1	Cufflinks	exon	124983033	124983052	.	-	.	gene_id "XLOC_001290"; transcript_id "TCONS_00007757"; exon_number "6"; gene_name "LOC101906694"; oId "CUFF.939.7"; nearest_ref "rna2193"; class_code "j"; tss_id "TSS2717";
NC_037328.1	Cufflinks	exon	124959393	124959443	.	-	.	gene_id "XLOC_001290"; transcript_id "TCONS_00007759"; exon_number "1"; gene_name "LOC101906694"; oId "CUFF.939.8"; nearest_ref "rna2193"; class_code "j"; tss_id "TSS2716";
NC_037328.1	Cufflinks	exon	124976655	124976807	.	-	.	gene_id "XLOC_001290"; transcript_id "TCONS_00007759"; exon_number "2"; gene_name "LOC101906694"; oId "CUFF.939.8"; nearest_ref "rna2193"; class_code "j"; tss_id "TSS2716";
NC_037328.1	Cufflinks	exon	124978297	124978353	.	-	.	gene_id "XLOC_001290"; transcript_id "TCONS_00007759"; exon_number "3"; gene_name "LOC101906694"; oId "CUFF.939.8"; nearest_ref "rna2193"; class_code "j"; tss_id "TSS2716";
NC_037328.1	Cufflinks	exon	124978469	124978538	.	-	.	gene_id "XLOC_001290"; transcript_id "TCONS_00007759"; exon_number "4"; gene_name "LOC101906694"; oId "CUFF.939.8"; nearest_ref "rna2193"; class_code "j"; tss_id "TSS2716";
NC_037328.1	Cufflinks	exon	124979210	124979367	.	-	.	gene_id "XLOC_001290"; transcript_id "TCONS_00007759"; exon_number "5"; gene_name "LOC101906694"; oId "CUFF.939.8"; nearest_ref "rna2193"; class_code "j"; tss_id "TSS2716";
NC_037328.1	Cufflinks	exon	125000630	125000791	.	-	.	gene_id "XLOC_001290"; transcript_id "TCONS_00007759"; exon_number "6"; gene_name "LOC101906694"; oId "CUFF.939.8"; nearest_ref "rna2193"; class_code "j"; tss_id "TSS2716";
NC_037328.1	Cufflinks	exon	124969892	124969948	.	-	.	gene_id "XLOC_001290"; transcript_id "TCONS_00007761"; exon_number "1"; gene_name "LOC101906694"; oId "CUFF.939.12"; nearest_ref "rna2193"; class_code "j"; tss_id "TSS2717";
NC_037328.1	Cufflinks	exon	124976655	124976807	.	-	.	gene_id "XLOC_001290"; transcript_id "TCONS_00007761"; exon_number "2"; gene_name "LOC101906694"; oId "CUFF.939.12"; nearest_ref "rna2193"; class_code "j"; tss_id "TSS2717";
NC_037328.1	Cufflinks	exon	124978297	124978353	.	-	.	gene_id "XLOC_001290"; transcript_id "TCONS_00007761"; exon_number "3"; gene_name "LOC101906694"; oId "CUFF.939.12"; nearest_ref "rna2193"; class_code "j"; tss_id "TSS2717";
NC_037328.1	Cufflinks	exon	124978469	124978538	.	-	.	gene_id "XLOC_001290"; transcript_id "TCONS_00007761"; exon_number "4"; gene_name "LOC101906694"; oId "CUFF.939.12"; nearest_ref "rna2193"; class_code "j"; tss_id "TSS2717";
NC_037328.1	Cufflinks	exon	124979210	124979367	.	-	.	gene_id "XLOC_001290"; transcript_id "TCONS_00007761"; exon_number "5"; gene_name "LOC101906694"; oId "CUFF.939.12"; nearest_ref "rna2193"; class_code "j"; tss_id "TSS2717";
NC_037328.1	Cufflinks	exon	124983033	124983052	.	-	.	gene_id "XLOC_001290"; transcript_id "TCONS_00007761"; exon_number "6"; gene_name "LOC101906694"; oId "CUFF.939.12"; nearest_ref "rna2193"; class_code "j"; tss_id "TSS2717";
NC_037328.1	Cufflinks	exon	124974319	124974337	.	-	.	gene_id "XLOC_001290"; transcript_id "TCONS_00007770"; exon_number "1"; gene_name "LOC101906694"; oId "CUFF.939.19"; nearest_ref "rna2193"; class_code "j"; tss_id "TSS2716";
NC_037328.1	Cufflinks	exon	124976655	124976807	.	-	.	gene_id "XLOC_001290"; transcript_id "TCONS_00007770"; exon_number "2"; gene_name "LOC101906694"; oId "CUFF.939.19"; nearest_ref "rna2193"; class_code "j"; tss_id "TSS2716";
NC_037328.1	Cufflinks	exon	124978297	124978353	.	-	.	gene_id "XLOC_001290"; transcript_id "TCONS_00007770"; exon_number "3"; gene_name "LOC101906694"; oId "CUFF.939.19"; nearest_ref "rna2193"; class_code "j"; tss_id "TSS2716";
NC_037328.1	Cufflinks	exon	124978469	124978538	.	-	.	gene_id "XLOC_001290"; transcript_id "TCONS_00007770"; exon_number "4"; gene_name "LOC101906694"; oId "CUFF.939.19"; nearest_ref "rna2193"; class_code "j"; tss_id "TSS2716";
NC_037328.1	Cufflinks	exon	124979210	124979367	.	-	.	gene_id "XLOC_001290"; transcript_id "TCONS_00007770"; exon_number "5"; gene_name "LOC101906694"; oId "CUFF.939.19"; nearest_ref "rna2193"; class_code "j"; tss_id "TSS2716";
NC_037328.1	Cufflinks	exon	125000630	125000791	.	-	.	gene_id "XLOC_001290"; transcript_id "TCONS_00007770"; exon_number "6"; gene_name "LOC101906694"; oId "CUFF.939.19"; nearest_ref "rna2193"; class_code "j"; tss_id "TSS2716";
NC_037328.1	Cufflinks	exon	126739256	126739275	.	-	.	gene_id "XLOC_001298"; transcript_id "TCONS_00007840"; exon_number "1"; gene_name "GK5"; oId "CUFF.918.1"; nearest_ref "rna2239"; class_code "x"; tss_id "TSS2736";
NC_037328.1	Cufflinks	exon	126819968	126820716	.	-	.	gene_id "XLOC_001298"; transcript_id "TCONS_00007840"; exon_number "2"; gene_name "GK5"; oId "CUFF.918.1"; nearest_ref "rna2239"; class_code "x"; tss_id "TSS2736";
NC_037328.1	Cufflinks	exon	135331369	135331378	.	-	.	gene_id "XLOC_001344"; transcript_id "TCONS_00008154"; exon_number "1"; gene_name "SLCO2A1"; oId "CUFF.1004.1"; nearest_ref "rna2476"; class_code "x"; tss_id "TSS2858";
NC_037328.1	Cufflinks	exon	135524907	135527783	.	-	.	gene_id "XLOC_001344"; transcript_id "TCONS_00008154"; exon_number "2"; gene_name "SLCO2A1"; oId "CUFF.1004.1"; nearest_ref "rna2476"; class_code "x"; tss_id "TSS2858";
NC_037328.1	Cufflinks	exon	135579069	135579435	.	-	.	gene_id "XLOC_001346"; transcript_id "TCONS_00008178"; exon_number "1"; gene_name "TF"; oId "CUFF.1008.1"; nearest_ref "rna2478"; class_code "j"; tss_id "TSS2867";
NC_037328.1	Cufflinks	exon	135580121	135580221	.	-	.	gene_id "XLOC_001346"; transcript_id "TCONS_00008178"; exon_number "2"; gene_name "TF"; oId "CUFF.1008.1"; nearest_ref "rna2478"; class_code "j"; tss_id "TSS2867";
NC_037328.1	Cufflinks	exon	135579069	135579435	.	-	.	gene_id "XLOC_001346"; transcript_id "TCONS_00008179"; exon_number "1"; gene_name "TF"; oId "CUFF.1008.5"; nearest_ref "rna2478"; class_code "j"; tss_id "TSS2868";
NC_037328.1	Cufflinks	exon	135585405	135585491	.	-	.	gene_id "XLOC_001346"; transcript_id "TCONS_00008179"; exon_number "2"; gene_name "TF"; oId "CUFF.1008.5"; nearest_ref "rna2478"; class_code "j"; tss_id "TSS2868";
NC_037328.1	Cufflinks	exon	141162862	141162901	.	-	.	gene_id "XLOC_001376"; transcript_id "TCONS_00008451"; exon_number "1"; gene_name "LOC104970303"; oId "CUFF.1075.2"; nearest_ref "rna2585"; class_code "j"; tss_id "TSS2955";
NC_037328.1	Cufflinks	exon	141184775	141185143	.	-	.	gene_id "XLOC_001376"; transcript_id "TCONS_00008451"; exon_number "2"; gene_name "LOC104970303"; oId "CUFF.1075.2"; nearest_ref "rna2585"; class_code "j"; tss_id "TSS2955";
NC_037328.1	Cufflinks	exon	141247136	141247330	.	-	.	gene_id "XLOC_001376"; transcript_id "TCONS_00008451"; exon_number "3"; gene_name "LOC104970303"; oId "CUFF.1075.2"; nearest_ref "rna2585"; class_code "j"; tss_id "TSS2955";
NC_037328.1	Cufflinks	exon	143219500	143220054	.	-	.	gene_id "XLOC_001393"; transcript_id "TCONS_00008512"; exon_number "1"; gene_name "CBS"; oId "CUFF.1231.4"; nearest_ref "rna2660"; class_code "o"; tss_id "TSS2987";
NC_037328.1	Cufflinks	exon	143244180	143244188	.	-	.	gene_id "XLOC_001393"; transcript_id "TCONS_00008512"; exon_number "2"; gene_name "CBS"; oId "CUFF.1231.4"; nearest_ref "rna2660"; class_code "o"; tss_id "TSS2987";
NC_037328.1	Cufflinks	exon	143846932	143847156	.	-	.	gene_id "XLOC_001399"; transcript_id "TCONS_00008552"; exon_number "1"; gene_name "CSTB"; oId "CUFF.1108.1"; nearest_ref "rna2688"; class_code "o"; tss_id "TSS3003";
NC_037328.1	Cufflinks	exon	143920517	143920525	.	-	.	gene_id "XLOC_001399"; transcript_id "TCONS_00008552"; exon_number "2"; gene_name "CSTB"; oId "CUFF.1108.1"; nearest_ref "rna2688"; class_code "o"; tss_id "TSS3003";
NC_037328.1	Cufflinks	exon	143934183	143934192	.	-	.	gene_id "XLOC_001401"; transcript_id "TCONS_00008555"; exon_number "1"; gene_name "TRAPPC10"; oId "CUFF.1120.1"; nearest_ref "rna2697"; class_code "x"; tss_id "TSS3006";
NC_037328.1	Cufflinks	exon	144157777	144158067	.	-	.	gene_id "XLOC_001401"; transcript_id "TCONS_00008555"; exon_number "2"; gene_name "TRAPPC10"; oId "CUFF.1120.1"; nearest_ref "rna2697"; class_code "x"; tss_id "TSS3006";
NC_037328.1	Cufflinks	exon	145996224	145996255	.	-	.	gene_id "XLOC_001435"; transcript_id "TCONS_00008732"; exon_number "1"; gene_name "C1H21orf58"; oId "CUFF.1276.1"; nearest_ref "rna2839"; class_code "o"; tss_id "TSS3079";
NC_037328.1	Cufflinks	exon	146267180	146267919	.	-	.	gene_id "XLOC_001435"; transcript_id "TCONS_00008732"; exon_number "2"; gene_name "C1H21orf58"; oId "CUFF.1276.1"; nearest_ref "rna2839"; class_code "o"; tss_id "TSS3079";
NC_037328.1	Cufflinks	exon	146445322	146445433	.	-	.	gene_id "XLOC_001435"; transcript_id "TCONS_00008732"; exon_number "3"; gene_name "C1H21orf58"; oId "CUFF.1276.1"; nearest_ref "rna2839"; class_code "o"; tss_id "TSS3079";
NC_037328.1	Cufflinks	exon	146109956	146110009	.	-	.	gene_id "XLOC_001437"; transcript_id "TCONS_00008734"; exon_number "1"; gene_name "LOC100847825"; oId "CUFF.1281.1"; nearest_ref "rna2848"; class_code "j"; tss_id "TSS3082";
NC_037328.1	Cufflinks	exon	146117580	146118032	.	-	.	gene_id "XLOC_001437"; transcript_id "TCONS_00008734"; exon_number "2"; gene_name "LOC100847825"; oId "CUFF.1281.1"; nearest_ref "rna2848"; class_code "j"; tss_id "TSS3082";
NC_037328.1	Cufflinks	exon	146121185	146121612	.	-	.	gene_id "XLOC_001437"; transcript_id "TCONS_00008734"; exon_number "3"; gene_name "LOC100847825"; oId "CUFF.1281.1"; nearest_ref "rna2848"; class_code "j"; tss_id "TSS3082";
NC_037328.1	Cufflinks	exon	149433172	149433181	.	-	.	gene_id "XLOC_001455"; transcript_id "TCONS_00008867"; exon_number "1"; gene_name "VPS26C"; oId "CUFF.1397.1"; nearest_ref "rna2936"; class_code "o"; tss_id "TSS3126";
NC_037328.1	Cufflinks	exon	149709496	149711534	.	-	.	gene_id "XLOC_001455"; transcript_id "TCONS_00008867"; exon_number "2"; gene_name "VPS26C"; oId "CUFF.1397.1"; nearest_ref "rna2936"; class_code "o"; tss_id "TSS3126";
NC_037328.1	Cufflinks	exon	149436341	149437790	.	-	.	gene_id "XLOC_001456"; transcript_id "TCONS_00008868"; exon_number "1"; gene_name "TTC3"; oId "CUFF.1391.1"; nearest_ref "rna2926"; class_code "x"; tss_id "TSS3127";
NC_037328.1	Cufflinks	exon	149439163	149439302	.	-	.	gene_id "XLOC_001456"; transcript_id "TCONS_00008868"; exon_number "2"; gene_name "TTC3"; oId "CUFF.1391.1"; nearest_ref "rna2926"; class_code "x"; tss_id "TSS3127";
NC_037328.1	Cufflinks	exon	151212268	151213344	.	-	.	gene_id "XLOC_001466"; transcript_id "TCONS_00008911"; exon_number "1"; gene_name "LOC104971076"; oId "CUFF.1208.4"; nearest_ref "rna2967"; class_code "j"; tss_id "TSS3146";
NC_037328.1	Cufflinks	exon	151214361	151214444	.	-	.	gene_id "XLOC_001466"; transcript_id "TCONS_00008911"; exon_number "2"; gene_name "LOC104971076"; oId "CUFF.1208.4"; nearest_ref "rna2967"; class_code "j"; tss_id "TSS3146";
NC_037328.1	Cufflinks	exon	151215312	151215373	.	-	.	gene_id "XLOC_001466"; transcript_id "TCONS_00008911"; exon_number "3"; gene_name "LOC104971076"; oId "CUFF.1208.4"; nearest_ref "rna2967"; class_code "j"; tss_id "TSS3146";
NC_037328.1	Cufflinks	exon	151348470	151348567	.	-	.	gene_id "XLOC_001467"; transcript_id "TCONS_00008920"; exon_number "1"; oId "CUFF.1210.5"; class_code "u"; tss_id "TSS3149";
NC_037328.1	Cufflinks	exon	151348922	151349072	.	-	.	gene_id "XLOC_001467"; transcript_id "TCONS_00008920"; exon_number "2"; oId "CUFF.1210.5"; class_code "u"; tss_id "TSS3149";
NC_037328.1	Cufflinks	exon	151426854	151427168	.	-	.	gene_id "XLOC_001467"; transcript_id "TCONS_00008920"; exon_number "3"; oId "CUFF.1210.5"; class_code "u"; tss_id "TSS3149";
NC_037328.1	Cufflinks	exon	152285105	152286488	.	-	.	gene_id "XLOC_001474"; transcript_id "TCONS_00008983"; exon_number "1"; gene_name "SH3BP5"; oId "CUFF.1244.1"; nearest_ref "rna2981"; class_code "o"; tss_id "TSS3158";
NC_037328.1	Cufflinks	exon	152335494	152335503	.	-	.	gene_id "XLOC_001474"; transcript_id "TCONS_00008983"; exon_number "2"; gene_name "SH3BP5"; oId "CUFF.1244.1"; nearest_ref "rna2981"; class_code "o"; tss_id "TSS3158";
NC_037328.1	Cufflinks	exon	152420800	152422821	.	-	.	gene_id "XLOC_001476"; transcript_id "TCONS_00008988"; exon_number "1"; gene_name "LOC112448117"; oId "CUFF.1251.2"; nearest_ref "rna2994"; class_code "j"; tss_id "TSS3161";
NC_037328.1	Cufflinks	exon	152428595	152428674	.	-	.	gene_id "XLOC_001476"; transcript_id "TCONS_00008988"; exon_number "2"; gene_name "LOC112448117"; oId "CUFF.1251.2"; nearest_ref "rna2994"; class_code "j"; tss_id "TSS3161";
NC_037328.1	Cufflinks	exon	152598452	152599957	.	-	.	gene_id "XLOC_001478"; transcript_id "TCONS_00009018"; exon_number "1"; gene_name "HACL1"; oId "CUFF.1261.11"; nearest_ref "rna2999"; class_code "j"; tss_id "TSS3169";
NC_037328.1	Cufflinks	exon	152600395	152600541	.	-	.	gene_id "XLOC_001478"; transcript_id "TCONS_00009018"; exon_number "2"; gene_name "HACL1"; oId "CUFF.1261.11"; nearest_ref "rna2999"; class_code "j"; tss_id "TSS3169";
NC_037328.1	Cufflinks	exon	156318000	156318653	.	-	.	gene_id "XLOC_001487"; transcript_id "TCONS_00009194"; exon_number "1"; oId "CUFF.1264.3"; class_code "u"; tss_id "TSS3217";
NC_037328.1	Cufflinks	exon	156339643	156339888	.	-	.	gene_id "XLOC_001487"; transcript_id "TCONS_00009194"; exon_number "2"; oId "CUFF.1264.3"; class_code "u"; tss_id "TSS3217";
NC_037328.1	Cufflinks	exon	158326443	158326762	.	-	.	gene_id "XLOC_001512"; transcript_id "TCONS_00009328"; exon_number "1"; gene_name "KHDRBS1"; oId "CUFF.1336.2"; nearest_ref "rna3138"; class_code "j"; tss_id "TSS3254";
NC_037328.1	Cufflinks	exon	158331625	158331645	.	-	.	gene_id "XLOC_001512"; transcript_id "TCONS_00009328"; exon_number "2"; gene_name "KHDRBS1"; oId "CUFF.1336.2"; nearest_ref "rna3138"; class_code "j"; tss_id "TSS3254";
NC_037329.1	Cufflinks	exon	1980250	1980263	.	+	.	gene_id "XLOC_001647"; transcript_id "TCONS_00009536"; exon_number "1"; oId "CUFF.1350.1"; class_code "u"; tss_id "TSS3404";
NC_037329.1	Cufflinks	exon	2095819	2096041	.	+	.	gene_id "XLOC_001647"; transcript_id "TCONS_00009536"; exon_number "2"; oId "CUFF.1350.1"; class_code "u"; tss_id "TSS3404";
NC_037329.1	Cufflinks	exon	6421469	6421526	.	+	.	gene_id "XLOC_001672"; transcript_id "TCONS_00009705"; exon_number "1"; oId "CUFF.1403.2"; class_code "u"; tss_id "TSS3453";
NC_037329.1	Cufflinks	exon	6422391	6422820	.	+	.	gene_id "XLOC_001672"; transcript_id "TCONS_00009705"; exon_number "2"; oId "CUFF.1403.2"; class_code "u"; tss_id "TSS3453";
NC_037329.1	Cufflinks	exon	16201021	16201206	.	+	.	gene_id "XLOC_001706"; transcript_id "TCONS_00009927"; exon_number "1"; gene_name "LOC112443598"; oId "CUFF.1487.1"; nearest_ref "gene1558"; class_code "o"; tss_id "TSS3501";
NC_037329.1	Cufflinks	exon	16223884	16224000	.	+	.	gene_id "XLOC_001706"; transcript_id "TCONS_00009927"; exon_number "2"; gene_name "LOC112443598"; oId "CUFF.1487.1"; nearest_ref "gene1558"; class_code "o"; tss_id "TSS3501";
NC_037329.1	Cufflinks	exon	16224473	16225390	.	+	.	gene_id "XLOC_001706"; transcript_id "TCONS_00009927"; exon_number "3"; gene_name "LOC112443598"; oId "CUFF.1487.1"; nearest_ref "gene1558"; class_code "o"; tss_id "TSS3501";
NC_037329.1	Cufflinks	exon	18382094	18384645	.	+	.	gene_id "XLOC_001718"; transcript_id "TCONS_00010008"; exon_number "1"; gene_name "LOC112443593"; oId "CUFF.1500.1"; nearest_ref "gene1575"; class_code "o"; tss_id "TSS3543";
NC_037329.1	Cufflinks	exon	18410598	18410611	.	+	.	gene_id "XLOC_001718"; transcript_id "TCONS_00010008"; exon_number "2"; gene_name "LOC112443593"; oId "CUFF.1500.1"; nearest_ref "gene1575"; class_code "o"; tss_id "TSS3543";
NC_037329.1	Cufflinks	exon	19963052	19963072	.	+	.	gene_id "XLOC_001728"; transcript_id "TCONS_00010076"; exon_number "1"; oId "CUFF.1513.2"; class_code "u"; tss_id "TSS3575";
NC_037329.1	Cufflinks	exon	19964153	19964254	.	+	.	gene_id "XLOC_001728"; transcript_id "TCONS_00010076"; exon_number "2"; oId "CUFF.1513.2"; class_code "u"; tss_id "TSS3575";
NC_037329.1	Cufflinks	exon	19967343	19968222	.	+	.	gene_id "XLOC_001728"; transcript_id "TCONS_00010076"; exon_number "3"; oId "CUFF.1513.2"; class_code "u"; tss_id "TSS3575";
NC_037329.1	Cufflinks	exon	19963052	19963072	.	+	.	gene_id "XLOC_001728"; transcript_id "TCONS_00010075"; exon_number "1"; oId "CUFF.1513.1"; class_code "u"; tss_id "TSS3575";
NC_037329.1	Cufflinks	exon	19964153	19964204	.	+	.	gene_id "XLOC_001728"; transcript_id "TCONS_00010075"; exon_number "2"; oId "CUFF.1513.1"; class_code "u"; tss_id "TSS3575";
NC_037329.1	Cufflinks	exon	19967343	19968222	.	+	.	gene_id "XLOC_001728"; transcript_id "TCONS_00010075"; exon_number "3"; oId "CUFF.1513.1"; class_code "u"; tss_id "TSS3575";
NC_037329.1	Cufflinks	exon	19965872	19965904	.	+	.	gene_id "XLOC_001728"; transcript_id "TCONS_00010077"; exon_number "1"; oId "CUFF.1513.3"; class_code "u"; tss_id "TSS3576";
NC_037329.1	Cufflinks	exon	19967070	19967235	.	+	.	gene_id "XLOC_001728"; transcript_id "TCONS_00010077"; exon_number "2"; oId "CUFF.1513.3"; class_code "u"; tss_id "TSS3576";
NC_037329.1	Cufflinks	exon	19967343	19968222	.	+	.	gene_id "XLOC_001728"; transcript_id "TCONS_00010077"; exon_number "3"; oId "CUFF.1513.3"; class_code "u"; tss_id "TSS3576";
NC_037329.1	Cufflinks	exon	20726239	20726326	.	+	.	gene_id "XLOC_001734"; transcript_id "TCONS_00010086"; exon_number "1"; gene_name "HOXD3"; oId "CUFF.1545.2"; nearest_ref "rna3538"; class_code "x"; tss_id "TSS3583";
NC_037329.1	Cufflinks	exon	20736164	20738756	.	+	.	gene_id "XLOC_001734"; transcript_id "TCONS_00010086"; exon_number "2"; gene_name "HOXD3"; oId "CUFF.1545.2"; nearest_ref "rna3538"; class_code "x"; tss_id "TSS3583";
NC_037329.1	Cufflinks	exon	20726245	20726326	.	+	.	gene_id "XLOC_001734"; transcript_id "TCONS_00010087"; exon_number "1"; gene_name "HOXD3"; oId "CUFF.1545.3"; nearest_ref "rna3538"; class_code "x"; tss_id "TSS3583";
NC_037329.1	Cufflinks	exon	20736164	20736570	.	+	.	gene_id "XLOC_001734"; transcript_id "TCONS_00010087"; exon_number "2"; gene_name "HOXD3"; oId "CUFF.1545.3"; nearest_ref "rna3538"; class_code "x"; tss_id "TSS3583";
NC_037329.1	Cufflinks	exon	20737059	20738756	.	+	.	gene_id "XLOC_001734"; transcript_id "TCONS_00010087"; exon_number "3"; gene_name "HOXD3"; oId "CUFF.1545.3"; nearest_ref "rna3538"; class_code "x"; tss_id "TSS3583";
NC_037329.1	Cufflinks	exon	20734747	20735517	.	+	.	gene_id "XLOC_001734"; transcript_id "TCONS_00010089"; exon_number "1"; gene_name "HOXD3"; oId "CUFF.1545.5"; nearest_ref "rna3538"; class_code "x"; tss_id "TSS3584";
NC_037329.1	Cufflinks	exon	20736164	20738756	.	+	.	gene_id "XLOC_001734"; transcript_id "TCONS_00010089"; exon_number "2"; gene_name "HOXD3"; oId "CUFF.1545.5"; nearest_ref "rna3538"; class_code "x"; tss_id "TSS3584";
NC_037329.1	Cufflinks	exon	20734747	20736570	.	+	.	gene_id "XLOC_001734"; transcript_id "TCONS_00010088"; exon_number "1"; gene_name "HOXD3"; oId "CUFF.1545.4"; nearest_ref "rna3538"; class_code "x"; tss_id "TSS3584";
NC_037329.1	Cufflinks	exon	20737059	20738756	.	+	.	gene_id "XLOC_001734"; transcript_id "TCONS_00010088"; exon_number "2"; gene_name "HOXD3"; oId "CUFF.1545.4"; nearest_ref "rna3538"; class_code "x"; tss_id "TSS3584";
NC_037329.1	Cufflinks	exon	20735788	20735812	.	+	.	gene_id "XLOC_001734"; transcript_id "TCONS_00010090"; exon_number "1"; gene_name "HOXD3"; oId "CUFF.1545.6"; nearest_ref "rna3538"; class_code "x"; tss_id "TSS3585";
NC_037329.1	Cufflinks	exon	20736164	20738756	.	+	.	gene_id "XLOC_001734"; transcript_id "TCONS_00010090"; exon_number "2"; gene_name "HOXD3"; oId "CUFF.1545.6"; nearest_ref "rna3538"; class_code "x"; tss_id "TSS3585";
NC_037329.1	Cufflinks	exon	21083007	21083045	.	+	.	gene_id "XLOC_001738"; transcript_id "TCONS_00010104"; exon_number "1"; oId "CUFF.1535.1"; class_code "u"; tss_id "TSS3590";
NC_037329.1	Cufflinks	exon	21083097	21083578	.	+	.	gene_id "XLOC_001738"; transcript_id "TCONS_00010104"; exon_number "2"; oId "CUFF.1535.1"; class_code "u"; tss_id "TSS3590";
NC_037329.1	Cufflinks	exon	23443450	23448553	.	+	.	gene_id "XLOC_001753"; transcript_id "TCONS_00010206"; exon_number "1"; gene_name "LOC104971159"; oId "CUFF.1599.1"; nearest_ref "rna3625"; class_code "o"; tss_id "TSS3627";
NC_037329.1	Cufflinks	exon	23717358	23717369	.	+	.	gene_id "XLOC_001753"; transcript_id "TCONS_00010206"; exon_number "2"; gene_name "LOC104971159"; oId "CUFF.1599.1"; nearest_ref "rna3625"; class_code "o"; tss_id "TSS3627";
NC_037329.1	Cufflinks	exon	26751075	26751344	.	+	.	gene_id "XLOC_001774"; transcript_id "TCONS_00010319"; exon_number "1"; gene_name "LOC104971168"; oId "CUFF.1608.1"; nearest_ref "rna3740"; class_code "j"; tss_id "TSS3666";
NC_037329.1	Cufflinks	exon	26752812	26752950	.	+	.	gene_id "XLOC_001774"; transcript_id "TCONS_00010319"; exon_number "2"; gene_name "LOC104971168"; oId "CUFF.1608.1"; nearest_ref "rna3740"; class_code "j"; tss_id "TSS3666";
NC_037329.1	Cufflinks	exon	26761191	26761307	.	+	.	gene_id "XLOC_001774"; transcript_id "TCONS_00010319"; exon_number "3"; gene_name "LOC104971168"; oId "CUFF.1608.1"; nearest_ref "rna3740"; class_code "j"; tss_id "TSS3666";
NC_037329.1	Cufflinks	exon	26761867	26763565	.	+	.	gene_id "XLOC_001774"; transcript_id "TCONS_00010319"; exon_number "4"; gene_name "LOC104971168"; oId "CUFF.1608.1"; nearest_ref "rna3740"; class_code "j"; tss_id "TSS3666";
NC_037329.1	Cufflinks	exon	26751095	26751344	.	+	.	gene_id "XLOC_001774"; transcript_id "TCONS_00010320"; exon_number "1"; gene_name "LOC104971168"; oId "CUFF.1608.2"; nearest_ref "rna3740"; class_code "j"; tss_id "TSS3666";
NC_037329.1	Cufflinks	exon	26752812	26752949	.	+	.	gene_id "XLOC_001774"; transcript_id "TCONS_00010320"; exon_number "2"; gene_name "LOC104971168"; oId "CUFF.1608.2"; nearest_ref "rna3740"; class_code "j"; tss_id "TSS3666";
NC_037329.1	Cufflinks	exon	26761867	26763565	.	+	.	gene_id "XLOC_001774"; transcript_id "TCONS_00010320"; exon_number "3"; gene_name "LOC104971168"; oId "CUFF.1608.2"; nearest_ref "rna3740"; class_code "j"; tss_id "TSS3666";
NC_037329.1	Cufflinks	exon	27328847	27329057	.	+	.	gene_id "XLOC_001778"; transcript_id "TCONS_00010349"; exon_number "1"; gene_name "NOSTRIN"; oId "CUFF.1637.1"; nearest_ref "rna3755"; class_code "x"; tss_id "TSS3674";
NC_037329.1	Cufflinks	exon	27377219	27378139	.	+	.	gene_id "XLOC_001778"; transcript_id "TCONS_00010349"; exon_number "2"; gene_name "NOSTRIN"; oId "CUFF.1637.1"; nearest_ref "rna3755"; class_code "x"; tss_id "TSS3674";
NC_037329.1	Cufflinks	exon	30608255	30612723	.	+	.	gene_id "XLOC_001790"; transcript_id "TCONS_00010397"; exon_number "1"; gene_name "LOC787863"; oId "CUFF.1630.2"; nearest_ref "gene1733"; class_code "o"; tss_id "TSS3694";
NC_037329.1	Cufflinks	exon	30754872	30754877	.	+	.	gene_id "XLOC_001790"; transcript_id "TCONS_00010397"; exon_number "2"; gene_name "LOC787863"; oId "CUFF.1630.2"; nearest_ref "gene1733"; class_code "o"; tss_id "TSS3694";
NC_037329.1	Cufflinks	exon	30754760	30754851	.	+	.	gene_id "XLOC_001792"; transcript_id "TCONS_00010399"; exon_number "1"; gene_name "CSRNP3"; oId "CUFF.1632.1"; nearest_ref "rna3793"; class_code "x"; tss_id "TSS3696";
NC_037329.1	Cufflinks	exon	30789737	30790145	.	+	.	gene_id "XLOC_001792"; transcript_id "TCONS_00010399"; exon_number "2"; gene_name "CSRNP3"; oId "CUFF.1632.1"; nearest_ref "rna3793"; class_code "x"; tss_id "TSS3696";
NC_037329.1	Cufflinks	exon	39733398	39733408	.	+	.	gene_id "XLOC_001834"; transcript_id "TCONS_00010723"; exon_number "1"; gene_name "NR4A2"; oId "CUFF.1734.1"; nearest_ref "rna4029"; class_code "o"; tss_id "TSS3791";
NC_037329.1	Cufflinks	exon	39905477	39906249	.	+	.	gene_id "XLOC_001834"; transcript_id "TCONS_00010723"; exon_number "2"; gene_name "NR4A2"; oId "CUFF.1734.1"; nearest_ref "rna4029"; class_code "o"; tss_id "TSS3791";
NC_037329.1	Cufflinks	exon	62313108	62313131	.	+	.	gene_id "XLOC_001885"; transcript_id "TCONS_00011082"; exon_number "1"; gene_name "MAP3K19"; oId "CUFF.1823.5"; nearest_ref "rna4262"; class_code "j"; tss_id "TSS3912";
NC_037329.1	Cufflinks	exon	62313231	62314262	.	+	.	gene_id "XLOC_001885"; transcript_id "TCONS_00011082"; exon_number "2"; gene_name "MAP3K19"; oId "CUFF.1823.5"; nearest_ref "rna4262"; class_code "j"; tss_id "TSS3912";
NC_037329.1	Cufflinks	exon	65481392	65481399	.	+	.	gene_id "XLOC_001893"; transcript_id "TCONS_00011125"; exon_number "1"; gene_name "ACTR3"; oId "CUFF.1871.1"; nearest_ref "rna4310"; class_code "o"; tss_id "TSS3930";
NC_037329.1	Cufflinks	exon	65572940	65574585	.	+	.	gene_id "XLOC_001893"; transcript_id "TCONS_00011125"; exon_number "2"; gene_name "ACTR3"; oId "CUFF.1871.1"; nearest_ref "rna4310"; class_code "o"; tss_id "TSS3930";
NC_037329.1	Cufflinks	exon	94805247	94805284	.	+	.	gene_id "XLOC_002011"; transcript_id "TCONS_00011922"; exon_number "1"; gene_name "ADAM23"; oId "CUFF.2092.1"; nearest_ref "rna4773"; class_code "o"; tss_id "TSS4216";
NC_037329.1	Cufflinks	exon	95085618	95087527	.	+	.	gene_id "XLOC_002011"; transcript_id "TCONS_00011922"; exon_number "2"; gene_name "ADAM23"; oId "CUFF.2092.1"; nearest_ref "rna4773"; class_code "o"; tss_id "TSS4216";
NC_037329.1	Cufflinks	exon	95637495	95638786	.	+	.	gene_id "XLOC_002016"; transcript_id "TCONS_00011937"; exon_number "1"; gene_name "LOC100847666"; oId "CUFF.2038.5"; nearest_ref "rna4796"; class_code "j"; tss_id "TSS4224";
NC_037329.1	Cufflinks	exon	95659216	95659354	.	+	.	gene_id "XLOC_002016"; transcript_id "TCONS_00011937"; exon_number "2"; gene_name "LOC100847666"; oId "CUFF.2038.5"; nearest_ref "rna4796"; class_code "j"; tss_id "TSS4224";
NC_037329.1	Cufflinks	exon	95667659	95667792	.	+	.	gene_id "XLOC_002016"; transcript_id "TCONS_00011937"; exon_number "3"; gene_name "LOC100847666"; oId "CUFF.2038.5"; nearest_ref "rna4796"; class_code "j"; tss_id "TSS4224";
NC_037329.1	Cufflinks	exon	95670518	95671803	.	+	.	gene_id "XLOC_002016"; transcript_id "TCONS_00011937"; exon_number "4"; gene_name "LOC100847666"; oId "CUFF.2038.5"; nearest_ref "rna4796"; class_code "j"; tss_id "TSS4224";
NC_037329.1	Cufflinks	exon	95637495	95638786	.	+	.	gene_id "XLOC_002016"; transcript_id "TCONS_00011934"; exon_number "1"; gene_name "LOC100847666"; oId "CUFF.2038.2"; nearest_ref "rna4796"; class_code "j"; tss_id "TSS4224";
NC_037329.1	Cufflinks	exon	95659216	95659354	.	+	.	gene_id "XLOC_002016"; transcript_id "TCONS_00011934"; exon_number "2"; gene_name "LOC100847666"; oId "CUFF.2038.2"; nearest_ref "rna4796"; class_code "j"; tss_id "TSS4224";
NC_037329.1	Cufflinks	exon	95667659	95667794	.	+	.	gene_id "XLOC_002016"; transcript_id "TCONS_00011934"; exon_number "3"; gene_name "LOC100847666"; oId "CUFF.2038.2"; nearest_ref "rna4796"; class_code "j"; tss_id "TSS4224";
NC_037329.1	Cufflinks	exon	95670518	95671803	.	+	.	gene_id "XLOC_002016"; transcript_id "TCONS_00011934"; exon_number "4"; gene_name "LOC100847666"; oId "CUFF.2038.2"; nearest_ref "rna4796"; class_code "j"; tss_id "TSS4224";
NC_037329.1	Cufflinks	exon	95830078	95830093	.	+	.	gene_id "XLOC_002017"; transcript_id "TCONS_00011939"; exon_number "1"; gene_name "CREB1"; oId "CUFF.2042.1"; nearest_ref "rna4798"; class_code "o"; tss_id "TSS4225";
NC_037329.1	Cufflinks	exon	95901922	95903570	.	+	.	gene_id "XLOC_002017"; transcript_id "TCONS_00011939"; exon_number "2"; gene_name "CREB1"; oId "CUFF.2042.1"; nearest_ref "rna4798"; class_code "o"; tss_id "TSS4225";
NC_037329.1	Cufflinks	exon	96017340	96017591	.	+	.	gene_id "XLOC_002021"; transcript_id "TCONS_00011978"; exon_number "1"; gene_name "CCNYL1"; oId "CUFF.2060.1"; nearest_ref "rna4808"; class_code "o"; tss_id "TSS4233";
NC_037329.1	Cufflinks	exon	96210890	96210901	.	+	.	gene_id "XLOC_002021"; transcript_id "TCONS_00011978"; exon_number "2"; gene_name "CCNYL1"; oId "CUFF.2060.1"; nearest_ref "rna4808"; class_code "o"; tss_id "TSS4233";
NC_037329.1	Cufflinks	exon	96211914	96212315	.	+	.	gene_id "XLOC_002023"; transcript_id "TCONS_00011980"; exon_number "1"; gene_name "PLEKHM3"; oId "CUFF.2067.2"; nearest_ref "rna4812"; class_code "x"; tss_id "TSS4235";
NC_037329.1	Cufflinks	exon	96243398	96244294	.	+	.	gene_id "XLOC_002023"; transcript_id "TCONS_00011980"; exon_number "2"; gene_name "PLEKHM3"; oId "CUFF.2067.2"; nearest_ref "rna4812"; class_code "x"; tss_id "TSS4235";
NC_037329.1	Cufflinks	exon	96211914	96212315	.	+	.	gene_id "XLOC_002023"; transcript_id "TCONS_00011981"; exon_number "1"; gene_name "PLEKHM3"; oId "CUFF.2067.1"; nearest_ref "rna4812"; class_code "x"; tss_id "TSS4235";
NC_037329.1	Cufflinks	exon	96255496	96256023	.	+	.	gene_id "XLOC_002023"; transcript_id "TCONS_00011981"; exon_number "2"; gene_name "PLEKHM3"; oId "CUFF.2067.1"; nearest_ref "rna4812"; class_code "x"; tss_id "TSS4235";
NC_037329.1	Cufflinks	exon	99215657	99218745	.	+	.	gene_id "XLOC_002038"; transcript_id "TCONS_00012211"; exon_number "1"; gene_name "ERBB4"; oId "CUFF.2117.1"; nearest_ref "rna4936"; class_code "x"; tss_id "TSS4274";
NC_037329.1	Cufflinks	exon	99218833	99219355	.	+	.	gene_id "XLOC_002038"; transcript_id "TCONS_00012211"; exon_number "2"; gene_name "ERBB4"; oId "CUFF.2117.1"; nearest_ref "rna4936"; class_code "x"; tss_id "TSS4274";
NC_037329.1	Cufflinks	exon	103430320	103430359	.	+	.	gene_id "XLOC_002046"; transcript_id "TCONS_00012238"; exon_number "1"; gene_name "FN1"; oId "CUFF.2166.1"; nearest_ref "rna4977"; class_code "x"; tss_id "TSS4285";
NC_037329.1	Cufflinks	exon	103530979	103531067	.	+	.	gene_id "XLOC_002046"; transcript_id "TCONS_00012238"; exon_number "2"; gene_name "FN1"; oId "CUFF.2166.1"; nearest_ref "rna4977"; class_code "x"; tss_id "TSS4285";
NC_037329.1	Cufflinks	exon	103532494	103532636	.	+	.	gene_id "XLOC_002046"; transcript_id "TCONS_00012238"; exon_number "3"; gene_name "FN1"; oId "CUFF.2166.1"; nearest_ref "rna4977"; class_code "x"; tss_id "TSS4285";
NC_037329.1	Cufflinks	exon	112948819	112949110	.	+	.	gene_id "XLOC_002118"; transcript_id "TCONS_00012621"; exon_number "1"; gene_name "DOCK10"; oId "CUFF.2346.1"; nearest_ref "rna5275"; class_code "x"; tss_id "TSS4439";
NC_037329.1	Cufflinks	exon	112951255	112951749	.	+	.	gene_id "XLOC_002118"; transcript_id "TCONS_00012621"; exon_number "2"; gene_name "DOCK10"; oId "CUFF.2346.1"; nearest_ref "rna5275"; class_code "x"; tss_id "TSS4439";
NC_037329.1	Cufflinks	exon	115352077	115352090	.	+	.	gene_id "XLOC_002125"; transcript_id "TCONS_00012663"; exon_number "1"; gene_name "COL4A3"; oId "CUFF.2310.5"; nearest_ref "rna5304"; class_code "o"; tss_id "TSS4458";
NC_037329.1	Cufflinks	exon	115479372	115480650	.	+	.	gene_id "XLOC_002125"; transcript_id "TCONS_00012663"; exon_number "2"; gene_name "COL4A3"; oId "CUFF.2310.5"; nearest_ref "rna5304"; class_code "o"; tss_id "TSS4458";
NC_037329.1	Cufflinks	exon	118313180	118313229	.	+	.	gene_id "XLOC_002139"; transcript_id "TCONS_00012777"; exon_number "1"; gene_name "SP140"; oId "CUFF.2516.53"; nearest_ref "rna5429"; class_code "o"; tss_id "TSS4485";
NC_037329.1	Cufflinks	exon	118313704	118314325	.	+	.	gene_id "XLOC_002139"; transcript_id "TCONS_00012777"; exon_number "2"; gene_name "SP140"; oId "CUFF.2516.53"; nearest_ref "rna5429"; class_code "o"; tss_id "TSS4485";
NC_037329.1	Cufflinks	exon	118463563	118464386	.	+	.	gene_id "XLOC_002141"; transcript_id "TCONS_00012815"; exon_number "1"; gene_name "LOC112443148"; oId "CUFF.2314.3"; nearest_ref "rna5463"; class_code "j"; tss_id "TSS4490";
NC_037329.1	Cufflinks	exon	118464839	118464913	.	+	.	gene_id "XLOC_002141"; transcript_id "TCONS_00012815"; exon_number "2"; gene_name "LOC112443148"; oId "CUFF.2314.3"; nearest_ref "rna5463"; class_code "j"; tss_id "TSS4490";
NC_037329.1	Cufflinks	exon	118465991	118466063	.	+	.	gene_id "XLOC_002141"; transcript_id "TCONS_00012815"; exon_number "3"; gene_name "LOC112443148"; oId "CUFF.2314.3"; nearest_ref "rna5463"; class_code "j"; tss_id "TSS4490";
NC_037329.1	Cufflinks	exon	118486055	118486664	.	+	.	gene_id "XLOC_002141"; transcript_id "TCONS_00012815"; exon_number "4"; gene_name "LOC112443148"; oId "CUFF.2314.3"; nearest_ref "rna5463"; class_code "j"; tss_id "TSS4490";
NC_037329.1	Cufflinks	exon	119418185	119418188	.	+	.	gene_id "XLOC_002158"; transcript_id "TCONS_00012906"; exon_number "1"; gene_name "PTMA"; oId "CUFF.2328.5"; nearest_ref "rna5524"; class_code "o"; tss_id "TSS4528";
NC_037329.1	Cufflinks	exon	119418431	119419171	.	+	.	gene_id "XLOC_002158"; transcript_id "TCONS_00012906"; exon_number "2"; gene_name "PTMA"; oId "CUFF.2328.5"; nearest_ref "rna5524"; class_code "o"; tss_id "TSS4528";
NC_037329.1	Cufflinks	exon	120675564	120675661	.	+	.	gene_id "XLOC_002184"; transcript_id "TCONS_00013056"; exon_number "1"; gene_name "AK2"; oId "CUFF.2447.7"; nearest_ref "rna5586"; class_code "j"; tss_id "TSS4588";
NC_037329.1	Cufflinks	exon	120676303	120677181	.	+	.	gene_id "XLOC_002184"; transcript_id "TCONS_00013056"; exon_number "2"; gene_name "AK2"; oId "CUFF.2447.7"; nearest_ref "rna5586"; class_code "j"; tss_id "TSS4588";
NC_037329.1	Cufflinks	exon	123036950	123037600	.	+	.	gene_id "XLOC_002224"; transcript_id "TCONS_00013314"; exon_number "1"; oId "CUFF.2421.1"; class_code "u"; tss_id "TSS4665";
NC_037329.1	Cufflinks	exon	123038820	123038959	.	+	.	gene_id "XLOC_002224"; transcript_id "TCONS_00013314"; exon_number "2"; oId "CUFF.2421.1"; class_code "u"; tss_id "TSS4665";
NC_037329.1	Cufflinks	exon	123042642	123042657	.	+	.	gene_id "XLOC_002224"; transcript_id "TCONS_00013314"; exon_number "3"; oId "CUFF.2421.1"; class_code "u"; tss_id "TSS4665";
NC_037329.1	Cufflinks	exon	123730635	123731316	.	+	.	gene_id "XLOC_002226"; transcript_id "TCONS_00013316"; exon_number "1"; oId "CUFF.2426.1"; class_code "u"; tss_id "TSS4667";
NC_037329.1	Cufflinks	exon	123823669	123823767	.	+	.	gene_id "XLOC_002226"; transcript_id "TCONS_00013316"; exon_number "2"; oId "CUFF.2426.1"; class_code "u"; tss_id "TSS4667";
NC_037329.1	Cufflinks	exon	123824235	123824364	.	+	.	gene_id "XLOC_002226"; transcript_id "TCONS_00013316"; exon_number "3"; oId "CUFF.2426.1"; class_code "u"; tss_id "TSS4667";
NC_037329.1	Cufflinks	exon	123826302	123826344	.	+	.	gene_id "XLOC_002226"; transcript_id "TCONS_00013316"; exon_number "4"; oId "CUFF.2426.1"; class_code "u"; tss_id "TSS4667";
NC_037329.1	Cufflinks	exon	125773636	125773650	.	+	.	gene_id "XLOC_002251"; transcript_id "TCONS_00013468"; exon_number "1"; gene_name "AHDC1"; oId "CUFF.2502.22"; nearest_ref "rna5918"; class_code "j"; tss_id "TSS4724";
NC_037329.1	Cufflinks	exon	125780208	125781036	.	+	.	gene_id "XLOC_002251"; transcript_id "TCONS_00013468"; exon_number "2"; gene_name "AHDC1"; oId "CUFF.2502.22"; nearest_ref "rna5918"; class_code "j"; tss_id "TSS4724";
NC_037329.1	Cufflinks	exon	126660983	126661714	.	+	.	gene_id "XLOC_002267"; transcript_id "TCONS_00013530"; exon_number "1"; gene_name "DHDDS"; oId "CUFF.2610.1"; nearest_ref "rna5989"; class_code "x"; tss_id "TSS4752";
NC_037329.1	Cufflinks	exon	126687496	126687501	.	+	.	gene_id "XLOC_002267"; transcript_id "TCONS_00013530"; exon_number "2"; gene_name "DHDDS"; oId "CUFF.2610.1"; nearest_ref "rna5989"; class_code "x"; tss_id "TSS4752";
NC_037329.1	Cufflinks	exon	130491880	130491913	.	+	.	gene_id "XLOC_002320"; transcript_id "TCONS_00013774"; exon_number "1"; oId "CUFF.2570.1"; class_code "u"; tss_id "TSS4844";
NC_037329.1	Cufflinks	exon	130496617	130496679	.	+	.	gene_id "XLOC_002320"; transcript_id "TCONS_00013774"; exon_number "2"; oId "CUFF.2570.1"; class_code "u"; tss_id "TSS4844";
NC_037329.1	Cufflinks	exon	130496802	130497735	.	+	.	gene_id "XLOC_002320"; transcript_id "TCONS_00013774"; exon_number "3"; oId "CUFF.2570.1"; class_code "u"; tss_id "TSS4844";
NC_037329.1	Cufflinks	exon	130651602	130651870	.	+	.	gene_id "XLOC_002321"; transcript_id "TCONS_00013775"; exon_number "1"; oId "CUFF.2704.1"; class_code "u"; tss_id "TSS4845";
NC_037329.1	Cufflinks	exon	130655418	130656144	.	+	.	gene_id "XLOC_002321"; transcript_id "TCONS_00013775"; exon_number "2"; oId "CUFF.2704.1"; class_code "u"; tss_id "TSS4845";
NC_037329.1	Cufflinks	exon	132254884	132254946	.	+	.	gene_id "XLOC_002342"; transcript_id "TCONS_00014019"; exon_number "1"; gene_name "LOC112443424"; oId "CUFF.2677.1"; nearest_ref "rna6339"; class_code "j"; tss_id "TSS4900";
NC_037329.1	Cufflinks	exon	132255745	132255913	.	+	.	gene_id "XLOC_002342"; transcript_id "TCONS_00014019"; exon_number "2"; gene_name "LOC112443424"; oId "CUFF.2677.1"; nearest_ref "rna6339"; class_code "j"; tss_id "TSS4900";
NC_037329.1	Cufflinks	exon	132269313	132269438	.	+	.	gene_id "XLOC_002342"; transcript_id "TCONS_00014019"; exon_number "3"; gene_name "LOC112443424"; oId "CUFF.2677.1"; nearest_ref "rna6339"; class_code "j"; tss_id "TSS4900";
NC_037329.1	Cufflinks	exon	132270024	132270254	.	+	.	gene_id "XLOC_002342"; transcript_id "TCONS_00014019"; exon_number "4"; gene_name "LOC112443424"; oId "CUFF.2677.1"; nearest_ref "rna6339"; class_code "j"; tss_id "TSS4900";
NC_037329.1	Cufflinks	exon	135468212	135468221	.	+	.	gene_id "XLOC_002365"; transcript_id "TCONS_00014128"; exon_number "1"; gene_name "PADI2"; oId "CUFF.2727.1"; nearest_ref "rna6477"; class_code "o"; tss_id "TSS4939";
NC_037329.1	Cufflinks	exon	135529189	135530009	.	+	.	gene_id "XLOC_002365"; transcript_id "TCONS_00014128"; exon_number "2"; gene_name "PADI2"; oId "CUFF.2727.1"; nearest_ref "rna6477"; class_code "o"; tss_id "TSS4939";
NC_037329.1	Cufflinks	exon	1352396	1352553	.	-	.	gene_id "XLOC_002396"; transcript_id "TCONS_00014353"; exon_number "1"; gene_name "PTPN18"; oId "CUFF.1349.1"; nearest_ref "rna3178"; class_code "x"; tss_id "TSS5013";
NC_037329.1	Cufflinks	exon	1352578	1353202	.	-	.	gene_id "XLOC_002396"; transcript_id "TCONS_00014353"; exon_number "2"; gene_name "PTPN18"; oId "CUFF.1349.1"; nearest_ref "rna3178"; class_code "x"; tss_id "TSS5013";
NC_037329.1	Cufflinks	exon	4207373	4207380	.	-	.	gene_id "XLOC_002402"; transcript_id "TCONS_00014374"; exon_number "1"; gene_name "HS6ST1"; oId "CUFF.1376.1"; nearest_ref "rna3193"; class_code "x"; tss_id "TSS5026";
NC_037329.1	Cufflinks	exon	4225743	4227482	.	-	.	gene_id "XLOC_002402"; transcript_id "TCONS_00014374"; exon_number "2"; gene_name "HS6ST1"; oId "CUFF.1376.1"; nearest_ref "rna3193"; class_code "x"; tss_id "TSS5026";
NC_037329.1	Cufflinks	exon	4297472	4298598	.	-	.	gene_id "XLOC_002404"; transcript_id "TCONS_00014382"; exon_number "1"; gene_name "UGGT1"; oId "CUFF.1377.4"; nearest_ref "rna3194"; class_code "o"; tss_id "TSS5030";
NC_037329.1	Cufflinks	exon	4546053	4546210	.	-	.	gene_id "XLOC_002404"; transcript_id "TCONS_00014382"; exon_number "2"; gene_name "UGGT1"; oId "CUFF.1377.4"; nearest_ref "rna3194"; class_code "o"; tss_id "TSS5030";
NC_037329.1	Cufflinks	exon	5818488	5820766	.	-	.	gene_id "XLOC_002414"; transcript_id "TCONS_00014442"; exon_number "1"; gene_name "MFSD6"; oId "CUFF.1402.4"; nearest_ref "rna3294"; class_code "j"; tss_id "TSS5050";
NC_037329.1	Cufflinks	exon	5820916	5820940	.	-	.	gene_id "XLOC_002414"; transcript_id "TCONS_00014442"; exon_number "2"; gene_name "MFSD6"; oId "CUFF.1402.4"; nearest_ref "rna3294"; class_code "j"; tss_id "TSS5050";
NC_037329.1	Cufflinks	exon	5822117	5822160	.	-	.	gene_id "XLOC_002414"; transcript_id "TCONS_00014442"; exon_number "3"; gene_name "MFSD6"; oId "CUFF.1402.4"; nearest_ref "rna3294"; class_code "j"; tss_id "TSS5050";
NC_037329.1	Cufflinks	exon	13632797	13632829	.	-	.	gene_id "XLOC_002444"; transcript_id "TCONS_00014641"; exon_number "1"; gene_name "NCKAP1"; oId "CUFF.1493.1"; nearest_ref "rna3378"; class_code "x"; tss_id "TSS5115";
NC_037329.1	Cufflinks	exon	13633966	13636696	.	-	.	gene_id "XLOC_002444"; transcript_id "TCONS_00014641"; exon_number "2"; gene_name "NCKAP1"; oId "CUFF.1493.1"; nearest_ref "rna3378"; class_code "x"; tss_id "TSS5115";
NC_037329.1	Cufflinks	exon	26600558	26601147	.	-	.	gene_id "XLOC_002534"; transcript_id "TCONS_00015370"; exon_number "1"; gene_name "PHOSPHO2"; oId "CUFF.1610.12"; nearest_ref "rna3718"; class_code "j"; tss_id "TSS5326";
NC_037329.1	Cufflinks	exon	26616772	26616942	.	-	.	gene_id "XLOC_002534"; transcript_id "TCONS_00015370"; exon_number "2"; gene_name "PHOSPHO2"; oId "CUFF.1610.12"; nearest_ref "rna3718"; class_code "j"; tss_id "TSS5326";
NC_037329.1	Cufflinks	exon	26617981	26618014	.	-	.	gene_id "XLOC_002534"; transcript_id "TCONS_00015370"; exon_number "3"; gene_name "PHOSPHO2"; oId "CUFF.1610.12"; nearest_ref "rna3718"; class_code "j"; tss_id "TSS5326";
NC_037329.1	Cufflinks	exon	26618636	26618778	.	-	.	gene_id "XLOC_002534"; transcript_id "TCONS_00015370"; exon_number "4"; gene_name "PHOSPHO2"; oId "CUFF.1610.12"; nearest_ref "rna3718"; class_code "j"; tss_id "TSS5326";
NC_037329.1	Cufflinks	exon	31806617	31808005	.	-	.	gene_id "XLOC_002562"; transcript_id "TCONS_00015514"; exon_number "1"; gene_name "GRB14"; oId "CUFF.1712.1"; nearest_ref "rna3831"; class_code "x"; tss_id "TSS5392";
NC_037329.1	Cufflinks	exon	32085287	32085294	.	-	.	gene_id "XLOC_002562"; transcript_id "TCONS_00015514"; exon_number "2"; gene_name "GRB14"; oId "CUFF.1712.1"; nearest_ref "rna3831"; class_code "x"; tss_id "TSS5392";
NC_037329.1	Cufflinks	exon	35919529	35919884	.	-	.	gene_id "XLOC_002574"; transcript_id "TCONS_00015582"; exon_number "1"; gene_name "LOC101906588"; oId "CUFF.1673.2"; nearest_ref "rna3900"; class_code "j"; tss_id "TSS5414";
NC_037329.1	Cufflinks	exon	35922176	35922273	.	-	.	gene_id "XLOC_002574"; transcript_id "TCONS_00015582"; exon_number "2"; gene_name "LOC101906588"; oId "CUFF.1673.2"; nearest_ref "rna3900"; class_code "j"; tss_id "TSS5414";
NC_037329.1	Cufflinks	exon	35923625	35923815	.	-	.	gene_id "XLOC_002574"; transcript_id "TCONS_00015582"; exon_number "3"; gene_name "LOC101906588"; oId "CUFF.1673.2"; nearest_ref "rna3900"; class_code "j"; tss_id "TSS5414";
NC_037329.1	Cufflinks	exon	35923933	35924053	.	-	.	gene_id "XLOC_002574"; transcript_id "TCONS_00015582"; exon_number "4"; gene_name "LOC101906588"; oId "CUFF.1673.2"; nearest_ref "rna3900"; class_code "j"; tss_id "TSS5414";
NC_037329.1	Cufflinks	exon	35926297	35926826	.	-	.	gene_id "XLOC_002574"; transcript_id "TCONS_00015582"; exon_number "5"; gene_name "LOC101906588"; oId "CUFF.1673.2"; nearest_ref "rna3900"; class_code "j"; tss_id "TSS5414";
NC_037329.1	Cufflinks	exon	44299410	44299421	.	-	.	gene_id "XLOC_002610"; transcript_id "TCONS_00015832"; exon_number "1"; gene_name "CACNB4"; oId "CUFF.2174.1"; nearest_ref "rna4075"; class_code "x"; tss_id "TSS5494";
NC_037329.1	Cufflinks	exon	44378827	44384810	.	-	.	gene_id "XLOC_002610"; transcript_id "TCONS_00015832"; exon_number "2"; gene_name "CACNB4"; oId "CUFF.2174.1"; nearest_ref "rna4075"; class_code "x"; tss_id "TSS5494";
NC_037329.1	Cufflinks	exon	52173071	52174093	.	-	.	gene_id "XLOC_002637"; transcript_id "TCONS_00016023"; exon_number "1"; gene_name "LOC613677"; oId "CUFF.1847.3"; nearest_ref "rna4172"; class_code "j"; tss_id "TSS5548";
NC_037329.1	Cufflinks	exon	52174198	52174348	.	-	.	gene_id "XLOC_002637"; transcript_id "TCONS_00016023"; exon_number "2"; gene_name "LOC613677"; oId "CUFF.1847.3"; nearest_ref "rna4172"; class_code "j"; tss_id "TSS5548";
NC_037329.1	Cufflinks	exon	52174840	52174880	.	-	.	gene_id "XLOC_002637"; transcript_id "TCONS_00016023"; exon_number "3"; gene_name "LOC613677"; oId "CUFF.1847.3"; nearest_ref "rna4172"; class_code "j"; tss_id "TSS5548";
NC_037329.1	Cufflinks	exon	65424439	65426250	.	-	.	gene_id "XLOC_002669"; transcript_id "TCONS_00016283"; exon_number "1"; gene_name "LOC100847374"; oId "CUFF.1870.6"; nearest_ref "rna4303"; class_code "j"; tss_id "TSS5619";
NC_037329.1	Cufflinks	exon	65454841	65454958	.	-	.	gene_id "XLOC_002669"; transcript_id "TCONS_00016283"; exon_number "2"; gene_name "LOC100847374"; oId "CUFF.1870.6"; nearest_ref "rna4303"; class_code "j"; tss_id "TSS5619";
NC_037329.1	Cufflinks	exon	65459866	65459932	.	-	.	gene_id "XLOC_002669"; transcript_id "TCONS_00016283"; exon_number "3"; gene_name "LOC100847374"; oId "CUFF.1870.6"; nearest_ref "rna4303"; class_code "j"; tss_id "TSS5619";
NC_037329.1	Cufflinks	exon	65460031	65460087	.	-	.	gene_id "XLOC_002669"; transcript_id "TCONS_00016283"; exon_number "4"; gene_name "LOC100847374"; oId "CUFF.1870.6"; nearest_ref "rna4303"; class_code "j"; tss_id "TSS5619";
NC_037329.1	Cufflinks	exon	65522258	65522382	.	-	.	gene_id "XLOC_002669"; transcript_id "TCONS_00016283"; exon_number "5"; gene_name "LOC100847374"; oId "CUFF.1870.6"; nearest_ref "rna4303"; class_code "j"; tss_id "TSS5619";
NC_037329.1	Cufflinks	exon	65424439	65426250	.	-	.	gene_id "XLOC_002669"; transcript_id "TCONS_00016282"; exon_number "1"; gene_name "LOC100847374"; oId "CUFF.1870.5"; nearest_ref "rna4303"; class_code "j"; tss_id "TSS5619";
NC_037329.1	Cufflinks	exon	65522258	65522382	.	-	.	gene_id "XLOC_002669"; transcript_id "TCONS_00016282"; exon_number "2"; gene_name "LOC100847374"; oId "CUFF.1870.5"; nearest_ref "rna4303"; class_code "j"; tss_id "TSS5619";
NC_037329.1	Cufflinks	exon	69186235	69186286	.	-	.	gene_id "XLOC_002673"; transcript_id "TCONS_00016300"; exon_number "1"; oId "CUFF.1844.1"; class_code "u"; tss_id "TSS5625";
NC_037329.1	Cufflinks	exon	69282740	69282888	.	-	.	gene_id "XLOC_002673"; transcript_id "TCONS_00016300"; exon_number "2"; oId "CUFF.1844.1"; class_code "u"; tss_id "TSS5625";
NC_037329.1	Cufflinks	exon	69283977	69285199	.	-	.	gene_id "XLOC_002673"; transcript_id "TCONS_00016300"; exon_number "3"; oId "CUFF.1844.1"; class_code "u"; tss_id "TSS5625";
NC_037329.1	Cufflinks	exon	69260292	69261110	.	-	.	gene_id "XLOC_002673"; transcript_id "TCONS_00016301"; exon_number "1"; oId "CUFF.1844.2"; class_code "u"; tss_id "TSS5625";
NC_037329.1	Cufflinks	exon	69265815	69265954	.	-	.	gene_id "XLOC_002673"; transcript_id "TCONS_00016301"; exon_number "2"; oId "CUFF.1844.2"; class_code "u"; tss_id "TSS5625";
NC_037329.1	Cufflinks	exon	69282740	69282888	.	-	.	gene_id "XLOC_002673"; transcript_id "TCONS_00016301"; exon_number "3"; oId "CUFF.1844.2"; class_code "u"; tss_id "TSS5625";
NC_037329.1	Cufflinks	exon	69283977	69285199	.	-	.	gene_id "XLOC_002673"; transcript_id "TCONS_00016301"; exon_number "4"; oId "CUFF.1844.2"; class_code "u"; tss_id "TSS5625";
NC_037329.1	Cufflinks	exon	69265411	69265954	.	-	.	gene_id "XLOC_002673"; transcript_id "TCONS_00016303"; exon_number "1"; oId "CUFF.1844.4"; class_code "u"; tss_id "TSS5625";
NC_037329.1	Cufflinks	exon	69283977	69285199	.	-	.	gene_id "XLOC_002673"; transcript_id "TCONS_00016303"; exon_number "2"; oId "CUFF.1844.4"; class_code "u"; tss_id "TSS5625";
NC_037329.1	Cufflinks	exon	69265411	69265954	.	-	.	gene_id "XLOC_002673"; transcript_id "TCONS_00016302"; exon_number "1"; oId "CUFF.1844.3"; class_code "u"; tss_id "TSS5625";
NC_037329.1	Cufflinks	exon	69282740	69282888	.	-	.	gene_id "XLOC_002673"; transcript_id "TCONS_00016302"; exon_number "2"; oId "CUFF.1844.3"; class_code "u"; tss_id "TSS5625";
NC_037329.1	Cufflinks	exon	69283977	69285199	.	-	.	gene_id "XLOC_002673"; transcript_id "TCONS_00016302"; exon_number "3"; oId "CUFF.1844.3"; class_code "u"; tss_id "TSS5625";
NC_037329.1	Cufflinks	exon	69281384	69282888	.	-	.	gene_id "XLOC_002673"; transcript_id "TCONS_00016304"; exon_number "1"; oId "CUFF.1844.5"; class_code "u"; tss_id "TSS5625";
NC_037329.1	Cufflinks	exon	69283977	69285199	.	-	.	gene_id "XLOC_002673"; transcript_id "TCONS_00016304"; exon_number "2"; oId "CUFF.1844.5"; class_code "u"; tss_id "TSS5625";
NC_037329.1	Cufflinks	exon	71058943	71060130	.	-	.	gene_id "XLOC_002682"; transcript_id "TCONS_00016317"; exon_number "1"; gene_name "C2H2orf76"; oId "CUFF.1890.1"; nearest_ref "rna4338"; class_code "o"; tss_id "TSS5635";
NC_037329.1	Cufflinks	exon	71220623	71220634	.	-	.	gene_id "XLOC_002682"; transcript_id "TCONS_00016317"; exon_number "2"; gene_name "C2H2orf76"; oId "CUFF.1890.1"; nearest_ref "rna4338"; class_code "o"; tss_id "TSS5635";
NC_037329.1	Cufflinks	exon	71061074	71061096	.	-	.	gene_id "XLOC_002683"; transcript_id "TCONS_00016318"; exon_number "1"; gene_name "STEAP3"; oId "CUFF.1891.1"; nearest_ref "rna4329"; class_code "x"; tss_id "TSS5636";
NC_037329.1	Cufflinks	exon	71061152	71061340	.	-	.	gene_id "XLOC_002683"; transcript_id "TCONS_00016318"; exon_number "2"; gene_name "STEAP3"; oId "CUFF.1891.1"; nearest_ref "rna4329"; class_code "x"; tss_id "TSS5636";
NC_037329.1	Cufflinks	exon	91200683	91201336	.	-	.	gene_id "XLOC_002755"; transcript_id "TCONS_00016815"; exon_number "1"; oId "CUFF.2014.1"; class_code "u"; tss_id "TSS5793";
NC_037329.1	Cufflinks	exon	91201424	91202911	.	-	.	gene_id "XLOC_002755"; transcript_id "TCONS_00016815"; exon_number "2"; oId "CUFF.2014.1"; class_code "u"; tss_id "TSS5793";
NC_037329.1	Cufflinks	exon	94796674	94796713	.	-	.	gene_id "XLOC_002766"; transcript_id "TCONS_00016909"; exon_number "1"; gene_name "DYTN"; oId "CUFF.2091.1"; nearest_ref "rna4781"; class_code "o"; tss_id "TSS5824";
NC_037329.1	Cufflinks	exon	95085847	95087527	.	-	.	gene_id "XLOC_002766"; transcript_id "TCONS_00016909"; exon_number "2"; gene_name "DYTN"; oId "CUFF.2091.1"; nearest_ref "rna4781"; class_code "o"; tss_id "TSS5824";
NC_037329.1	Cufflinks	exon	95865367	95866169	.	-	.	gene_id "XLOC_002773"; transcript_id "TCONS_00016951"; exon_number "1"; gene_name "LOC104971296"; oId "CUFF.2046.5"; nearest_ref "rna4799"; class_code "o"; tss_id "TSS5839";
NC_037329.1	Cufflinks	exon	95866269	95867109	.	-	.	gene_id "XLOC_002773"; transcript_id "TCONS_00016951"; exon_number "2"; gene_name "LOC104971296"; oId "CUFF.2046.5"; nearest_ref "rna4799"; class_code "o"; tss_id "TSS5839";
NC_037329.1	Cufflinks	exon	104489616	104494648	.	-	.	gene_id "XLOC_002816"; transcript_id "TCONS_00017207"; exon_number "1"; gene_name "IGFBP5"; oId "CUFF.2157.1"; nearest_ref "rna5004"; class_code "o"; tss_id "TSS5947";
NC_037329.1	Cufflinks	exon	104720566	104720576	.	-	.	gene_id "XLOC_002816"; transcript_id "TCONS_00017207"; exon_number "2"; gene_name "IGFBP5"; oId "CUFF.2157.1"; nearest_ref "rna5004"; class_code "o"; tss_id "TSS5947";
NC_037329.1	Cufflinks	exon	112327235	112328082	.	-	.	gene_id "XLOC_002872"; transcript_id "TCONS_00017635"; exon_number "1"; oId "CUFF.2259.1"; class_code "u"; tss_id "TSS6090";
NC_037329.1	Cufflinks	exon	112330443	112330498	.	-	.	gene_id "XLOC_002872"; transcript_id "TCONS_00017635"; exon_number "2"; oId "CUFF.2259.1"; class_code "u"; tss_id "TSS6090";
NC_037329.1	Cufflinks	exon	114314596	114315835	.	-	.	gene_id "XLOC_002876"; transcript_id "TCONS_00017705"; exon_number "1"; gene_name "LOC104969981"; oId "CUFF.2267.1"; nearest_ref "rna5289"; class_code "j"; tss_id "TSS6109";
NC_037329.1	Cufflinks	exon	114318473	114318587	.	-	.	gene_id "XLOC_002876"; transcript_id "TCONS_00017705"; exon_number "2"; gene_name "LOC104969981"; oId "CUFF.2267.1"; nearest_ref "rna5289"; class_code "j"; tss_id "TSS6109";
NC_037329.1	Cufflinks	exon	114323479	114323575	.	-	.	gene_id "XLOC_002876"; transcript_id "TCONS_00017705"; exon_number "3"; gene_name "LOC104969981"; oId "CUFF.2267.1"; nearest_ref "rna5289"; class_code "j"; tss_id "TSS6109";
NC_037329.1	Cufflinks	exon	114333283	114333363	.	-	.	gene_id "XLOC_002876"; transcript_id "TCONS_00017705"; exon_number "4"; gene_name "LOC104969981"; oId "CUFF.2267.1"; nearest_ref "rna5289"; class_code "j"; tss_id "TSS6109";
NC_037329.1	Cufflinks	exon	114340786	114340863	.	-	.	gene_id "XLOC_002876"; transcript_id "TCONS_00017705"; exon_number "5"; gene_name "LOC104969981"; oId "CUFF.2267.1"; nearest_ref "rna5289"; class_code "j"; tss_id "TSS6109";
NC_037329.1	Cufflinks	exon	114314596	114315835	.	-	.	gene_id "XLOC_002876"; transcript_id "TCONS_00017706"; exon_number "1"; gene_name "LOC104969981"; oId "CUFF.2267.4"; nearest_ref "rna5289"; class_code "j"; tss_id "TSS6109";
NC_037329.1	Cufflinks	exon	114318473	114318582	.	-	.	gene_id "XLOC_002876"; transcript_id "TCONS_00017706"; exon_number "2"; gene_name "LOC104969981"; oId "CUFF.2267.4"; nearest_ref "rna5289"; class_code "j"; tss_id "TSS6109";
NC_037329.1	Cufflinks	exon	114323479	114323575	.	-	.	gene_id "XLOC_002876"; transcript_id "TCONS_00017706"; exon_number "3"; gene_name "LOC104969981"; oId "CUFF.2267.4"; nearest_ref "rna5289"; class_code "j"; tss_id "TSS6109";
NC_037329.1	Cufflinks	exon	114333283	114333363	.	-	.	gene_id "XLOC_002876"; transcript_id "TCONS_00017706"; exon_number "4"; gene_name "LOC104969981"; oId "CUFF.2267.4"; nearest_ref "rna5289"; class_code "j"; tss_id "TSS6109";
NC_037329.1	Cufflinks	exon	114340786	114340871	.	-	.	gene_id "XLOC_002876"; transcript_id "TCONS_00017706"; exon_number "5"; gene_name "LOC104969981"; oId "CUFF.2267.4"; nearest_ref "rna5289"; class_code "j"; tss_id "TSS6109";
NC_037329.1	Cufflinks	exon	114924776	114929463	.	-	.	gene_id "XLOC_002879"; transcript_id "TCONS_00017712"; exon_number "1"; gene_name "IRS1"; oId "CUFF.2275.2"; nearest_ref "rna5295"; class_code "j"; tss_id "TSS6113";
NC_037329.1	Cufflinks	exon	114935139	114935213	.	-	.	gene_id "XLOC_002879"; transcript_id "TCONS_00017712"; exon_number "2"; gene_name "IRS1"; oId "CUFF.2275.2"; nearest_ref "rna5295"; class_code "j"; tss_id "TSS6113";
NC_037329.1	Cufflinks	exon	114924776	114929463	.	-	.	gene_id "XLOC_002879"; transcript_id "TCONS_00017713"; exon_number "1"; gene_name "IRS1"; oId "CUFF.2275.1"; nearest_ref "rna5295"; class_code "j"; tss_id "TSS6114";
NC_037329.1	Cufflinks	exon	114935950	114936018	.	-	.	gene_id "XLOC_002879"; transcript_id "TCONS_00017713"; exon_number "2"; gene_name "IRS1"; oId "CUFF.2275.1"; nearest_ref "rna5295"; class_code "j"; tss_id "TSS6114";
NC_037329.1	Cufflinks	exon	114924776	114929463	.	-	.	gene_id "XLOC_002879"; transcript_id "TCONS_00017714"; exon_number "1"; gene_name "IRS1"; oId "CUFF.2275.3"; nearest_ref "rna5295"; class_code "j"; tss_id "TSS6115";
NC_037329.1	Cufflinks	exon	114954263	114954348	.	-	.	gene_id "XLOC_002879"; transcript_id "TCONS_00017714"; exon_number "2"; gene_name "IRS1"; oId "CUFF.2275.3"; nearest_ref "rna5295"; class_code "j"; tss_id "TSS6115";
NC_037329.1	Cufflinks	exon	115541484	115542370	.	-	.	gene_id "XLOC_002881"; transcript_id "TCONS_00017733"; exon_number "1"; oId "CUFF.2281.5"; class_code "u"; tss_id "TSS6122";
NC_037329.1	Cufflinks	exon	115563822	115563866	.	-	.	gene_id "XLOC_002881"; transcript_id "TCONS_00017733"; exon_number "2"; oId "CUFF.2281.5"; class_code "u"; tss_id "TSS6122";
NC_037329.1	Cufflinks	exon	115541484	115542370	.	-	.	gene_id "XLOC_002881"; transcript_id "TCONS_00017734"; exon_number "1"; oId "CUFF.2281.4"; class_code "u"; tss_id "TSS6123";
NC_037329.1	Cufflinks	exon	115564912	115564982	.	-	.	gene_id "XLOC_002881"; transcript_id "TCONS_00017734"; exon_number "2"; oId "CUFF.2281.4"; class_code "u"; tss_id "TSS6123";
NC_037329.1	Cufflinks	exon	115790858	115791203	.	-	.	gene_id "XLOC_002883"; transcript_id "TCONS_00017736"; exon_number "1"; oId "CUFF.2286.1"; class_code "u"; tss_id "TSS6125";
NC_037329.1	Cufflinks	exon	115800003	115800173	.	-	.	gene_id "XLOC_002883"; transcript_id "TCONS_00017736"; exon_number "2"; oId "CUFF.2286.1"; class_code "u"; tss_id "TSS6125";
NC_037329.1	Cufflinks	exon	118501805	118502286	.	-	.	gene_id "XLOC_002895"; transcript_id "TCONS_00017899"; exon_number "1"; gene_name "CAB39"; oId "CUFF.2348.1"; nearest_ref "rna5466"; class_code "x"; tss_id "TSS6173";
NC_037329.1	Cufflinks	exon	118502685	118502808	.	-	.	gene_id "XLOC_002895"; transcript_id "TCONS_00017899"; exon_number "2"; gene_name "CAB39"; oId "CUFF.2348.1"; nearest_ref "rna5466"; class_code "x"; tss_id "TSS6173";
NC_037329.1	Cufflinks	exon	118527839	118527892	.	-	.	gene_id "XLOC_002895"; transcript_id "TCONS_00017899"; exon_number "3"; gene_name "CAB39"; oId "CUFF.2348.1"; nearest_ref "rna5466"; class_code "x"; tss_id "TSS6173";
NC_037329.1	Cufflinks	exon	118531232	118531288	.	-	.	gene_id "XLOC_002895"; transcript_id "TCONS_00017899"; exon_number "4"; gene_name "CAB39"; oId "CUFF.2348.1"; nearest_ref "rna5466"; class_code "x"; tss_id "TSS6173";
NC_037329.1	Cufflinks	exon	120396064	120396925	.	-	.	gene_id "XLOC_002915"; transcript_id "TCONS_00017955"; exon_number "1"; gene_name "A3GALT2"; oId "CUFF.2357.1"; nearest_ref "rna5567"; class_code "x"; tss_id "TSS6200";
NC_037329.1	Cufflinks	exon	120402232	120402295	.	-	.	gene_id "XLOC_002915"; transcript_id "TCONS_00017955"; exon_number "2"; gene_name "A3GALT2"; oId "CUFF.2357.1"; nearest_ref "rna5567"; class_code "x"; tss_id "TSS6200";
NC_037329.1	Cufflinks	exon	120676444	120677118	.	-	.	gene_id "XLOC_002919"; transcript_id "TCONS_00017987"; exon_number "1"; gene_name "HPCA"; oId "CUFF.2448.1"; nearest_ref "rna5592"; class_code "o"; tss_id "TSS6218";
NC_037329.1	Cufflinks	exon	120815082	120815092	.	-	.	gene_id "XLOC_002919"; transcript_id "TCONS_00017987"; exon_number "2"; gene_name "HPCA"; oId "CUFF.2448.1"; nearest_ref "rna5592"; class_code "o"; tss_id "TSS6218";
NC_037329.1	Cufflinks	exon	121546223	121546230	.	-	.	gene_id "XLOC_002942"; transcript_id "TCONS_00018133"; exon_number "1"; gene_name "MIR2887-1"; oId "CUFF.2416.1"; nearest_ref "rna5660"; class_code "o"; tss_id "TSS6274";
NC_037329.1	Cufflinks	exon	121575219	121575639	.	-	.	gene_id "XLOC_002942"; transcript_id "TCONS_00018133"; exon_number "2"; gene_name "MIR2887-1"; oId "CUFF.2416.1"; nearest_ref "rna5660"; class_code "o"; tss_id "TSS6274";
NC_037329.1	Cufflinks	exon	121617853	121617865	.	-	.	gene_id "XLOC_002942"; transcript_id "TCONS_00018133"; exon_number "3"; gene_name "MIR2887-1"; oId "CUFF.2416.1"; nearest_ref "rna5660"; class_code "o"; tss_id "TSS6274";
NC_037329.1	Cufflinks	exon	121575270	121575489	.	-	.	gene_id "XLOC_002942"; transcript_id "TCONS_00018136"; exon_number "1"; gene_name "LOC112442281"; oId "CUFF.2416.2"; nearest_ref "gene2471"; class_code "o"; tss_id "TSS6275";
NC_037329.1	Cufflinks	exon	121860841	121860847	.	-	.	gene_id "XLOC_002942"; transcript_id "TCONS_00018136"; exon_number "2"; gene_name "LOC112442281"; oId "CUFF.2416.2"; nearest_ref "gene2471"; class_code "o"; tss_id "TSS6275";
NC_037329.1	Cufflinks	exon	121567460	121567480	.	-	.	gene_id "XLOC_002943"; transcript_id "TCONS_00018134"; exon_number "1"; gene_name "LOC112442281"; oId "CUFF.2417.1"; nearest_ref "gene2471"; class_code "o"; tss_id "TSS6276";
NC_037329.1	Cufflinks	exon	121817801	121819551	.	-	.	gene_id "XLOC_002943"; transcript_id "TCONS_00018134"; exon_number "2"; gene_name "LOC112442281"; oId "CUFF.2417.1"; nearest_ref "gene2471"; class_code "o"; tss_id "TSS6276";
NC_037329.1	Cufflinks	exon	124914898	124915458	.	-	.	gene_id "XLOC_002970"; transcript_id "TCONS_00018408"; exon_number "1"; gene_name "SNHG3"; oId "CUFF.2492.4"; nearest_ref "rna5854"; class_code "j"; tss_id "TSS6340";
NC_037329.1	Cufflinks	exon	124918083	124918194	.	-	.	gene_id "XLOC_002970"; transcript_id "TCONS_00018408"; exon_number "2"; gene_name "SNHG3"; oId "CUFF.2492.4"; nearest_ref "rna5854"; class_code "j"; tss_id "TSS6340";
NC_037329.1	Cufflinks	exon	124914898	124915458	.	-	.	gene_id "XLOC_002970"; transcript_id "TCONS_00018410"; exon_number "1"; gene_name "SNHG3"; oId "CUFF.2492.2"; nearest_ref "rna5854"; class_code "j"; tss_id "TSS6340";
NC_037329.1	Cufflinks	exon	124916326	124916364	.	-	.	gene_id "XLOC_002970"; transcript_id "TCONS_00018410"; exon_number "2"; gene_name "SNHG3"; oId "CUFF.2492.2"; nearest_ref "rna5854"; class_code "j"; tss_id "TSS6340";
NC_037329.1	Cufflinks	exon	124918083	124918205	.	-	.	gene_id "XLOC_002970"; transcript_id "TCONS_00018410"; exon_number "3"; gene_name "SNHG3"; oId "CUFF.2492.2"; nearest_ref "rna5854"; class_code "j"; tss_id "TSS6340";
NC_037329.1	Cufflinks	exon	125665545	125665800	.	-	.	gene_id "XLOC_002990"; transcript_id "TCONS_00018508"; exon_number "1"; gene_name "FGR"; oId "CUFF.2500.1"; nearest_ref "rna5908"; class_code "x"; tss_id "TSS6385";
NC_037329.1	Cufflinks	exon	125837067	125837071	.	-	.	gene_id "XLOC_002990"; transcript_id "TCONS_00018508"; exon_number "2"; gene_name "FGR"; oId "CUFF.2500.1"; nearest_ref "rna5908"; class_code "x"; tss_id "TSS6385";
NC_037329.1	Cufflinks	exon	126059095	126059128	.	-	.	gene_id "XLOC_002997"; transcript_id "TCONS_00018545"; exon_number "1"; gene_name "NUDC"; oId "CUFF.2589.1"; nearest_ref "rna5961"; class_code "o"; tss_id "TSS6398";
NC_037329.1	Cufflinks	exon	126331767	126334208	.	-	.	gene_id "XLOC_002997"; transcript_id "TCONS_00018545"; exon_number "2"; gene_name "NUDC"; oId "CUFF.2589.1"; nearest_ref "rna5961"; class_code "o"; tss_id "TSS6398";
NC_037329.1	Cufflinks	exon	127107391	127107579	.	-	.	gene_id "XLOC_003018"; transcript_id "TCONS_00018722"; exon_number "1"; gene_name "TRNAE-UUC"; oId "CUFF.2529.1"; nearest_ref "rna6039"; class_code "o"; tss_id "TSS6455";
NC_037329.1	Cufflinks	exon	127124968	127125425	.	-	.	gene_id "XLOC_003018"; transcript_id "TCONS_00018722"; exon_number "2"; gene_name "TRNAE-UUC"; oId "CUFF.2529.1"; nearest_ref "rna6039"; class_code "o"; tss_id "TSS6455";
NC_037329.1	Cufflinks	exon	128441751	128442689	.	-	.	gene_id "XLOC_003037"; transcript_id "TCONS_00018848"; exon_number "1"; gene_name "GRHL3"; oId "CUFF.2624.1"; nearest_ref "rna6121"; class_code "o"; tss_id "TSS6510";
NC_037329.1	Cufflinks	exon	128574486	128574495	.	-	.	gene_id "XLOC_003037"; transcript_id "TCONS_00018848"; exon_number "2"; gene_name "GRHL3"; oId "CUFF.2624.1"; nearest_ref "rna6121"; class_code "o"; tss_id "TSS6510";
NC_037329.1	Cufflinks	exon	128938434	128938895	.	-	.	gene_id "XLOC_003040"; transcript_id "TCONS_00018857"; exon_number "1"; gene_name "PNRC2"; oId "CUFF.2559.5"; nearest_ref "rna6136"; class_code "j"; tss_id "TSS6517";
NC_037329.1	Cufflinks	exon	128940594	128940628	.	-	.	gene_id "XLOC_003040"; transcript_id "TCONS_00018857"; exon_number "2"; gene_name "PNRC2"; oId "CUFF.2559.5"; nearest_ref "rna6136"; class_code "j"; tss_id "TSS6517";
NC_037329.1	Cufflinks	exon	128941499	128941701	.	-	.	gene_id "XLOC_003040"; transcript_id "TCONS_00018857"; exon_number "3"; gene_name "PNRC2"; oId "CUFF.2559.5"; nearest_ref "rna6136"; class_code "j"; tss_id "TSS6517";
NC_037329.1	Cufflinks	exon	128941796	128941865	.	-	.	gene_id "XLOC_003040"; transcript_id "TCONS_00018857"; exon_number "4"; gene_name "PNRC2"; oId "CUFF.2559.5"; nearest_ref "rna6136"; class_code "j"; tss_id "TSS6517";
NC_037329.1	Cufflinks	exon	129134361	129135063	.	-	.	gene_id "XLOC_003044"; transcript_id "TCONS_00018882"; exon_number "1"; gene_name "LOC101909432"; oId "CUFF.2632.3"; nearest_ref "rna6154"; class_code "j"; tss_id "TSS6527";
NC_037329.1	Cufflinks	exon	129137164	129138103	.	-	.	gene_id "XLOC_003044"; transcript_id "TCONS_00018882"; exon_number "2"; gene_name "LOC101909432"; oId "CUFF.2632.3"; nearest_ref "rna6154"; class_code "j"; tss_id "TSS6527";
NC_037329.1	Cufflinks	exon	129138612	129138755	.	-	.	gene_id "XLOC_003044"; transcript_id "TCONS_00018882"; exon_number "3"; gene_name "LOC101909432"; oId "CUFF.2632.3"; nearest_ref "rna6154"; class_code "j"; tss_id "TSS6527";
NC_037329.1	Cufflinks	exon	129547706	129548446	.	-	.	gene_id "XLOC_003051"; transcript_id "TCONS_00018896"; exon_number "1"; gene_name "TRNAV-CAC"; oId "CUFF.2561.1"; nearest_ref "rna6188"; class_code "o"; tss_id "TSS6535";
NC_037329.1	Cufflinks	exon	129551429	129551572	.	-	.	gene_id "XLOC_003051"; transcript_id "TCONS_00018896"; exon_number "2"; gene_name "TRNAV-CAC"; oId "CUFF.2561.1"; nearest_ref "rna6188"; class_code "o"; tss_id "TSS6535";
NC_037329.1	Cufflinks	exon	129557518	129557750	.	-	.	gene_id "XLOC_003051"; transcript_id "TCONS_00018896"; exon_number "3"; gene_name "TRNAV-CAC"; oId "CUFF.2561.1"; nearest_ref "rna6188"; class_code "o"; tss_id "TSS6535";
NC_037329.1	Cufflinks	exon	129559689	129559801	.	-	.	gene_id "XLOC_003051"; transcript_id "TCONS_00018896"; exon_number "4"; gene_name "TRNAV-CAC"; oId "CUFF.2561.1"; nearest_ref "rna6188"; class_code "o"; tss_id "TSS6535";
NC_037329.1	Cufflinks	exon	129560083	129560221	.	-	.	gene_id "XLOC_003051"; transcript_id "TCONS_00018896"; exon_number "5"; gene_name "TRNAV-CAC"; oId "CUFF.2561.1"; nearest_ref "rna6188"; class_code "o"; tss_id "TSS6535";
NC_037329.1	Cufflinks	exon	129636709	129637125	.	-	.	gene_id "XLOC_003051"; transcript_id "TCONS_00018896"; exon_number "6"; gene_name "TRNAV-CAC"; oId "CUFF.2561.1"; nearest_ref "rna6188"; class_code "o"; tss_id "TSS6535";
NC_037329.1	Cufflinks	exon	129550986	129551572	.	-	.	gene_id "XLOC_003051"; transcript_id "TCONS_00018897"; exon_number "1"; oId "CUFF.2561.2"; class_code "u"; tss_id "TSS6536";
NC_037329.1	Cufflinks	exon	129555981	129556727	.	-	.	gene_id "XLOC_003051"; transcript_id "TCONS_00018897"; exon_number "2"; oId "CUFF.2561.2"; class_code "u"; tss_id "TSS6536";
NC_037329.1	Cufflinks	exon	129556025	129556124	.	-	.	gene_id "XLOC_003051"; transcript_id "TCONS_00018899"; exon_number "1"; gene_name "TRNAV-CAC"; oId "CUFF.2561.3"; nearest_ref "rna6188"; class_code "o"; tss_id "TSS6535";
NC_037329.1	Cufflinks	exon	129557518	129557750	.	-	.	gene_id "XLOC_003051"; transcript_id "TCONS_00018899"; exon_number "2"; gene_name "TRNAV-CAC"; oId "CUFF.2561.3"; nearest_ref "rna6188"; class_code "o"; tss_id "TSS6535";
NC_037329.1	Cufflinks	exon	129560083	129560221	.	-	.	gene_id "XLOC_003051"; transcript_id "TCONS_00018899"; exon_number "3"; gene_name "TRNAV-CAC"; oId "CUFF.2561.3"; nearest_ref "rna6188"; class_code "o"; tss_id "TSS6535";
NC_037329.1	Cufflinks	exon	129636709	129637097	.	-	.	gene_id "XLOC_003051"; transcript_id "TCONS_00018899"; exon_number "4"; gene_name "TRNAV-CAC"; oId "CUFF.2561.3"; nearest_ref "rna6188"; class_code "o"; tss_id "TSS6535";
NC_037329.1	Cufflinks	exon	132111867	132112738	.	-	.	gene_id "XLOC_003076"; transcript_id "TCONS_00019051"; exon_number "1"; gene_name "LOC101907322"; oId "CUFF.2667.3"; nearest_ref "rna6335"; class_code "j"; tss_id "TSS6601";
NC_037329.1	Cufflinks	exon	132115618	132115882	.	-	.	gene_id "XLOC_003076"; transcript_id "TCONS_00019051"; exon_number "2"; gene_name "LOC101907322"; oId "CUFF.2667.3"; nearest_ref "rna6335"; class_code "j"; tss_id "TSS6601";
NC_037329.1	Cufflinks	exon	133072135	133072377	.	-	.	gene_id "XLOC_003084"; transcript_id "TCONS_00019096"; exon_number "1"; gene_name "MINOS1"; oId "CUFF.2685.7"; nearest_ref "rna6385"; class_code "j"; tss_id "TSS6624";
NC_037329.1	Cufflinks	exon	133074298	133074310	.	-	.	gene_id "XLOC_003084"; transcript_id "TCONS_00019096"; exon_number "2"; gene_name "MINOS1"; oId "CUFF.2685.7"; nearest_ref "rna6385"; class_code "j"; tss_id "TSS6624";
NC_037330.1	Cufflinks	exon	1004718	1004788	.	+	.	gene_id "XLOC_003256"; transcript_id "TCONS_00019523"; exon_number "1"; gene_name "RCSD1"; oId "CUFF.2732.1"; nearest_ref "rna6582"; class_code "x"; tss_id "TSS6857";
NC_037330.1	Cufflinks	exon	1012855	1014638	.	+	.	gene_id "XLOC_003256"; transcript_id "TCONS_00019523"; exon_number "2"; gene_name "RCSD1"; oId "CUFF.2732.1"; nearest_ref "rna6582"; class_code "x"; tss_id "TSS6857";
NC_037330.1	Cufflinks	exon	1155907	1155951	.	+	.	gene_id "XLOC_003257"; transcript_id "TCONS_00019528"; exon_number "1"; gene_name "CREG1"; oId "CUFF.2731.4"; nearest_ref "rna6590"; class_code "j"; tss_id "TSS6860";
NC_037330.1	Cufflinks	exon	1158948	1160286	.	+	.	gene_id "XLOC_003257"; transcript_id "TCONS_00019528"; exon_number "2"; gene_name "CREG1"; oId "CUFF.2731.4"; nearest_ref "rna6590"; class_code "j"; tss_id "TSS6860";
NC_037330.1	Cufflinks	exon	1156981	1157061	.	+	.	gene_id "XLOC_003257"; transcript_id "TCONS_00019529"; exon_number "1"; gene_name "CREG1"; oId "CUFF.2731.5"; nearest_ref "rna6590"; class_code "j"; tss_id "TSS6861";
NC_037330.1	Cufflinks	exon	1158948	1160286	.	+	.	gene_id "XLOC_003257"; transcript_id "TCONS_00019529"; exon_number "2"; gene_name "CREG1"; oId "CUFF.2731.5"; nearest_ref "rna6590"; class_code "j"; tss_id "TSS6861";
NC_037330.1	Cufflinks	exon	1157275	1157319	.	+	.	gene_id "XLOC_003257"; transcript_id "TCONS_00019530"; exon_number "1"; gene_name "CREG1"; oId "CUFF.2731.6"; nearest_ref "rna6590"; class_code "j"; tss_id "TSS6862";
NC_037330.1	Cufflinks	exon	1158948	1160286	.	+	.	gene_id "XLOC_003257"; transcript_id "TCONS_00019530"; exon_number "2"; gene_name "CREG1"; oId "CUFF.2731.6"; nearest_ref "rna6590"; class_code "j"; tss_id "TSS6862";
NC_037330.1	Cufflinks	exon	3978264	3978694	.	+	.	gene_id "XLOC_003273"; transcript_id "TCONS_00019613"; exon_number "1"; oId "CUFF.2771.1"; class_code "u"; tss_id "TSS6898";
NC_037330.1	Cufflinks	exon	4141450	4141468	.	+	.	gene_id "XLOC_003273"; transcript_id "TCONS_00019613"; exon_number "2"; oId "CUFF.2771.1"; class_code "u"; tss_id "TSS6898";
NC_037330.1	Cufflinks	exon	6177397	6177413	.	+	.	gene_id "XLOC_003277"; transcript_id "TCONS_00019626"; exon_number "1"; gene_name "RGS5"; oId "CUFF.2796.4"; nearest_ref "rna6671"; class_code "o"; tss_id "TSS6903";
NC_037330.1	Cufflinks	exon	6212770	6215790	.	+	.	gene_id "XLOC_003277"; transcript_id "TCONS_00019626"; exon_number "2"; gene_name "RGS5"; oId "CUFF.2796.4"; nearest_ref "rna6671"; class_code "o"; tss_id "TSS6903";
NC_037330.1	Cufflinks	exon	6973722	6978590	.	+	.	gene_id "XLOC_003284"; transcript_id "TCONS_00019636"; exon_number "1"; gene_name "TRNAD-GUC"; oId "CUFF.2805.1"; nearest_ref "rna6695"; class_code "o"; tss_id "TSS6911";
NC_037330.1	Cufflinks	exon	7050247	7050252	.	+	.	gene_id "XLOC_003284"; transcript_id "TCONS_00019636"; exon_number "2"; gene_name "TRNAD-GUC"; oId "CUFF.2805.1"; nearest_ref "rna6695"; class_code "o"; tss_id "TSS6911";
NC_037330.1	Cufflinks	exon	7612142	7615940	.	+	.	gene_id "XLOC_003290"; transcript_id "TCONS_00019653"; exon_number "1"; gene_name "ATF6"; oId "CUFF.2832.1"; nearest_ref "rna6709"; class_code "x"; tss_id "TSS6921";
NC_037330.1	Cufflinks	exon	7719620	7719636	.	+	.	gene_id "XLOC_003290"; transcript_id "TCONS_00019653"; exon_number "2"; gene_name "ATF6"; oId "CUFF.2832.1"; nearest_ref "rna6709"; class_code "x"; tss_id "TSS6921";
NC_037330.1	Cufflinks	exon	9440620	9440630	.	+	.	gene_id "XLOC_003331"; transcript_id "TCONS_00019850"; exon_number "1"; gene_name "DCAF8"; oId "CUFF.2959.1"; nearest_ref "rna6911"; class_code "o"; tss_id "TSS6995";
NC_037330.1	Cufflinks	exon	9635854	9638173	.	+	.	gene_id "XLOC_003331"; transcript_id "TCONS_00019850"; exon_number "2"; gene_name "DCAF8"; oId "CUFF.2959.1"; nearest_ref "rna6911"; class_code "o"; tss_id "TSS6995";
NC_037330.1	Cufflinks	exon	14408549	14408750	.	+	.	gene_id "XLOC_003407"; transcript_id "TCONS_00020170"; exon_number "1"; gene_name "LOC100848574"; oId "CUFF.2930.7"; nearest_ref "rna7177"; class_code "j"; tss_id "TSS7121";
NC_037330.1	Cufflinks	exon	14423905	14423967	.	+	.	gene_id "XLOC_003407"; transcript_id "TCONS_00020170"; exon_number "2"; gene_name "LOC100848574"; oId "CUFF.2930.7"; nearest_ref "rna7177"; class_code "j"; tss_id "TSS7121";
NC_037330.1	Cufflinks	exon	14424679	14425195	.	+	.	gene_id "XLOC_003407"; transcript_id "TCONS_00020170"; exon_number "3"; gene_name "LOC100848574"; oId "CUFF.2930.7"; nearest_ref "rna7177"; class_code "j"; tss_id "TSS7121";
NC_037330.1	Cufflinks	exon	14642009	14642420	.	+	.	gene_id "XLOC_003414"; transcript_id "TCONS_00020211"; exon_number "1"; gene_name "LMNA"; oId "CUFF.3063.1"; nearest_ref "rna7225"; class_code "x"; tss_id "TSS7139";
NC_037330.1	Cufflinks	exon	14642535	14642943	.	+	.	gene_id "XLOC_003414"; transcript_id "TCONS_00020211"; exon_number "2"; gene_name "LMNA"; oId "CUFF.3063.1"; nearest_ref "rna7225"; class_code "x"; tss_id "TSS7139";
NC_037330.1	Cufflinks	exon	16010256	16010445	.	+	.	gene_id "XLOC_003446"; transcript_id "TCONS_00020530"; exon_number "1"; gene_name "LOC101908005"; oId "CUFF.2937.1"; nearest_ref "rna7425"; class_code "j"; tss_id "TSS7226";
NC_037330.1	Cufflinks	exon	16010726	16010799	.	+	.	gene_id "XLOC_003446"; transcript_id "TCONS_00020530"; exon_number "2"; gene_name "LOC101908005"; oId "CUFF.2937.1"; nearest_ref "rna7425"; class_code "j"; tss_id "TSS7226";
NC_037330.1	Cufflinks	exon	16011036	16011172	.	+	.	gene_id "XLOC_003446"; transcript_id "TCONS_00020530"; exon_number "3"; gene_name "LOC101908005"; oId "CUFF.2937.1"; nearest_ref "rna7425"; class_code "j"; tss_id "TSS7226";
NC_037330.1	Cufflinks	exon	16011982	16012110	.	+	.	gene_id "XLOC_003446"; transcript_id "TCONS_00020530"; exon_number "4"; gene_name "LOC101908005"; oId "CUFF.2937.1"; nearest_ref "rna7425"; class_code "j"; tss_id "TSS7226";
NC_037330.1	Cufflinks	exon	19690446	19690484	.	+	.	gene_id "XLOC_003520"; transcript_id "TCONS_00020898"; exon_number "1"; oId "CUFF.3078.1"; class_code "u"; tss_id "TSS7379";
NC_037330.1	Cufflinks	exon	19690630	19691607	.	+	.	gene_id "XLOC_003520"; transcript_id "TCONS_00020898"; exon_number "2"; oId "CUFF.3078.1"; class_code "u"; tss_id "TSS7379";
NC_037330.1	Cufflinks	exon	19718767	19719034	.	+	.	gene_id "XLOC_003521"; transcript_id "TCONS_00020900"; exon_number "1"; gene_name "LOC104971501"; oId "CUFF.3085.2"; nearest_ref "rna7782"; class_code "j"; tss_id "TSS7380";
NC_037330.1	Cufflinks	exon	19719498	19719661	.	+	.	gene_id "XLOC_003521"; transcript_id "TCONS_00020900"; exon_number "2"; gene_name "LOC104971501"; oId "CUFF.3085.2"; nearest_ref "rna7782"; class_code "j"; tss_id "TSS7380";
NC_037330.1	Cufflinks	exon	19719838	19721864	.	+	.	gene_id "XLOC_003521"; transcript_id "TCONS_00020900"; exon_number "3"; gene_name "LOC104971501"; oId "CUFF.3085.2"; nearest_ref "rna7782"; class_code "j"; tss_id "TSS7380";
NC_037330.1	Cufflinks	exon	20935848	20936747	.	+	.	gene_id "XLOC_003556"; transcript_id "TCONS_00021076"; exon_number "1"; gene_name "LOC101907327"; oId "CUFF.3110.4"; nearest_ref "rna7939"; class_code "j"; tss_id "TSS7443";
NC_037330.1	Cufflinks	exon	20941840	20941892	.	+	.	gene_id "XLOC_003556"; transcript_id "TCONS_00021076"; exon_number "2"; gene_name "LOC101907327"; oId "CUFF.3110.4"; nearest_ref "rna7939"; class_code "j"; tss_id "TSS7443";
NC_037330.1	Cufflinks	exon	20943100	20944040	.	+	.	gene_id "XLOC_003556"; transcript_id "TCONS_00021076"; exon_number "3"; gene_name "LOC101907327"; oId "CUFF.3110.4"; nearest_ref "rna7939"; class_code "j"; tss_id "TSS7443";
NC_037330.1	Cufflinks	exon	20935848	20936029	.	+	.	gene_id "XLOC_003556"; transcript_id "TCONS_00021075"; exon_number "1"; gene_name "LOC101907327"; oId "CUFF.3110.3"; nearest_ref "rna7939"; class_code "j"; tss_id "TSS7443";
NC_037330.1	Cufflinks	exon	20936509	20936747	.	+	.	gene_id "XLOC_003556"; transcript_id "TCONS_00021075"; exon_number "2"; gene_name "LOC101907327"; oId "CUFF.3110.3"; nearest_ref "rna7939"; class_code "j"; tss_id "TSS7443";
NC_037330.1	Cufflinks	exon	20942375	20944040	.	+	.	gene_id "XLOC_003556"; transcript_id "TCONS_00021075"; exon_number "3"; gene_name "LOC101907327"; oId "CUFF.3110.3"; nearest_ref "rna7939"; class_code "j"; tss_id "TSS7443";
NC_037330.1	Cufflinks	exon	21741812	21741935	.	+	.	gene_id "XLOC_003608"; transcript_id "TCONS_00021205"; exon_number "1"; gene_name "GPR89A"; oId "CUFF.3160.1"; nearest_ref "rna8057"; class_code "x"; tss_id "TSS7515";
NC_037330.1	Cufflinks	exon	21744821	21745270	.	+	.	gene_id "XLOC_003608"; transcript_id "TCONS_00021205"; exon_number "2"; gene_name "GPR89A"; oId "CUFF.3160.1"; nearest_ref "rna8057"; class_code "x"; tss_id "TSS7515";
NC_037330.1	Cufflinks	exon	25856837	25856877	.	+	.	gene_id "XLOC_003642"; transcript_id "TCONS_00021330"; exon_number "1"; oId "CUFF.3223.1"; class_code "u"; tss_id "TSS7573";
NC_037330.1	Cufflinks	exon	25857707	25859290	.	+	.	gene_id "XLOC_003642"; transcript_id "TCONS_00021330"; exon_number "2"; oId "CUFF.3223.1"; class_code "u"; tss_id "TSS7573";
NC_037330.1	Cufflinks	exon	31385766	31385778	.	+	.	gene_id "XLOC_003679"; transcript_id "TCONS_00021607"; exon_number "1"; gene_name "KCND3"; oId "CUFF.3354.5"; nearest_ref "rna8394"; class_code "o"; tss_id "TSS7665";
NC_037330.1	Cufflinks	exon	31532579	31536003	.	+	.	gene_id "XLOC_003679"; transcript_id "TCONS_00021607"; exon_number "2"; gene_name "KCND3"; oId "CUFF.3354.5"; nearest_ref "rna8394"; class_code "o"; tss_id "TSS7665";
NC_037330.1	Cufflinks	exon	36328172	36328202	.	+	.	gene_id "XLOC_003732"; transcript_id "TCONS_00021836"; exon_number "1"; gene_name "TRNAC-ACA"; oId "CUFF.3425.1"; nearest_ref "rna8635"; class_code "x"; tss_id "TSS7758";
NC_037330.1	Cufflinks	exon	36330808	36330959	.	+	.	gene_id "XLOC_003732"; transcript_id "TCONS_00021836"; exon_number "2"; gene_name "TRNAC-ACA"; oId "CUFF.3425.1"; nearest_ref "rna8635"; class_code "x"; tss_id "TSS7758";
NC_037330.1	Cufflinks	exon	36400372	36400447	.	+	.	gene_id "XLOC_003732"; transcript_id "TCONS_00021836"; exon_number "3"; gene_name "TRNAC-ACA"; oId "CUFF.3425.1"; nearest_ref "rna8635"; class_code "x"; tss_id "TSS7758";
NC_037330.1	Cufflinks	exon	36401236	36401741	.	+	.	gene_id "XLOC_003732"; transcript_id "TCONS_00021836"; exon_number "4"; gene_name "TRNAC-ACA"; oId "CUFF.3425.1"; nearest_ref "rna8635"; class_code "x"; tss_id "TSS7758";
NC_037330.1	Cufflinks	exon	42553752	42553949	.	+	.	gene_id "XLOC_003747"; transcript_id "TCONS_00021894"; exon_number "1"; gene_name "LOC534578"; oId "CUFF.3465.1"; nearest_ref "rna8676"; class_code "x"; tss_id "TSS7782";
NC_037330.1	Cufflinks	exon	42594197	42594400	.	+	.	gene_id "XLOC_003747"; transcript_id "TCONS_00021894"; exon_number "2"; gene_name "LOC534578"; oId "CUFF.3465.1"; nearest_ref "rna8676"; class_code "x"; tss_id "TSS7782";
NC_037330.1	Cufflinks	exon	46670175	46670378	.	+	.	gene_id "XLOC_003762"; transcript_id "TCONS_00022003"; exon_number "1"; gene_name "PTBP2"; oId "CUFF.3519.1"; nearest_ref "rna8750"; class_code "x"; tss_id "TSS7809";
NC_037330.1	Cufflinks	exon	46684911	46685404	.	+	.	gene_id "XLOC_003762"; transcript_id "TCONS_00022003"; exon_number "2"; gene_name "PTBP2"; oId "CUFF.3519.1"; nearest_ref "rna8750"; class_code "x"; tss_id "TSS7809";
NC_037330.1	Cufflinks	exon	48397875	48397885	.	+	.	gene_id "XLOC_003764"; transcript_id "TCONS_00022005"; exon_number "1"; gene_name "CNN3"; oId "CUFF.3522.1"; nearest_ref "rna8768"; class_code "o"; tss_id "TSS7811";
NC_037330.1	Cufflinks	exon	48598949	48599383	.	+	.	gene_id "XLOC_003764"; transcript_id "TCONS_00022005"; exon_number "2"; gene_name "CNN3"; oId "CUFF.3522.1"; nearest_ref "rna8768"; class_code "o"; tss_id "TSS7811";
NC_037330.1	Cufflinks	exon	52406329	52406465	.	+	.	gene_id "XLOC_003789"; transcript_id "TCONS_00022206"; exon_number "1"; oId "CUFF.3579.2"; class_code "u"; tss_id "TSS7888";
NC_037330.1	Cufflinks	exon	52418832	52418890	.	+	.	gene_id "XLOC_003789"; transcript_id "TCONS_00022206"; exon_number "2"; oId "CUFF.3579.2"; class_code "u"; tss_id "TSS7888";
NC_037330.1	Cufflinks	exon	52419302	52421711	.	+	.	gene_id "XLOC_003789"; transcript_id "TCONS_00022206"; exon_number "3"; oId "CUFF.3579.2"; class_code "u"; tss_id "TSS7888";
NC_037330.1	Cufflinks	exon	52425962	52428245	.	+	.	gene_id "XLOC_003789"; transcript_id "TCONS_00022206"; exon_number "4"; oId "CUFF.3579.2"; class_code "u"; tss_id "TSS7888";
NC_037330.1	Cufflinks	exon	52406329	52406465	.	+	.	gene_id "XLOC_003789"; transcript_id "TCONS_00022205"; exon_number "1"; oId "CUFF.3579.1"; class_code "u"; tss_id "TSS7888";
NC_037330.1	Cufflinks	exon	52418832	52418890	.	+	.	gene_id "XLOC_003789"; transcript_id "TCONS_00022205"; exon_number "2"; oId "CUFF.3579.1"; class_code "u"; tss_id "TSS7888";
NC_037330.1	Cufflinks	exon	52425962	52428245	.	+	.	gene_id "XLOC_003789"; transcript_id "TCONS_00022205"; exon_number "3"; oId "CUFF.3579.1"; class_code "u"; tss_id "TSS7888";
NC_037330.1	Cufflinks	exon	52406345	52406465	.	+	.	gene_id "XLOC_003789"; transcript_id "TCONS_00022207"; exon_number "1"; oId "CUFF.3579.3"; class_code "u"; tss_id "TSS7888";
NC_037330.1	Cufflinks	exon	52418832	52418890	.	+	.	gene_id "XLOC_003789"; transcript_id "TCONS_00022207"; exon_number "2"; oId "CUFF.3579.3"; class_code "u"; tss_id "TSS7888";
NC_037330.1	Cufflinks	exon	52419302	52419441	.	+	.	gene_id "XLOC_003789"; transcript_id "TCONS_00022207"; exon_number "3"; oId "CUFF.3579.3"; class_code "u"; tss_id "TSS7888";
NC_037330.1	Cufflinks	exon	52425962	52428245	.	+	.	gene_id "XLOC_003789"; transcript_id "TCONS_00022207"; exon_number "4"; oId "CUFF.3579.3"; class_code "u"; tss_id "TSS7888";
NC_037330.1	Cufflinks	exon	52406350	52406466	.	+	.	gene_id "XLOC_003789"; transcript_id "TCONS_00022208"; exon_number "1"; oId "CUFF.3579.4"; class_code "u"; tss_id "TSS7888";
NC_037330.1	Cufflinks	exon	52418832	52418890	.	+	.	gene_id "XLOC_003789"; transcript_id "TCONS_00022208"; exon_number "2"; oId "CUFF.3579.4"; class_code "u"; tss_id "TSS7888";
NC_037330.1	Cufflinks	exon	52419302	52421711	.	+	.	gene_id "XLOC_003789"; transcript_id "TCONS_00022208"; exon_number "3"; oId "CUFF.3579.4"; class_code "u"; tss_id "TSS7888";
NC_037330.1	Cufflinks	exon	52425962	52428245	.	+	.	gene_id "XLOC_003789"; transcript_id "TCONS_00022208"; exon_number "4"; oId "CUFF.3579.4"; class_code "u"; tss_id "TSS7888";
NC_037330.1	Cufflinks	exon	52406355	52406465	.	+	.	gene_id "XLOC_003789"; transcript_id "TCONS_00022209"; exon_number "1"; oId "CUFF.3579.5"; class_code "u"; tss_id "TSS7888";
NC_037330.1	Cufflinks	exon	52418832	52418890	.	+	.	gene_id "XLOC_003789"; transcript_id "TCONS_00022209"; exon_number "2"; oId "CUFF.3579.5"; class_code "u"; tss_id "TSS7888";
NC_037330.1	Cufflinks	exon	52425962	52426206	.	+	.	gene_id "XLOC_003789"; transcript_id "TCONS_00022209"; exon_number "3"; oId "CUFF.3579.5"; class_code "u"; tss_id "TSS7888";
NC_037330.1	Cufflinks	exon	52426718	52428245	.	+	.	gene_id "XLOC_003789"; transcript_id "TCONS_00022209"; exon_number "4"; oId "CUFF.3579.5"; class_code "u"; tss_id "TSS7888";
NC_037330.1	Cufflinks	exon	52406430	52406465	.	+	.	gene_id "XLOC_003789"; transcript_id "TCONS_00022210"; exon_number "1"; oId "CUFF.3579.6"; class_code "u"; tss_id "TSS7889";
NC_037330.1	Cufflinks	exon	52425962	52426206	.	+	.	gene_id "XLOC_003789"; transcript_id "TCONS_00022210"; exon_number "2"; oId "CUFF.3579.6"; class_code "u"; tss_id "TSS7889";
NC_037330.1	Cufflinks	exon	52472759	52474545	.	+	.	gene_id "XLOC_003789"; transcript_id "TCONS_00022210"; exon_number "3"; oId "CUFF.3579.6"; class_code "u"; tss_id "TSS7889";
NC_037330.1	Cufflinks	exon	52421598	52421711	.	+	.	gene_id "XLOC_003789"; transcript_id "TCONS_00022211"; exon_number "1"; oId "CUFF.3579.7"; class_code "u"; tss_id "TSS7890";
NC_037330.1	Cufflinks	exon	52425962	52426206	.	+	.	gene_id "XLOC_003789"; transcript_id "TCONS_00022211"; exon_number "2"; oId "CUFF.3579.7"; class_code "u"; tss_id "TSS7890";
NC_037330.1	Cufflinks	exon	52472759	52474545	.	+	.	gene_id "XLOC_003789"; transcript_id "TCONS_00022211"; exon_number "3"; oId "CUFF.3579.7"; class_code "u"; tss_id "TSS7890";
NC_037330.1	Cufflinks	exon	53648339	53648636	.	+	.	gene_id "XLOC_003795"; transcript_id "TCONS_00022218"; exon_number "1"; oId "CUFF.3584.1"; class_code "u"; tss_id "TSS7897";
NC_037330.1	Cufflinks	exon	53649097	53649589	.	+	.	gene_id "XLOC_003795"; transcript_id "TCONS_00022218"; exon_number "2"; oId "CUFF.3584.1"; class_code "u"; tss_id "TSS7897";
NC_037330.1	Cufflinks	exon	53648344	53648636	.	+	.	gene_id "XLOC_003795"; transcript_id "TCONS_00022219"; exon_number "1"; gene_name "LOC112445994"; oId "CUFF.3584.2"; nearest_ref "rna8919"; class_code "j"; tss_id "TSS7897";
NC_037330.1	Cufflinks	exon	53670811	53671150	.	+	.	gene_id "XLOC_003795"; transcript_id "TCONS_00022219"; exon_number "2"; gene_name "LOC112445994"; oId "CUFF.3584.2"; nearest_ref "rna8919"; class_code "j"; tss_id "TSS7897";
NC_037330.1	Cufflinks	exon	53672863	53673156	.	+	.	gene_id "XLOC_003795"; transcript_id "TCONS_00022219"; exon_number "3"; gene_name "LOC112445994"; oId "CUFF.3584.2"; nearest_ref "rna8919"; class_code "j"; tss_id "TSS7897";
NC_037330.1	Cufflinks	exon	55322102	55322691	.	+	.	gene_id "XLOC_003814"; transcript_id "TCONS_00022358"; exon_number "1"; gene_name "LOC104971650"; oId "CUFF.3612.3"; nearest_ref "rna8994"; class_code "x"; tss_id "TSS7937";
NC_037330.1	Cufflinks	exon	55361295	55361421	.	+	.	gene_id "XLOC_003814"; transcript_id "TCONS_00022358"; exon_number "2"; gene_name "LOC104971650"; oId "CUFF.3612.3"; nearest_ref "rna8994"; class_code "x"; tss_id "TSS7937";
NC_037330.1	Cufflinks	exon	55484817	55484891	.	+	.	gene_id "XLOC_003814"; transcript_id "TCONS_00022358"; exon_number "3"; gene_name "LOC104971650"; oId "CUFF.3612.3"; nearest_ref "rna8994"; class_code "x"; tss_id "TSS7937";
NC_037330.1	Cufflinks	exon	55653559	55653631	.	+	.	gene_id "XLOC_003814"; transcript_id "TCONS_00022358"; exon_number "4"; gene_name "LOC104971650"; oId "CUFF.3612.3"; nearest_ref "rna8994"; class_code "x"; tss_id "TSS7937";
NC_037330.1	Cufflinks	exon	55664757	55664806	.	+	.	gene_id "XLOC_003814"; transcript_id "TCONS_00022358"; exon_number "5"; gene_name "LOC104971650"; oId "CUFF.3612.3"; nearest_ref "rna8994"; class_code "x"; tss_id "TSS7937";
NC_037330.1	Cufflinks	exon	55322102	55322691	.	+	.	gene_id "XLOC_003814"; transcript_id "TCONS_00022361"; exon_number "1"; gene_name "LOC104971650"; oId "CUFF.3612.2"; nearest_ref "rna8994"; class_code "x"; tss_id "TSS7937";
NC_037330.1	Cufflinks	exon	55484817	55484891	.	+	.	gene_id "XLOC_003814"; transcript_id "TCONS_00022361"; exon_number "2"; gene_name "LOC104971650"; oId "CUFF.3612.2"; nearest_ref "rna8994"; class_code "x"; tss_id "TSS7937";
NC_037330.1	Cufflinks	exon	55653559	55653631	.	+	.	gene_id "XLOC_003814"; transcript_id "TCONS_00022361"; exon_number "3"; gene_name "LOC104971650"; oId "CUFF.3612.2"; nearest_ref "rna8994"; class_code "x"; tss_id "TSS7937";
NC_037330.1	Cufflinks	exon	55670199	55670329	.	+	.	gene_id "XLOC_003814"; transcript_id "TCONS_00022361"; exon_number "4"; gene_name "LOC104971650"; oId "CUFF.3612.2"; nearest_ref "rna8994"; class_code "x"; tss_id "TSS7937";
NC_037330.1	Cufflinks	exon	55776929	55777096	.	+	.	gene_id "XLOC_003814"; transcript_id "TCONS_00022361"; exon_number "5"; gene_name "LOC104971650"; oId "CUFF.3612.2"; nearest_ref "rna8994"; class_code "x"; tss_id "TSS7937";
NC_037330.1	Cufflinks	exon	55968275	55968492	.	+	.	gene_id "XLOC_003814"; transcript_id "TCONS_00022361"; exon_number "6"; gene_name "LOC104971650"; oId "CUFF.3612.2"; nearest_ref "rna8994"; class_code "x"; tss_id "TSS7937";
NC_037330.1	Cufflinks	exon	55322103	55322691	.	+	.	gene_id "XLOC_003814"; transcript_id "TCONS_00022362"; exon_number "1"; oId "CUFF.3612.5"; class_code "u"; tss_id "TSS7937";
NC_037330.1	Cufflinks	exon	55343278	55343487	.	+	.	gene_id "XLOC_003814"; transcript_id "TCONS_00022362"; exon_number "2"; oId "CUFF.3612.5"; class_code "u"; tss_id "TSS7937";
NC_037330.1	Cufflinks	exon	55322103	55322691	.	+	.	gene_id "XLOC_003814"; transcript_id "TCONS_00022363"; exon_number "1"; gene_name "LOC104971650"; oId "CUFF.3612.6"; nearest_ref "rna8994"; class_code "x"; tss_id "TSS7937";
NC_037330.1	Cufflinks	exon	55484817	55484891	.	+	.	gene_id "XLOC_003814"; transcript_id "TCONS_00022363"; exon_number "2"; gene_name "LOC104971650"; oId "CUFF.3612.6"; nearest_ref "rna8994"; class_code "x"; tss_id "TSS7937";
NC_037330.1	Cufflinks	exon	55611809	55612002	.	+	.	gene_id "XLOC_003814"; transcript_id "TCONS_00022363"; exon_number "3"; gene_name "LOC104971650"; oId "CUFF.3612.6"; nearest_ref "rna8994"; class_code "x"; tss_id "TSS7937";
NC_037330.1	Cufflinks	exon	55322109	55322691	.	+	.	gene_id "XLOC_003814"; transcript_id "TCONS_00022366"; exon_number "1"; gene_name "LOC104971650"; oId "CUFF.3612.9"; nearest_ref "rna8994"; class_code "x"; tss_id "TSS7937";
NC_037330.1	Cufflinks	exon	55484817	55484891	.	+	.	gene_id "XLOC_003814"; transcript_id "TCONS_00022366"; exon_number "2"; gene_name "LOC104971650"; oId "CUFF.3612.9"; nearest_ref "rna8994"; class_code "x"; tss_id "TSS7937";
NC_037330.1	Cufflinks	exon	55653559	55653631	.	+	.	gene_id "XLOC_003814"; transcript_id "TCONS_00022366"; exon_number "3"; gene_name "LOC104971650"; oId "CUFF.3612.9"; nearest_ref "rna8994"; class_code "x"; tss_id "TSS7937";
NC_037330.1	Cufflinks	exon	55670206	55670329	.	+	.	gene_id "XLOC_003814"; transcript_id "TCONS_00022366"; exon_number "4"; gene_name "LOC104971650"; oId "CUFF.3612.9"; nearest_ref "rna8994"; class_code "x"; tss_id "TSS7937";
NC_037330.1	Cufflinks	exon	55816746	55816794	.	+	.	gene_id "XLOC_003814"; transcript_id "TCONS_00022366"; exon_number "5"; gene_name "LOC104971650"; oId "CUFF.3612.9"; nearest_ref "rna8994"; class_code "x"; tss_id "TSS7937";
NC_037330.1	Cufflinks	exon	55322109	55322691	.	+	.	gene_id "XLOC_003814"; transcript_id "TCONS_00022365"; exon_number "1"; gene_name "LOC104971650"; oId "CUFF.3612.10"; nearest_ref "rna8994"; class_code "x"; tss_id "TSS7937";
NC_037330.1	Cufflinks	exon	55352565	55352646	.	+	.	gene_id "XLOC_003814"; transcript_id "TCONS_00022365"; exon_number "2"; gene_name "LOC104971650"; oId "CUFF.3612.10"; nearest_ref "rna8994"; class_code "x"; tss_id "TSS7937";
NC_037330.1	Cufflinks	exon	55361295	55361421	.	+	.	gene_id "XLOC_003814"; transcript_id "TCONS_00022365"; exon_number "3"; gene_name "LOC104971650"; oId "CUFF.3612.10"; nearest_ref "rna8994"; class_code "x"; tss_id "TSS7937";
NC_037330.1	Cufflinks	exon	55484817	55484891	.	+	.	gene_id "XLOC_003814"; transcript_id "TCONS_00022365"; exon_number "4"; gene_name "LOC104971650"; oId "CUFF.3612.10"; nearest_ref "rna8994"; class_code "x"; tss_id "TSS7937";
NC_037330.1	Cufflinks	exon	55653559	55653631	.	+	.	gene_id "XLOC_003814"; transcript_id "TCONS_00022365"; exon_number "5"; gene_name "LOC104971650"; oId "CUFF.3612.10"; nearest_ref "rna8994"; class_code "x"; tss_id "TSS7937";
NC_037330.1	Cufflinks	exon	55670206	55670329	.	+	.	gene_id "XLOC_003814"; transcript_id "TCONS_00022365"; exon_number "6"; gene_name "LOC104971650"; oId "CUFF.3612.10"; nearest_ref "rna8994"; class_code "x"; tss_id "TSS7937";
NC_037330.1	Cufflinks	exon	55816746	55816794	.	+	.	gene_id "XLOC_003814"; transcript_id "TCONS_00022365"; exon_number "7"; gene_name "LOC104971650"; oId "CUFF.3612.10"; nearest_ref "rna8994"; class_code "x"; tss_id "TSS7937";
NC_037330.1	Cufflinks	exon	55322116	55322691	.	+	.	gene_id "XLOC_003814"; transcript_id "TCONS_00022368"; exon_number "1"; gene_name "LOC104971650"; oId "CUFF.3612.11"; nearest_ref "rna8994"; class_code "x"; tss_id "TSS7937";
NC_037330.1	Cufflinks	exon	55361295	55361421	.	+	.	gene_id "XLOC_003814"; transcript_id "TCONS_00022368"; exon_number "2"; gene_name "LOC104971650"; oId "CUFF.3612.11"; nearest_ref "rna8994"; class_code "x"; tss_id "TSS7937";
NC_037330.1	Cufflinks	exon	55484817	55484891	.	+	.	gene_id "XLOC_003814"; transcript_id "TCONS_00022368"; exon_number "3"; gene_name "LOC104971650"; oId "CUFF.3612.11"; nearest_ref "rna8994"; class_code "x"; tss_id "TSS7937";
NC_037330.1	Cufflinks	exon	55611809	55612002	.	+	.	gene_id "XLOC_003814"; transcript_id "TCONS_00022368"; exon_number "4"; gene_name "LOC104971650"; oId "CUFF.3612.11"; nearest_ref "rna8994"; class_code "x"; tss_id "TSS7937";
NC_037330.1	Cufflinks	exon	55322125	55322691	.	+	.	gene_id "XLOC_003814"; transcript_id "TCONS_00022372"; exon_number "1"; gene_name "LOC104971650"; oId "CUFF.3612.15"; nearest_ref "rna8994"; class_code "x"; tss_id "TSS7937";
NC_037330.1	Cufflinks	exon	55484817	55484892	.	+	.	gene_id "XLOC_003814"; transcript_id "TCONS_00022372"; exon_number "2"; gene_name "LOC104971650"; oId "CUFF.3612.15"; nearest_ref "rna8994"; class_code "x"; tss_id "TSS7937";
NC_037330.1	Cufflinks	exon	55653560	55653631	.	+	.	gene_id "XLOC_003814"; transcript_id "TCONS_00022372"; exon_number "3"; gene_name "LOC104971650"; oId "CUFF.3612.15"; nearest_ref "rna8994"; class_code "x"; tss_id "TSS7937";
NC_037330.1	Cufflinks	exon	55776929	55777096	.	+	.	gene_id "XLOC_003814"; transcript_id "TCONS_00022372"; exon_number "4"; gene_name "LOC104971650"; oId "CUFF.3612.15"; nearest_ref "rna8994"; class_code "x"; tss_id "TSS7937";
NC_037330.1	Cufflinks	exon	55968275	55968492	.	+	.	gene_id "XLOC_003814"; transcript_id "TCONS_00022372"; exon_number "5"; gene_name "LOC104971650"; oId "CUFF.3612.15"; nearest_ref "rna8994"; class_code "x"; tss_id "TSS7937";
NC_037330.1	Cufflinks	exon	55322148	55322691	.	+	.	gene_id "XLOC_003814"; transcript_id "TCONS_00022376"; exon_number "1"; gene_name "LOC104971650"; oId "CUFF.3612.19"; nearest_ref "rna8994"; class_code "x"; tss_id "TSS7937";
NC_037330.1	Cufflinks	exon	55352565	55352646	.	+	.	gene_id "XLOC_003814"; transcript_id "TCONS_00022376"; exon_number "2"; gene_name "LOC104971650"; oId "CUFF.3612.19"; nearest_ref "rna8994"; class_code "x"; tss_id "TSS7937";
NC_037330.1	Cufflinks	exon	55484817	55484891	.	+	.	gene_id "XLOC_003814"; transcript_id "TCONS_00022376"; exon_number "3"; gene_name "LOC104971650"; oId "CUFF.3612.19"; nearest_ref "rna8994"; class_code "x"; tss_id "TSS7937";
NC_037330.1	Cufflinks	exon	55653559	55653631	.	+	.	gene_id "XLOC_003814"; transcript_id "TCONS_00022376"; exon_number "4"; gene_name "LOC104971650"; oId "CUFF.3612.19"; nearest_ref "rna8994"; class_code "x"; tss_id "TSS7937";
NC_037330.1	Cufflinks	exon	55658436	55658639	.	+	.	gene_id "XLOC_003814"; transcript_id "TCONS_00022376"; exon_number "5"; gene_name "LOC104971650"; oId "CUFF.3612.19"; nearest_ref "rna8994"; class_code "x"; tss_id "TSS7937";
NC_037330.1	Cufflinks	exon	55322180	55322691	.	+	.	gene_id "XLOC_003814"; transcript_id "TCONS_00022377"; exon_number "1"; oId "CUFF.3612.21"; class_code "u"; tss_id "TSS7937";
NC_037330.1	Cufflinks	exon	55352565	55352646	.	+	.	gene_id "XLOC_003814"; transcript_id "TCONS_00022377"; exon_number "2"; oId "CUFF.3612.21"; class_code "u"; tss_id "TSS7937";
NC_037330.1	Cufflinks	exon	55445053	55445438	.	+	.	gene_id "XLOC_003814"; transcript_id "TCONS_00022377"; exon_number "3"; oId "CUFF.3612.21"; class_code "u"; tss_id "TSS7937";
NC_037330.1	Cufflinks	exon	55322190	55322691	.	+	.	gene_id "XLOC_003814"; transcript_id "TCONS_00022379"; exon_number "1"; gene_name "LOC104971650"; oId "CUFF.3612.24"; nearest_ref "rna8994"; class_code "x"; tss_id "TSS7937";
NC_037330.1	Cufflinks	exon	55352565	55352646	.	+	.	gene_id "XLOC_003814"; transcript_id "TCONS_00022379"; exon_number "2"; gene_name "LOC104971650"; oId "CUFF.3612.24"; nearest_ref "rna8994"; class_code "x"; tss_id "TSS7937";
NC_037330.1	Cufflinks	exon	55361295	55361421	.	+	.	gene_id "XLOC_003814"; transcript_id "TCONS_00022379"; exon_number "3"; gene_name "LOC104971650"; oId "CUFF.3612.24"; nearest_ref "rna8994"; class_code "x"; tss_id "TSS7937";
NC_037330.1	Cufflinks	exon	55484817	55484891	.	+	.	gene_id "XLOC_003814"; transcript_id "TCONS_00022379"; exon_number "4"; gene_name "LOC104971650"; oId "CUFF.3612.24"; nearest_ref "rna8994"; class_code "x"; tss_id "TSS7937";
NC_037330.1	Cufflinks	exon	55653559	55653631	.	+	.	gene_id "XLOC_003814"; transcript_id "TCONS_00022379"; exon_number "5"; gene_name "LOC104971650"; oId "CUFF.3612.24"; nearest_ref "rna8994"; class_code "x"; tss_id "TSS7937";
NC_037330.1	Cufflinks	exon	55670206	55670329	.	+	.	gene_id "XLOC_003814"; transcript_id "TCONS_00022379"; exon_number "6"; gene_name "LOC104971650"; oId "CUFF.3612.24"; nearest_ref "rna8994"; class_code "x"; tss_id "TSS7937";
NC_037330.1	Cufflinks	exon	55681444	55681748	.	+	.	gene_id "XLOC_003814"; transcript_id "TCONS_00022379"; exon_number "7"; gene_name "LOC104971650"; oId "CUFF.3612.24"; nearest_ref "rna8994"; class_code "x"; tss_id "TSS7937";
NC_037330.1	Cufflinks	exon	55350900	55351513	.	+	.	gene_id "XLOC_003814"; transcript_id "TCONS_00022383"; exon_number "1"; gene_name "LOC104971650"; oId "CUFF.3612.26"; nearest_ref "rna8994"; class_code "x"; tss_id "TSS7938";
NC_037330.1	Cufflinks	exon	55352565	55352650	.	+	.	gene_id "XLOC_003814"; transcript_id "TCONS_00022383"; exon_number "2"; gene_name "LOC104971650"; oId "CUFF.3612.26"; nearest_ref "rna8994"; class_code "x"; tss_id "TSS7938";
NC_037330.1	Cufflinks	exon	55361299	55361421	.	+	.	gene_id "XLOC_003814"; transcript_id "TCONS_00022383"; exon_number "3"; gene_name "LOC104971650"; oId "CUFF.3612.26"; nearest_ref "rna8994"; class_code "x"; tss_id "TSS7938";
NC_037330.1	Cufflinks	exon	55481066	55481206	.	+	.	gene_id "XLOC_003814"; transcript_id "TCONS_00022383"; exon_number "4"; gene_name "LOC104971650"; oId "CUFF.3612.26"; nearest_ref "rna8994"; class_code "x"; tss_id "TSS7938";
NC_037330.1	Cufflinks	exon	55484817	55484887	.	+	.	gene_id "XLOC_003814"; transcript_id "TCONS_00022383"; exon_number "5"; gene_name "LOC104971650"; oId "CUFF.3612.26"; nearest_ref "rna8994"; class_code "x"; tss_id "TSS7938";
NC_037330.1	Cufflinks	exon	55611809	55612002	.	+	.	gene_id "XLOC_003814"; transcript_id "TCONS_00022383"; exon_number "6"; gene_name "LOC104971650"; oId "CUFF.3612.26"; nearest_ref "rna8994"; class_code "x"; tss_id "TSS7938";
NC_037330.1	Cufflinks	exon	56771060	56771199	.	+	.	gene_id "XLOC_003816"; transcript_id "TCONS_00022387"; exon_number "1"; gene_name "LOC101903905"; oId "CUFF.3624.3"; nearest_ref "rna8999"; class_code "j"; tss_id "TSS7940";
NC_037330.1	Cufflinks	exon	56795087	56796353	.	+	.	gene_id "XLOC_003816"; transcript_id "TCONS_00022387"; exon_number "2"; gene_name "LOC101903905"; oId "CUFF.3624.3"; nearest_ref "rna8999"; class_code "j"; tss_id "TSS7940";
NC_037330.1	Cufflinks	exon	56801722	56802172	.	+	.	gene_id "XLOC_003816"; transcript_id "TCONS_00022387"; exon_number "3"; gene_name "LOC101903905"; oId "CUFF.3624.3"; nearest_ref "rna8999"; class_code "j"; tss_id "TSS7940";
NC_037330.1	Cufflinks	exon	56771060	56771199	.	+	.	gene_id "XLOC_003816"; transcript_id "TCONS_00022389"; exon_number "1"; gene_name "LOC101903905"; oId "CUFF.3624.5"; nearest_ref "rna8999"; class_code "j"; tss_id "TSS7940";
NC_037330.1	Cufflinks	exon	56795087	56796353	.	+	.	gene_id "XLOC_003816"; transcript_id "TCONS_00022389"; exon_number "2"; gene_name "LOC101903905"; oId "CUFF.3624.5"; nearest_ref "rna8999"; class_code "j"; tss_id "TSS7940";
NC_037330.1	Cufflinks	exon	56798193	56798313	.	+	.	gene_id "XLOC_003816"; transcript_id "TCONS_00022389"; exon_number "3"; gene_name "LOC101903905"; oId "CUFF.3624.5"; nearest_ref "rna8999"; class_code "j"; tss_id "TSS7940";
NC_037330.1	Cufflinks	exon	56801722	56802172	.	+	.	gene_id "XLOC_003816"; transcript_id "TCONS_00022389"; exon_number "4"; gene_name "LOC101903905"; oId "CUFF.3624.5"; nearest_ref "rna8999"; class_code "j"; tss_id "TSS7940";
NC_037330.1	Cufflinks	exon	56771060	56771199	.	+	.	gene_id "XLOC_003816"; transcript_id "TCONS_00022391"; exon_number "1"; gene_name "LOC101903905"; oId "CUFF.3624.7"; nearest_ref "rna8999"; class_code "j"; tss_id "TSS7940";
NC_037330.1	Cufflinks	exon	56795087	56795330	.	+	.	gene_id "XLOC_003816"; transcript_id "TCONS_00022391"; exon_number "2"; gene_name "LOC101903905"; oId "CUFF.3624.7"; nearest_ref "rna8999"; class_code "j"; tss_id "TSS7940";
NC_037330.1	Cufflinks	exon	56796139	56796353	.	+	.	gene_id "XLOC_003816"; transcript_id "TCONS_00022391"; exon_number "3"; gene_name "LOC101903905"; oId "CUFF.3624.7"; nearest_ref "rna8999"; class_code "j"; tss_id "TSS7940";
NC_037330.1	Cufflinks	exon	56801722	56802172	.	+	.	gene_id "XLOC_003816"; transcript_id "TCONS_00022391"; exon_number "4"; gene_name "LOC101903905"; oId "CUFF.3624.7"; nearest_ref "rna8999"; class_code "j"; tss_id "TSS7940";
NC_037330.1	Cufflinks	exon	56771060	56771199	.	+	.	gene_id "XLOC_003816"; transcript_id "TCONS_00022392"; exon_number "1"; gene_name "LOC101903905"; oId "CUFF.3624.8"; nearest_ref "rna8999"; class_code "j"; tss_id "TSS7940";
NC_037330.1	Cufflinks	exon	56795087	56795331	.	+	.	gene_id "XLOC_003816"; transcript_id "TCONS_00022392"; exon_number "2"; gene_name "LOC101903905"; oId "CUFF.3624.8"; nearest_ref "rna8999"; class_code "j"; tss_id "TSS7940";
NC_037330.1	Cufflinks	exon	56801722	56802172	.	+	.	gene_id "XLOC_003816"; transcript_id "TCONS_00022392"; exon_number "3"; gene_name "LOC101903905"; oId "CUFF.3624.8"; nearest_ref "rna8999"; class_code "j"; tss_id "TSS7940";
NC_037330.1	Cufflinks	exon	56771060	56771199	.	+	.	gene_id "XLOC_003816"; transcript_id "TCONS_00022390"; exon_number "1"; gene_name "LOC101903905"; oId "CUFF.3624.6"; nearest_ref "rna8999"; class_code "j"; tss_id "TSS7940";
NC_037330.1	Cufflinks	exon	56795087	56795330	.	+	.	gene_id "XLOC_003816"; transcript_id "TCONS_00022390"; exon_number "2"; gene_name "LOC101903905"; oId "CUFF.3624.6"; nearest_ref "rna8999"; class_code "j"; tss_id "TSS7940";
NC_037330.1	Cufflinks	exon	56796134	56796353	.	+	.	gene_id "XLOC_003816"; transcript_id "TCONS_00022390"; exon_number "3"; gene_name "LOC101903905"; oId "CUFF.3624.6"; nearest_ref "rna8999"; class_code "j"; tss_id "TSS7940";
NC_037330.1	Cufflinks	exon	56801722	56802172	.	+	.	gene_id "XLOC_003816"; transcript_id "TCONS_00022390"; exon_number "4"; gene_name "LOC101903905"; oId "CUFF.3624.6"; nearest_ref "rna8999"; class_code "j"; tss_id "TSS7940";
NC_037330.1	Cufflinks	exon	56771060	56771199	.	+	.	gene_id "XLOC_003816"; transcript_id "TCONS_00022388"; exon_number "1"; gene_name "LOC101903905"; oId "CUFF.3624.4"; nearest_ref "rna8999"; class_code "j"; tss_id "TSS7940";
NC_037330.1	Cufflinks	exon	56795087	56795330	.	+	.	gene_id "XLOC_003816"; transcript_id "TCONS_00022388"; exon_number "2"; gene_name "LOC101903905"; oId "CUFF.3624.4"; nearest_ref "rna8999"; class_code "j"; tss_id "TSS7940";
NC_037330.1	Cufflinks	exon	56798193	56798313	.	+	.	gene_id "XLOC_003816"; transcript_id "TCONS_00022388"; exon_number "3"; gene_name "LOC101903905"; oId "CUFF.3624.4"; nearest_ref "rna8999"; class_code "j"; tss_id "TSS7940";
NC_037330.1	Cufflinks	exon	56801722	56802172	.	+	.	gene_id "XLOC_003816"; transcript_id "TCONS_00022388"; exon_number "4"; gene_name "LOC101903905"; oId "CUFF.3624.4"; nearest_ref "rna8999"; class_code "j"; tss_id "TSS7940";
NC_037330.1	Cufflinks	exon	56771060	56771199	.	+	.	gene_id "XLOC_003816"; transcript_id "TCONS_00022386"; exon_number "1"; gene_name "LOC101903905"; oId "CUFF.3624.2"; nearest_ref "rna8999"; class_code "j"; tss_id "TSS7940";
NC_037330.1	Cufflinks	exon	56795087	56795330	.	+	.	gene_id "XLOC_003816"; transcript_id "TCONS_00022386"; exon_number "2"; gene_name "LOC101903905"; oId "CUFF.3624.2"; nearest_ref "rna8999"; class_code "j"; tss_id "TSS7940";
NC_037330.1	Cufflinks	exon	56796134	56796353	.	+	.	gene_id "XLOC_003816"; transcript_id "TCONS_00022386"; exon_number "3"; gene_name "LOC101903905"; oId "CUFF.3624.2"; nearest_ref "rna8999"; class_code "j"; tss_id "TSS7940";
NC_037330.1	Cufflinks	exon	56798193	56798313	.	+	.	gene_id "XLOC_003816"; transcript_id "TCONS_00022386"; exon_number "4"; gene_name "LOC101903905"; oId "CUFF.3624.2"; nearest_ref "rna8999"; class_code "j"; tss_id "TSS7940";
NC_037330.1	Cufflinks	exon	56801722	56802172	.	+	.	gene_id "XLOC_003816"; transcript_id "TCONS_00022386"; exon_number "5"; gene_name "LOC101903905"; oId "CUFF.3624.2"; nearest_ref "rna8999"; class_code "j"; tss_id "TSS7940";
NC_037330.1	Cufflinks	exon	56771060	56771199	.	+	.	gene_id "XLOC_003816"; transcript_id "TCONS_00022385"; exon_number "1"; gene_name "LOC101903905"; oId "CUFF.3624.1"; nearest_ref "rna8999"; class_code "j"; tss_id "TSS7940";
NC_037330.1	Cufflinks	exon	56801722	56802172	.	+	.	gene_id "XLOC_003816"; transcript_id "TCONS_00022385"; exon_number "2"; gene_name "LOC101903905"; oId "CUFF.3624.1"; nearest_ref "rna8999"; class_code "j"; tss_id "TSS7940";
NC_037330.1	Cufflinks	exon	58491481	58491737	.	+	.	gene_id "XLOC_003825"; transcript_id "TCONS_00022443"; exon_number "1"; gene_name "LOC101904769"; oId "CUFF.3653.6"; nearest_ref "rna9032"; class_code "j"; tss_id "TSS7954";
NC_037330.1	Cufflinks	exon	58498112	58498203	.	+	.	gene_id "XLOC_003825"; transcript_id "TCONS_00022443"; exon_number "2"; gene_name "LOC101904769"; oId "CUFF.3653.6"; nearest_ref "rna9032"; class_code "j"; tss_id "TSS7954";
NC_037330.1	Cufflinks	exon	58500403	58500559	.	+	.	gene_id "XLOC_003825"; transcript_id "TCONS_00022443"; exon_number "3"; gene_name "LOC101904769"; oId "CUFF.3653.6"; nearest_ref "rna9032"; class_code "j"; tss_id "TSS7954";
NC_037330.1	Cufflinks	exon	58501716	58501861	.	+	.	gene_id "XLOC_003825"; transcript_id "TCONS_00022443"; exon_number "4"; gene_name "LOC101904769"; oId "CUFF.3653.6"; nearest_ref "rna9032"; class_code "j"; tss_id "TSS7954";
NC_037330.1	Cufflinks	exon	58511566	58511698	.	+	.	gene_id "XLOC_003825"; transcript_id "TCONS_00022443"; exon_number "5"; gene_name "LOC101904769"; oId "CUFF.3653.6"; nearest_ref "rna9032"; class_code "j"; tss_id "TSS7954";
NC_037330.1	Cufflinks	exon	58525133	58525270	.	+	.	gene_id "XLOC_003825"; transcript_id "TCONS_00022443"; exon_number "6"; gene_name "LOC101904769"; oId "CUFF.3653.6"; nearest_ref "rna9032"; class_code "j"; tss_id "TSS7954";
NC_037330.1	Cufflinks	exon	58491481	58491737	.	+	.	gene_id "XLOC_003825"; transcript_id "TCONS_00022446"; exon_number "1"; gene_name "LOC101904769"; oId "CUFF.3653.4"; nearest_ref "rna9032"; class_code "j"; tss_id "TSS7954";
NC_037330.1	Cufflinks	exon	58493811	58493970	.	+	.	gene_id "XLOC_003825"; transcript_id "TCONS_00022446"; exon_number "2"; gene_name "LOC101904769"; oId "CUFF.3653.4"; nearest_ref "rna9032"; class_code "j"; tss_id "TSS7954";
NC_037330.1	Cufflinks	exon	58498112	58498203	.	+	.	gene_id "XLOC_003825"; transcript_id "TCONS_00022446"; exon_number "3"; gene_name "LOC101904769"; oId "CUFF.3653.4"; nearest_ref "rna9032"; class_code "j"; tss_id "TSS7954";
NC_037330.1	Cufflinks	exon	58501716	58501861	.	+	.	gene_id "XLOC_003825"; transcript_id "TCONS_00022446"; exon_number "4"; gene_name "LOC101904769"; oId "CUFF.3653.4"; nearest_ref "rna9032"; class_code "j"; tss_id "TSS7954";
NC_037330.1	Cufflinks	exon	58511566	58511698	.	+	.	gene_id "XLOC_003825"; transcript_id "TCONS_00022446"; exon_number "5"; gene_name "LOC101904769"; oId "CUFF.3653.4"; nearest_ref "rna9032"; class_code "j"; tss_id "TSS7954";
NC_037330.1	Cufflinks	exon	58577118	58577314	.	+	.	gene_id "XLOC_003825"; transcript_id "TCONS_00022446"; exon_number "6"; gene_name "LOC101904769"; oId "CUFF.3653.4"; nearest_ref "rna9032"; class_code "j"; tss_id "TSS7954";
NC_037330.1	Cufflinks	exon	58590255	58590481	.	+	.	gene_id "XLOC_003825"; transcript_id "TCONS_00022446"; exon_number "7"; gene_name "LOC101904769"; oId "CUFF.3653.4"; nearest_ref "rna9032"; class_code "j"; tss_id "TSS7954";
NC_037330.1	Cufflinks	exon	77473087	77473212	.	+	.	gene_id "XLOC_003882"; transcript_id "TCONS_00022803"; exon_number "1"; oId "CUFF.3764.1"; class_code "u"; tss_id "TSS8054";
NC_037330.1	Cufflinks	exon	77474772	77474990	.	+	.	gene_id "XLOC_003882"; transcript_id "TCONS_00022803"; exon_number "2"; oId "CUFF.3764.1"; class_code "u"; tss_id "TSS8054";
NC_037330.1	Cufflinks	exon	80156043	80158052	.	+	.	gene_id "XLOC_003893"; transcript_id "TCONS_00022857"; exon_number "1"; gene_name "LOC783339"; oId "CUFF.3822.1"; nearest_ref "gene4109"; class_code "o"; tss_id "TSS8076";
NC_037330.1	Cufflinks	exon	80434665	80434677	.	+	.	gene_id "XLOC_003893"; transcript_id "TCONS_00022857"; exon_number "2"; gene_name "LOC783339"; oId "CUFF.3822.1"; nearest_ref "gene4109"; class_code "o"; tss_id "TSS8076";
NC_037330.1	Cufflinks	exon	80322829	80322847	.	+	.	gene_id "XLOC_003897"; transcript_id "TCONS_00022861"; exon_number "1"; oId "CUFF.3823.1"; class_code "u"; tss_id "TSS8080";
NC_037330.1	Cufflinks	exon	80324003	80324099	.	+	.	gene_id "XLOC_003897"; transcript_id "TCONS_00022861"; exon_number "2"; oId "CUFF.3823.1"; class_code "u"; tss_id "TSS8080";
NC_037330.1	Cufflinks	exon	80324506	80326575	.	+	.	gene_id "XLOC_003897"; transcript_id "TCONS_00022861"; exon_number "3"; oId "CUFF.3823.1"; class_code "u"; tss_id "TSS8080";
NC_037330.1	Cufflinks	exon	80323181	80323342	.	+	.	gene_id "XLOC_003897"; transcript_id "TCONS_00022862"; exon_number "1"; oId "CUFF.3823.2"; class_code "u"; tss_id "TSS8081";
NC_037330.1	Cufflinks	exon	80324003	80324099	.	+	.	gene_id "XLOC_003897"; transcript_id "TCONS_00022862"; exon_number "2"; oId "CUFF.3823.2"; class_code "u"; tss_id "TSS8081";
NC_037330.1	Cufflinks	exon	80324506	80326575	.	+	.	gene_id "XLOC_003897"; transcript_id "TCONS_00022862"; exon_number "3"; oId "CUFF.3823.2"; class_code "u"; tss_id "TSS8081";
NC_037330.1	Cufflinks	exon	83129114	83129305	.	+	.	gene_id "XLOC_003910"; transcript_id "TCONS_00022927"; exon_number "1"; gene_name "USP1"; oId "CUFF.3833.1"; nearest_ref "rna9406"; class_code "x"; tss_id "TSS8105";
NC_037330.1	Cufflinks	exon	83129588	83129755	.	+	.	gene_id "XLOC_003910"; transcript_id "TCONS_00022927"; exon_number "2"; gene_name "USP1"; oId "CUFF.3833.1"; nearest_ref "rna9406"; class_code "x"; tss_id "TSS8105";
NC_037330.1	Cufflinks	exon	83132338	83133140	.	+	.	gene_id "XLOC_003910"; transcript_id "TCONS_00022927"; exon_number "3"; gene_name "USP1"; oId "CUFF.3833.1"; nearest_ref "rna9406"; class_code "x"; tss_id "TSS8105";
NC_037330.1	Cufflinks	exon	83129155	83129305	.	+	.	gene_id "XLOC_003910"; transcript_id "TCONS_00022928"; exon_number "1"; gene_name "USP1"; oId "CUFF.3833.2"; nearest_ref "rna9406"; class_code "x"; tss_id "TSS8105";
NC_037330.1	Cufflinks	exon	83129588	83129754	.	+	.	gene_id "XLOC_003910"; transcript_id "TCONS_00022928"; exon_number "2"; gene_name "USP1"; oId "CUFF.3833.2"; nearest_ref "rna9406"; class_code "x"; tss_id "TSS8105";
NC_037330.1	Cufflinks	exon	83132338	83133140	.	+	.	gene_id "XLOC_003910"; transcript_id "TCONS_00022928"; exon_number "3"; gene_name "USP1"; oId "CUFF.3833.2"; nearest_ref "rna9406"; class_code "x"; tss_id "TSS8105";
NC_037330.1	Cufflinks	exon	83129204	83129305	.	+	.	gene_id "XLOC_003910"; transcript_id "TCONS_00022929"; exon_number "1"; gene_name "USP1"; oId "CUFF.3833.3"; nearest_ref "rna9406"; class_code "x"; tss_id "TSS8105";
NC_037330.1	Cufflinks	exon	83132338	83133140	.	+	.	gene_id "XLOC_003910"; transcript_id "TCONS_00022929"; exon_number "2"; gene_name "USP1"; oId "CUFF.3833.3"; nearest_ref "rna9406"; class_code "x"; tss_id "TSS8105";
NC_037330.1	Cufflinks	exon	83129946	83130749	.	+	.	gene_id "XLOC_003910"; transcript_id "TCONS_00022930"; exon_number "1"; oId "CUFF.3833.4"; class_code "u"; tss_id "TSS8106";
NC_037330.1	Cufflinks	exon	83132338	83133140	.	+	.	gene_id "XLOC_003910"; transcript_id "TCONS_00022930"; exon_number "2"; oId "CUFF.3833.4"; class_code "u"; tss_id "TSS8106";
NC_037330.1	Cufflinks	exon	83130802	83131366	.	+	.	gene_id "XLOC_003910"; transcript_id "TCONS_00022931"; exon_number "1"; oId "CUFF.3833.5"; class_code "u"; tss_id "TSS8107";
NC_037330.1	Cufflinks	exon	83132338	83133140	.	+	.	gene_id "XLOC_003910"; transcript_id "TCONS_00022931"; exon_number "2"; oId "CUFF.3833.5"; class_code "u"; tss_id "TSS8107";
NC_037330.1	Cufflinks	exon	84197146	84198285	.	+	.	gene_id "XLOC_003916"; transcript_id "TCONS_00022954"; exon_number "1"; gene_name "NFIA"; oId "CUFF.3923.1"; nearest_ref "rna9429"; class_code "x"; tss_id "TSS8116";
NC_037330.1	Cufflinks	exon	84260237	84260269	.	+	.	gene_id "XLOC_003916"; transcript_id "TCONS_00022954"; exon_number "2"; gene_name "NFIA"; oId "CUFF.3923.1"; nearest_ref "rna9429"; class_code "x"; tss_id "TSS8116";
NC_037330.1	Cufflinks	exon	84866910	84866986	.	+	.	gene_id "XLOC_003918"; transcript_id "TCONS_00022957"; exon_number "1"; gene_name "LOC104971724"; oId "CUFF.3930.2"; nearest_ref "rna9438"; class_code "j"; tss_id "TSS8119";
NC_037330.1	Cufflinks	exon	84961274	84961361	.	+	.	gene_id "XLOC_003918"; transcript_id "TCONS_00022957"; exon_number "2"; gene_name "LOC104971724"; oId "CUFF.3930.2"; nearest_ref "rna9438"; class_code "j"; tss_id "TSS8119";
NC_037330.1	Cufflinks	exon	84976980	84977862	.	+	.	gene_id "XLOC_003918"; transcript_id "TCONS_00022957"; exon_number "3"; gene_name "LOC104971724"; oId "CUFF.3930.2"; nearest_ref "rna9438"; class_code "j"; tss_id "TSS8119";
NC_037330.1	Cufflinks	exon	85827852	85827861	.	+	.	gene_id "XLOC_003923"; transcript_id "TCONS_00022975"; exon_number "1"; gene_name "LOC530929"; oId "CUFF.3888.1"; nearest_ref "rna9444"; class_code "o"; tss_id "TSS8126";
NC_037330.1	Cufflinks	exon	85962927	85963161	.	+	.	gene_id "XLOC_003923"; transcript_id "TCONS_00022975"; exon_number "2"; gene_name "LOC530929"; oId "CUFF.3888.1"; nearest_ref "rna9444"; class_code "o"; tss_id "TSS8126";
NC_037330.1	Cufflinks	exon	87228156	87228271	.	+	.	gene_id "XLOC_003929"; transcript_id "TCONS_00023010"; exon_number "1"; gene_name "LOC112446009"; oId "CUFF.3917.5"; nearest_ref "rna9482"; class_code "j"; tss_id "TSS8138";
NC_037330.1	Cufflinks	exon	87228555	87228685	.	+	.	gene_id "XLOC_003929"; transcript_id "TCONS_00023010"; exon_number "2"; gene_name "LOC112446009"; oId "CUFF.3917.5"; nearest_ref "rna9482"; class_code "j"; tss_id "TSS8138";
NC_037330.1	Cufflinks	exon	87231085	87231477	.	+	.	gene_id "XLOC_003929"; transcript_id "TCONS_00023010"; exon_number "3"; gene_name "LOC112446009"; oId "CUFF.3917.5"; nearest_ref "rna9482"; class_code "j"; tss_id "TSS8138";
NC_037330.1	Cufflinks	exon	89293883	89293969	.	+	.	gene_id "XLOC_003936"; transcript_id "TCONS_00023075"; exon_number "1"; oId "CUFF.3920.2"; class_code "u"; tss_id "TSS8152";
NC_037330.1	Cufflinks	exon	89307111	89308465	.	+	.	gene_id "XLOC_003936"; transcript_id "TCONS_00023075"; exon_number "2"; oId "CUFF.3920.2"; class_code "u"; tss_id "TSS8152";
NC_037330.1	Cufflinks	exon	89470365	89477952	.	+	.	gene_id "XLOC_003938"; transcript_id "TCONS_00023103"; exon_number "1"; gene_name "PRKAA2"; oId "CUFF.3948.1"; nearest_ref "rna9509"; class_code "x"; tss_id "TSS8158";
NC_037330.1	Cufflinks	exon	89546468	89546481	.	+	.	gene_id "XLOC_003938"; transcript_id "TCONS_00023103"; exon_number "2"; gene_name "PRKAA2"; oId "CUFF.3948.1"; nearest_ref "rna9509"; class_code "x"; tss_id "TSS8158";
NC_037330.1	Cufflinks	exon	94792692	94792702	.	+	.	gene_id "XLOC_003975"; transcript_id "TCONS_00023421"; exon_number "1"; gene_name "EPS15"; oId "CUFF.4207.1"; nearest_ref "rna9709"; class_code "o"; tss_id "TSS8249";
NC_037330.1	Cufflinks	exon	94941570	94943821	.	+	.	gene_id "XLOC_003975"; transcript_id "TCONS_00023421"; exon_number "2"; gene_name "EPS15"; oId "CUFF.4207.1"; nearest_ref "rna9709"; class_code "o"; tss_id "TSS8249";
NC_037330.1	Cufflinks	exon	98834670	98835037	.	+	.	gene_id "XLOC_003992"; transcript_id "TCONS_00023539"; exon_number "1"; gene_name "FOXE3"; oId "CUFF.4038.2"; nearest_ref "rna9775"; class_code "x"; tss_id "TSS8285";
NC_037330.1	Cufflinks	exon	98848762	98851039	.	+	.	gene_id "XLOC_003992"; transcript_id "TCONS_00023539"; exon_number "2"; gene_name "FOXE3"; oId "CUFF.4038.2"; nearest_ref "rna9775"; class_code "x"; tss_id "TSS8285";
NC_037330.1	Cufflinks	exon	98846831	98846918	.	+	.	gene_id "XLOC_003992"; transcript_id "TCONS_00023540"; exon_number "1"; gene_name "FOXE3"; oId "CUFF.4038.3"; nearest_ref "rna9775"; class_code "x"; tss_id "TSS8286";
NC_037330.1	Cufflinks	exon	98848762	98851039	.	+	.	gene_id "XLOC_003992"; transcript_id "TCONS_00023540"; exon_number "2"; gene_name "FOXE3"; oId "CUFF.4038.3"; nearest_ref "rna9775"; class_code "x"; tss_id "TSS8286";
NC_037330.1	Cufflinks	exon	100458188	100458191	.	+	.	gene_id "XLOC_004020"; transcript_id "TCONS_00023744"; exon_number "1"; gene_name "CCDC17"; oId "CUFF.4219.16"; nearest_ref "rna9893"; class_code "o"; tss_id "TSS8367";
NC_037330.1	Cufflinks	exon	100459068	100459719	.	+	.	gene_id "XLOC_004020"; transcript_id "TCONS_00023744"; exon_number "2"; gene_name "CCDC17"; oId "CUFF.4219.16"; nearest_ref "rna9893"; class_code "o"; tss_id "TSS8367";
NC_037330.1	Cufflinks	exon	100458767	100458770	.	+	.	gene_id "XLOC_004020"; transcript_id "TCONS_00023745"; exon_number "1"; gene_name "CCDC17"; oId "CUFF.4219.17"; nearest_ref "rna9893"; class_code "o"; tss_id "TSS8368";
NC_037330.1	Cufflinks	exon	100459068	100459719	.	+	.	gene_id "XLOC_004020"; transcript_id "TCONS_00023745"; exon_number "2"; gene_name "CCDC17"; oId "CUFF.4219.17"; nearest_ref "rna9893"; class_code "o"; tss_id "TSS8368";
NC_037330.1	Cufflinks	exon	101266956	101267402	.	+	.	gene_id "XLOC_004033"; transcript_id "TCONS_00023847"; exon_number "1"; oId "CUFF.4102.1"; class_code "u"; tss_id "TSS8391";
NC_037330.1	Cufflinks	exon	101271992	101273604	.	+	.	gene_id "XLOC_004033"; transcript_id "TCONS_00023847"; exon_number "2"; oId "CUFF.4102.1"; class_code "u"; tss_id "TSS8391";
NC_037330.1	Cufflinks	exon	102028977	102029064	.	+	.	gene_id "XLOC_004043"; transcript_id "TCONS_00023881"; exon_number "1"; gene_name "LOC112446027"; oId "CUFF.4124.4"; nearest_ref "rna10009"; class_code "j"; tss_id "TSS8404";
NC_037330.1	Cufflinks	exon	102029296	102029642	.	+	.	gene_id "XLOC_004043"; transcript_id "TCONS_00023881"; exon_number "2"; gene_name "LOC112446027"; oId "CUFF.4124.4"; nearest_ref "rna10009"; class_code "j"; tss_id "TSS8404";
NC_037330.1	Cufflinks	exon	102030154	102031152	.	+	.	gene_id "XLOC_004043"; transcript_id "TCONS_00023881"; exon_number "3"; gene_name "LOC112446027"; oId "CUFF.4124.4"; nearest_ref "rna10009"; class_code "j"; tss_id "TSS8404";
NC_037330.1	Cufflinks	exon	102859401	102859596	.	+	.	gene_id "XLOC_004054"; transcript_id "TCONS_00023951"; exon_number "1"; gene_name "FAM183A"; oId "CUFF.4142.1"; nearest_ref "rna10118"; class_code "x"; tss_id "TSS8429";
NC_037330.1	Cufflinks	exon	102879127	102879289	.	+	.	gene_id "XLOC_004054"; transcript_id "TCONS_00023951"; exon_number "2"; gene_name "FAM183A"; oId "CUFF.4142.1"; nearest_ref "rna10118"; class_code "x"; tss_id "TSS8429";
NC_037330.1	Cufflinks	exon	103672685	103672695	.	+	.	gene_id "XLOC_004065"; transcript_id "TCONS_00023985"; exon_number "1"; gene_name "CCDC30"; oId "CUFF.4185.1"; nearest_ref "rna10192"; class_code "x"; tss_id "TSS8447";
NC_037330.1	Cufflinks	exon	103712075	103714835	.	+	.	gene_id "XLOC_004065"; transcript_id "TCONS_00023985"; exon_number "2"; gene_name "CCDC30"; oId "CUFF.4185.1"; nearest_ref "rna10192"; class_code "x"; tss_id "TSS8447";
NC_037330.1	Cufflinks	exon	103807843	103807960	.	+	.	gene_id "XLOC_004067"; transcript_id "TCONS_00024003"; exon_number "1"; gene_name "LOC101907688"; oId "CUFF.4174.4"; nearest_ref "rna10203"; class_code "j"; tss_id "TSS8450";
NC_037330.1	Cufflinks	exon	103808670	103808735	.	+	.	gene_id "XLOC_004067"; transcript_id "TCONS_00024003"; exon_number "2"; gene_name "LOC101907688"; oId "CUFF.4174.4"; nearest_ref "rna10203"; class_code "j"; tss_id "TSS8450";
NC_037330.1	Cufflinks	exon	103813911	103813981	.	+	.	gene_id "XLOC_004067"; transcript_id "TCONS_00024003"; exon_number "3"; gene_name "LOC101907688"; oId "CUFF.4174.4"; nearest_ref "rna10203"; class_code "j"; tss_id "TSS8450";
NC_037330.1	Cufflinks	exon	103854230	103854745	.	+	.	gene_id "XLOC_004067"; transcript_id "TCONS_00024003"; exon_number "4"; gene_name "LOC101907688"; oId "CUFF.4174.4"; nearest_ref "rna10203"; class_code "j"; tss_id "TSS8450";
NC_037330.1	Cufflinks	exon	106874991	106874997	.	+	.	gene_id "XLOC_004100"; transcript_id "TCONS_00024215"; exon_number "1"; gene_name "LOC112446146"; oId "CUFF.4772.1"; nearest_ref "rna10376"; class_code "o"; tss_id "TSS8520";
NC_037330.1	Cufflinks	exon	106988805	106989731	.	+	.	gene_id "XLOC_004100"; transcript_id "TCONS_00024215"; exon_number "2"; gene_name "LOC112446146"; oId "CUFF.4772.1"; nearest_ref "rna10376"; class_code "o"; tss_id "TSS8520";
NC_037330.1	Cufflinks	exon	109252318	109252327	.	+	.	gene_id "XLOC_004126"; transcript_id "TCONS_00024335"; exon_number "1"; gene_name "OSCP1"; oId "CUFF.4316.1"; nearest_ref "rna10434"; class_code "o"; tss_id "TSS8572";
NC_037330.1	Cufflinks	exon	109484342	109484594	.	+	.	gene_id "XLOC_004126"; transcript_id "TCONS_00024335"; exon_number "2"; gene_name "OSCP1"; oId "CUFF.4316.1"; nearest_ref "rna10434"; class_code "o"; tss_id "TSS8572";
NC_037330.1	Cufflinks	exon	109741903	109743996	.	+	.	gene_id "XLOC_004136"; transcript_id "TCONS_00024399"; exon_number "1"; gene_name "AGO3"; oId "CUFF.4350.1"; nearest_ref "rna10481"; class_code "x"; tss_id "TSS8610";
NC_037330.1	Cufflinks	exon	109745422	109748478	.	+	.	gene_id "XLOC_004136"; transcript_id "TCONS_00024399"; exon_number "2"; gene_name "AGO3"; oId "CUFF.4350.1"; nearest_ref "rna10481"; class_code "x"; tss_id "TSS8610";
NC_037330.1	Cufflinks	exon	109741923	109744106	.	+	.	gene_id "XLOC_004136"; transcript_id "TCONS_00024400"; exon_number "1"; gene_name "AGO3"; oId "CUFF.4350.2"; nearest_ref "rna10481"; class_code "x"; tss_id "TSS8610";
NC_037330.1	Cufflinks	exon	109745422	109748478	.	+	.	gene_id "XLOC_004136"; transcript_id "TCONS_00024400"; exon_number "2"; gene_name "AGO3"; oId "CUFF.4350.2"; nearest_ref "rna10481"; class_code "x"; tss_id "TSS8610";
NC_037330.1	Cufflinks	exon	113258529	113258540	.	+	.	gene_id "XLOC_004169"; transcript_id "TCONS_00024648"; exon_number "1"; gene_name "UGT1A1"; oId "CUFF.4362.1"; nearest_ref "rna10623"; class_code "o"; tss_id "TSS8680";
NC_037330.1	Cufflinks	exon	113424889	113425286	.	+	.	gene_id "XLOC_004169"; transcript_id "TCONS_00024648"; exon_number "2"; gene_name "UGT1A1"; oId "CUFF.4362.1"; nearest_ref "rna10623"; class_code "o"; tss_id "TSS8680";
NC_037330.1	Cufflinks	exon	113885096	113885397	.	+	.	gene_id "XLOC_004179"; transcript_id "TCONS_00024665"; exon_number "1"; gene_name "LOC101904718"; oId "CUFF.4357.1"; nearest_ref "rna10638"; class_code "j"; tss_id "TSS8693";
NC_037330.1	Cufflinks	exon	113887468	113887582	.	+	.	gene_id "XLOC_004179"; transcript_id "TCONS_00024665"; exon_number "2"; gene_name "LOC101904718"; oId "CUFF.4357.1"; nearest_ref "rna10638"; class_code "j"; tss_id "TSS8693";
NC_037330.1	Cufflinks	exon	113917163	113917297	.	+	.	gene_id "XLOC_004179"; transcript_id "TCONS_00024665"; exon_number "3"; gene_name "LOC101904718"; oId "CUFF.4357.1"; nearest_ref "rna10638"; class_code "j"; tss_id "TSS8693";
NC_037330.1	Cufflinks	exon	113950512	113950728	.	+	.	gene_id "XLOC_004179"; transcript_id "TCONS_00024665"; exon_number "4"; gene_name "LOC101904718"; oId "CUFF.4357.1"; nearest_ref "rna10638"; class_code "j"; tss_id "TSS8693";
NC_037330.1	Cufflinks	exon	113951168	113952591	.	+	.	gene_id "XLOC_004179"; transcript_id "TCONS_00024665"; exon_number "5"; gene_name "LOC101904718"; oId "CUFF.4357.1"; nearest_ref "rna10638"; class_code "j"; tss_id "TSS8693";
NC_037330.1	Cufflinks	exon	113885102	113885405	.	+	.	gene_id "XLOC_004179"; transcript_id "TCONS_00024668"; exon_number "1"; gene_name "LOC101904718"; oId "CUFF.4357.4"; nearest_ref "rna10638"; class_code "j"; tss_id "TSS8693";
NC_037330.1	Cufflinks	exon	113887468	113887582	.	+	.	gene_id "XLOC_004179"; transcript_id "TCONS_00024668"; exon_number "2"; gene_name "LOC101904718"; oId "CUFF.4357.4"; nearest_ref "rna10638"; class_code "j"; tss_id "TSS8693";
NC_037330.1	Cufflinks	exon	113917163	113917297	.	+	.	gene_id "XLOC_004179"; transcript_id "TCONS_00024668"; exon_number "3"; gene_name "LOC101904718"; oId "CUFF.4357.4"; nearest_ref "rna10638"; class_code "j"; tss_id "TSS8693";
NC_037330.1	Cufflinks	exon	113950512	113950728	.	+	.	gene_id "XLOC_004179"; transcript_id "TCONS_00024668"; exon_number "4"; gene_name "LOC101904718"; oId "CUFF.4357.4"; nearest_ref "rna10638"; class_code "j"; tss_id "TSS8693";
NC_037330.1	Cufflinks	exon	113951168	113952591	.	+	.	gene_id "XLOC_004179"; transcript_id "TCONS_00024668"; exon_number "5"; gene_name "LOC101904718"; oId "CUFF.4357.4"; nearest_ref "rna10638"; class_code "j"; tss_id "TSS8693";
NC_037330.1	Cufflinks	exon	113899422	113899545	.	+	.	gene_id "XLOC_004179"; transcript_id "TCONS_00024669"; exon_number "1"; gene_name "LOC101904718"; oId "CUFF.4357.5"; nearest_ref "rna10638"; class_code "j"; tss_id "TSS8694";
NC_037330.1	Cufflinks	exon	113917163	113917297	.	+	.	gene_id "XLOC_004179"; transcript_id "TCONS_00024669"; exon_number "2"; gene_name "LOC101904718"; oId "CUFF.4357.5"; nearest_ref "rna10638"; class_code "j"; tss_id "TSS8694";
NC_037330.1	Cufflinks	exon	113950512	113950728	.	+	.	gene_id "XLOC_004179"; transcript_id "TCONS_00024669"; exon_number "3"; gene_name "LOC101904718"; oId "CUFF.4357.5"; nearest_ref "rna10638"; class_code "j"; tss_id "TSS8694";
NC_037330.1	Cufflinks	exon	113951168	113952591	.	+	.	gene_id "XLOC_004179"; transcript_id "TCONS_00024669"; exon_number "4"; gene_name "LOC101904718"; oId "CUFF.4357.5"; nearest_ref "rna10638"; class_code "j"; tss_id "TSS8694";
NC_037330.1	Cufflinks	exon	113908217	113908318	.	+	.	gene_id "XLOC_004179"; transcript_id "TCONS_00024671"; exon_number "1"; gene_name "LOC101904718"; oId "CUFF.4357.6"; nearest_ref "rna10638"; class_code "j"; tss_id "TSS8695";
NC_037330.1	Cufflinks	exon	113917163	113917297	.	+	.	gene_id "XLOC_004179"; transcript_id "TCONS_00024671"; exon_number "2"; gene_name "LOC101904718"; oId "CUFF.4357.6"; nearest_ref "rna10638"; class_code "j"; tss_id "TSS8695";
NC_037330.1	Cufflinks	exon	113950512	113950728	.	+	.	gene_id "XLOC_004179"; transcript_id "TCONS_00024671"; exon_number "3"; gene_name "LOC101904718"; oId "CUFF.4357.6"; nearest_ref "rna10638"; class_code "j"; tss_id "TSS8695";
NC_037330.1	Cufflinks	exon	113951168	113952591	.	+	.	gene_id "XLOC_004179"; transcript_id "TCONS_00024671"; exon_number "4"; gene_name "LOC101904718"; oId "CUFF.4357.6"; nearest_ref "rna10638"; class_code "j"; tss_id "TSS8695";
NC_037330.1	Cufflinks	exon	117610393	117610428	.	+	.	gene_id "XLOC_004202"; transcript_id "TCONS_00024920"; exon_number "1"; oId "CUFF.4743.1"; class_code "u"; tss_id "TSS8756";
NC_037330.1	Cufflinks	exon	117613613	117614434	.	+	.	gene_id "XLOC_004202"; transcript_id "TCONS_00024920"; exon_number "2"; oId "CUFF.4743.1"; class_code "u"; tss_id "TSS8756";
NC_037330.1	Cufflinks	exon	1908265	1908914	.	-	.	gene_id "XLOC_004280"; transcript_id "TCONS_00025375"; exon_number "1"; gene_name "LOC112445923"; oId "CUFF.2789.1"; nearest_ref "rna6616"; class_code "j"; tss_id "TSS8922";
NC_037330.1	Cufflinks	exon	1911365	1911574	.	-	.	gene_id "XLOC_004280"; transcript_id "TCONS_00025375"; exon_number "2"; gene_name "LOC112445923"; oId "CUFF.2789.1"; nearest_ref "rna6616"; class_code "j"; tss_id "TSS8922";
NC_037330.1	Cufflinks	exon	1922321	1922390	.	-	.	gene_id "XLOC_004280"; transcript_id "TCONS_00025375"; exon_number "3"; gene_name "LOC112445923"; oId "CUFF.2789.1"; nearest_ref "rna6616"; class_code "j"; tss_id "TSS8922";
NC_037330.1	Cufflinks	exon	1944046	1944136	.	-	.	gene_id "XLOC_004280"; transcript_id "TCONS_00025375"; exon_number "4"; gene_name "LOC112445923"; oId "CUFF.2789.1"; nearest_ref "rna6616"; class_code "j"; tss_id "TSS8922";
NC_037330.1	Cufflinks	exon	1945052	1945087	.	-	.	gene_id "XLOC_004280"; transcript_id "TCONS_00025375"; exon_number "5"; gene_name "LOC112445923"; oId "CUFF.2789.1"; nearest_ref "rna6616"; class_code "j"; tss_id "TSS8922";
NC_037330.1	Cufflinks	exon	7612098	7612475	.	-	.	gene_id "XLOC_004303"; transcript_id "TCONS_00025564"; exon_number "1"; gene_name "ATF6"; oId "CUFF.2831.3"; nearest_ref "rna6710"; class_code "o"; tss_id "TSS8980";
NC_037330.1	Cufflinks	exon	7867849	7867856	.	-	.	gene_id "XLOC_004303"; transcript_id "TCONS_00025564"; exon_number "2"; gene_name "ATF6"; oId "CUFF.2831.3"; nearest_ref "rna6710"; class_code "o"; tss_id "TSS8980";
NC_037330.1	Cufflinks	exon	8429708	8429720	.	-	.	gene_id "XLOC_004329"; transcript_id "TCONS_00025694"; exon_number "1"; gene_name "ARHGAP30"; oId "CUFF.3032.1"; nearest_ref "rna6823"; class_code "x"; tss_id "TSS9024";
NC_037330.1	Cufflinks	exon	8434684	8435145	.	-	.	gene_id "XLOC_004329"; transcript_id "TCONS_00025694"; exon_number "2"; gene_name "ARHGAP30"; oId "CUFF.3032.1"; nearest_ref "rna6823"; class_code "x"; tss_id "TSS9024";
NC_037330.1	Cufflinks	exon	8441865	8442923	.	-	.	gene_id "XLOC_004330"; transcript_id "TCONS_00025695"; exon_number "1"; gene_name "USF1"; oId "CUFF.3035.1"; nearest_ref "rna6829"; class_code "x"; tss_id "TSS9025";
NC_037330.1	Cufflinks	exon	8443676	8443711	.	-	.	gene_id "XLOC_004330"; transcript_id "TCONS_00025695"; exon_number "2"; gene_name "USF1"; oId "CUFF.3035.1"; nearest_ref "rna6829"; class_code "x"; tss_id "TSS9025";
NC_037330.1	Cufflinks	exon	9474846	9475504	.	-	.	gene_id "XLOC_004346"; transcript_id "TCONS_00025794"; exon_number "1"; gene_name "CASQ1"; oId "CUFF.2962.3"; nearest_ref "rna6923"; class_code "j"; tss_id "TSS9047";
NC_037330.1	Cufflinks	exon	9475725	9475754	.	-	.	gene_id "XLOC_004346"; transcript_id "TCONS_00025794"; exon_number "2"; gene_name "CASQ1"; oId "CUFF.2962.3"; nearest_ref "rna6923"; class_code "j"; tss_id "TSS9047";
NC_037330.1	Cufflinks	exon	11398540	11400377	.	-	.	gene_id "XLOC_004374"; transcript_id "TCONS_00025872"; exon_number "1"; gene_name "LOC100141145"; oId "CUFF.2883.4"; nearest_ref "rna7002"; class_code "j"; tss_id "TSS9092";
NC_037330.1	Cufflinks	exon	11400534	11400624	.	-	.	gene_id "XLOC_004374"; transcript_id "TCONS_00025872"; exon_number "2"; gene_name "LOC100141145"; oId "CUFF.2883.4"; nearest_ref "rna7002"; class_code "j"; tss_id "TSS9092";
NC_037330.1	Cufflinks	exon	11402719	11402843	.	-	.	gene_id "XLOC_004374"; transcript_id "TCONS_00025872"; exon_number "3"; gene_name "LOC100141145"; oId "CUFF.2883.4"; nearest_ref "rna7002"; class_code "j"; tss_id "TSS9092";
NC_037330.1	Cufflinks	exon	12519396	12519420	.	-	.	gene_id "XLOC_004400"; transcript_id "TCONS_00025936"; exon_number "1"; gene_name "LOC787904"; oId "CUFF.2912.1"; nearest_ref "rna7046"; class_code "x"; tss_id "TSS9129";
NC_037330.1	Cufflinks	exon	12556996	12557353	.	-	.	gene_id "XLOC_004400"; transcript_id "TCONS_00025936"; exon_number "2"; gene_name "LOC787904"; oId "CUFF.2912.1"; nearest_ref "rna7046"; class_code "x"; tss_id "TSS9129";
NC_037330.1	Cufflinks	exon	12547705	12547775	.	-	.	gene_id "XLOC_004400"; transcript_id "TCONS_00025941"; exon_number "1"; gene_name "LOC787904"; oId "CUFF.2912.2"; nearest_ref "rna7046"; class_code "x"; tss_id "TSS9129";
NC_037330.1	Cufflinks	exon	12557063	12557353	.	-	.	gene_id "XLOC_004400"; transcript_id "TCONS_00025941"; exon_number "2"; gene_name "LOC787904"; oId "CUFF.2912.2"; nearest_ref "rna7046"; class_code "x"; tss_id "TSS9129";
NC_037330.1	Cufflinks	exon	12525886	12526801	.	-	.	gene_id "XLOC_004401"; transcript_id "TCONS_00025938"; exon_number "1"; gene_name "LOC787904"; oId "CUFF.2911.2"; nearest_ref "rna7046"; class_code "x"; tss_id "TSS9130";
NC_037330.1	Cufflinks	exon	12569077	12569165	.	-	.	gene_id "XLOC_004401"; transcript_id "TCONS_00025938"; exon_number "2"; gene_name "LOC787904"; oId "CUFF.2911.2"; nearest_ref "rna7046"; class_code "x"; tss_id "TSS9130";
NC_037330.1	Cufflinks	exon	12525886	12526793	.	-	.	gene_id "XLOC_004401"; transcript_id "TCONS_00025937"; exon_number "1"; gene_name "LOC787904"; oId "CUFF.2911.1"; nearest_ref "rna7046"; class_code "x"; tss_id "TSS9130";
NC_037330.1	Cufflinks	exon	12569077	12569165	.	-	.	gene_id "XLOC_004401"; transcript_id "TCONS_00025937"; exon_number "2"; gene_name "LOC787904"; oId "CUFF.2911.1"; nearest_ref "rna7046"; class_code "x"; tss_id "TSS9130";
NC_037330.1	Cufflinks	exon	12527873	12527895	.	-	.	gene_id "XLOC_004402"; transcript_id "TCONS_00025939"; exon_number "1"; gene_name "LOC787904"; oId "CUFF.2913.1"; nearest_ref "rna7046"; class_code "x"; tss_id "TSS9131";
NC_037330.1	Cufflinks	exon	12570178	12570819	.	-	.	gene_id "XLOC_004402"; transcript_id "TCONS_00025939"; exon_number "2"; gene_name "LOC787904"; oId "CUFF.2913.1"; nearest_ref "rna7046"; class_code "x"; tss_id "TSS9131";
NC_037330.1	Cufflinks	exon	12541881	12541931	.	-	.	gene_id "XLOC_004403"; transcript_id "TCONS_00025940"; exon_number "1"; gene_name "LOC787904"; oId "CUFF.2914.1"; nearest_ref "rna7046"; class_code "x"; tss_id "TSS9132";
NC_037330.1	Cufflinks	exon	12552411	12552702	.	-	.	gene_id "XLOC_004403"; transcript_id "TCONS_00025940"; exon_number "2"; gene_name "LOC787904"; oId "CUFF.2914.1"; nearest_ref "rna7046"; class_code "x"; tss_id "TSS9132";
NC_037330.1	Cufflinks	exon	13864378	13864387	.	-	.	gene_id "XLOC_004414"; transcript_id "TCONS_00025987"; exon_number "1"; gene_name "PEAR1"; oId "CUFF.3276.1"; nearest_ref "rna7119"; class_code "o"; tss_id "TSS9146";
NC_037330.1	Cufflinks	exon	14091967	14092377	.	-	.	gene_id "XLOC_004414"; transcript_id "TCONS_00025987"; exon_number "2"; gene_name "PEAR1"; oId "CUFF.3276.1"; nearest_ref "rna7119"; class_code "o"; tss_id "TSS9146";
NC_037330.1	Cufflinks	exon	14709191	14709394	.	-	.	gene_id "XLOC_004435"; transcript_id "TCONS_00026199"; exon_number "1"; gene_name "LAMTOR2"; oId "CUFF.3066.2"; nearest_ref "rna7230"; class_code "j"; tss_id "TSS9206";
NC_037330.1	Cufflinks	exon	14711479	14711522	.	-	.	gene_id "XLOC_004435"; transcript_id "TCONS_00026199"; exon_number "2"; gene_name "LAMTOR2"; oId "CUFF.3066.2"; nearest_ref "rna7230"; class_code "j"; tss_id "TSS9206";
NC_037330.1	Cufflinks	exon	14946629	14947084	.	-	.	gene_id "XLOC_004440"; transcript_id "TCONS_00026216"; exon_number "1"; gene_name "LOC112445943"; oId "CUFF.3838.3"; nearest_ref "rna7260"; class_code "j"; tss_id "TSS9215";
NC_037330.1	Cufflinks	exon	14949201	14949228	.	-	.	gene_id "XLOC_004440"; transcript_id "TCONS_00026216"; exon_number "2"; gene_name "LOC112445943"; oId "CUFF.3838.3"; nearest_ref "rna7260"; class_code "j"; tss_id "TSS9215";
NC_037330.1	Cufflinks	exon	15993500	15993872	.	-	.	gene_id "XLOC_004462"; transcript_id "TCONS_00026397"; exon_number "1"; gene_name "ADAR"; oId "CUFF.3881.1"; nearest_ref "rna7407"; class_code "x"; tss_id "TSS9268";
NC_037330.1	Cufflinks	exon	15994706	15996891	.	-	.	gene_id "XLOC_004462"; transcript_id "TCONS_00026397"; exon_number "2"; gene_name "ADAR"; oId "CUFF.3881.1"; nearest_ref "rna7407"; class_code "x"; tss_id "TSS9268";
NC_037330.1	Cufflinks	exon	18825905	18827762	.	-	.	gene_id "XLOC_004521"; transcript_id "TCONS_00026680"; exon_number "1"; oId "CUFF.2991.1"; class_code "u"; tss_id "TSS9375";
NC_037330.1	Cufflinks	exon	18843899	18844051	.	-	.	gene_id "XLOC_004521"; transcript_id "TCONS_00026680"; exon_number "2"; oId "CUFF.2991.1"; class_code "u"; tss_id "TSS9375";
NC_037330.1	Cufflinks	exon	19296885	19298867	.	-	.	gene_id "XLOC_004528"; transcript_id "TCONS_00026731"; exon_number "1"; oId "CUFF.3167.2"; class_code "u"; tss_id "TSS9387";
NC_037330.1	Cufflinks	exon	19303551	19303761	.	-	.	gene_id "XLOC_004528"; transcript_id "TCONS_00026731"; exon_number "2"; oId "CUFF.3167.2"; class_code "u"; tss_id "TSS9387";
NC_037330.1	Cufflinks	exon	19296885	19298867	.	-	.	gene_id "XLOC_004528"; transcript_id "TCONS_00026732"; exon_number "1"; oId "CUFF.3167.4"; class_code "u"; tss_id "TSS9388";
NC_037330.1	Cufflinks	exon	19308507	19308604	.	-	.	gene_id "XLOC_004528"; transcript_id "TCONS_00026732"; exon_number "2"; oId "CUFF.3167.4"; class_code "u"; tss_id "TSS9388";
NC_037330.1	Cufflinks	exon	19296885	19298867	.	-	.	gene_id "XLOC_004528"; transcript_id "TCONS_00026733"; exon_number "1"; oId "CUFF.3167.1"; class_code "u"; tss_id "TSS9389";
NC_037330.1	Cufflinks	exon	19310716	19310841	.	-	.	gene_id "XLOC_004528"; transcript_id "TCONS_00026733"; exon_number "2"; oId "CUFF.3167.1"; class_code "u"; tss_id "TSS9389";
NC_037330.1	Cufflinks	exon	19311763	19311781	.	-	.	gene_id "XLOC_004528"; transcript_id "TCONS_00026733"; exon_number "3"; oId "CUFF.3167.1"; class_code "u"; tss_id "TSS9389";
NC_037330.1	Cufflinks	exon	19925304	19925314	.	-	.	gene_id "XLOC_004545"; transcript_id "TCONS_00026846"; exon_number "1"; gene_name "LOC112445951"; oId "CUFF.3112.1"; nearest_ref "rna7836"; class_code "o"; tss_id "TSS9430";
NC_037330.1	Cufflinks	exon	20132954	20134016	.	-	.	gene_id "XLOC_004545"; transcript_id "TCONS_00026846"; exon_number "2"; gene_name "LOC112445951"; oId "CUFF.3112.1"; nearest_ref "rna7836"; class_code "o"; tss_id "TSS9430";
NC_037330.1	Cufflinks	exon	23365703	23365709	.	-	.	gene_id "XLOC_004652"; transcript_id "TCONS_00027164"; exon_number "1"; gene_name "NOTCH2"; oId "CUFF.3210.1"; nearest_ref "rna8147"; class_code "x"; tss_id "TSS9588";
NC_037330.1	Cufflinks	exon	23370760	23372082	.	-	.	gene_id "XLOC_004652"; transcript_id "TCONS_00027164"; exon_number "2"; gene_name "NOTCH2"; oId "CUFF.3210.1"; nearest_ref "rna8147"; class_code "x"; tss_id "TSS9588";
NC_037330.1	Cufflinks	exon	24183120	24184626	.	-	.	gene_id "XLOC_004658"; transcript_id "TCONS_00027185"; exon_number "1"; gene_name "LOC112445963"; oId "CUFF.3207.1"; nearest_ref "rna8173"; class_code "j"; tss_id "TSS9602";
NC_037330.1	Cufflinks	exon	24185856	24185961	.	-	.	gene_id "XLOC_004658"; transcript_id "TCONS_00027185"; exon_number "2"; gene_name "LOC112445963"; oId "CUFF.3207.1"; nearest_ref "rna8173"; class_code "j"; tss_id "TSS9602";
NC_037330.1	Cufflinks	exon	24186055	24186316	.	-	.	gene_id "XLOC_004658"; transcript_id "TCONS_00027185"; exon_number "3"; gene_name "LOC112445963"; oId "CUFF.3207.1"; nearest_ref "rna8173"; class_code "j"; tss_id "TSS9602";
NC_037330.1	Cufflinks	exon	29166655	29167203	.	-	.	gene_id "XLOC_004690"; transcript_id "TCONS_00027324"; exon_number "1"; gene_name "LOC112445970"; oId "CUFF.3318.1"; nearest_ref "gene3631"; class_code "x"; tss_id "TSS9674";
NC_037330.1	Cufflinks	exon	29168449	29168613	.	-	.	gene_id "XLOC_004690"; transcript_id "TCONS_00027324"; exon_number "2"; gene_name "LOC112445970"; oId "CUFF.3318.1"; nearest_ref "gene3631"; class_code "x"; tss_id "TSS9674";
NC_037330.1	Cufflinks	exon	29238259	29238475	.	-	.	gene_id "XLOC_004690"; transcript_id "TCONS_00027324"; exon_number "3"; gene_name "LOC112445970"; oId "CUFF.3318.1"; nearest_ref "gene3631"; class_code "x"; tss_id "TSS9674";
NC_037330.1	Cufflinks	exon	29166655	29167203	.	-	.	gene_id "XLOC_004690"; transcript_id "TCONS_00027325"; exon_number "1"; gene_name "LOC112445970"; oId "CUFF.3318.2"; nearest_ref "gene3631"; class_code "x"; tss_id "TSS9675";
NC_037330.1	Cufflinks	exon	29168449	29168613	.	-	.	gene_id "XLOC_004690"; transcript_id "TCONS_00027325"; exon_number "2"; gene_name "LOC112445970"; oId "CUFF.3318.2"; nearest_ref "gene3631"; class_code "x"; tss_id "TSS9675";
NC_037330.1	Cufflinks	exon	29189173	29189349	.	-	.	gene_id "XLOC_004690"; transcript_id "TCONS_00027325"; exon_number "3"; gene_name "LOC112445970"; oId "CUFF.3318.2"; nearest_ref "gene3631"; class_code "x"; tss_id "TSS9675";
NC_037330.1	Cufflinks	exon	29238259	29238645	.	-	.	gene_id "XLOC_004690"; transcript_id "TCONS_00027325"; exon_number "4"; gene_name "LOC112445970"; oId "CUFF.3318.2"; nearest_ref "gene3631"; class_code "x"; tss_id "TSS9675";
NC_037330.1	Cufflinks	exon	30318072	30318451	.	-	.	gene_id "XLOC_004699"; transcript_id "TCONS_00027431"; exon_number "1"; gene_name "LOC101901998"; oId "CUFF.3381.53"; nearest_ref "rna8335"; class_code "j"; tss_id "TSS9708";
NC_037330.1	Cufflinks	exon	30335009	30335200	.	-	.	gene_id "XLOC_004699"; transcript_id "TCONS_00027431"; exon_number "2"; gene_name "LOC101901998"; oId "CUFF.3381.53"; nearest_ref "rna8335"; class_code "j"; tss_id "TSS9708";
NC_037330.1	Cufflinks	exon	30347015	30347046	.	-	.	gene_id "XLOC_004699"; transcript_id "TCONS_00027431"; exon_number "3"; gene_name "LOC101901998"; oId "CUFF.3381.53"; nearest_ref "rna8335"; class_code "j"; tss_id "TSS9708";
NC_037330.1	Cufflinks	exon	33330891	33334296	.	-	.	gene_id "XLOC_004731"; transcript_id "TCONS_00027608"; exon_number "1"; gene_name "ALX3"; oId "CUFF.3401.1"; nearest_ref "rna8501"; class_code "x"; tss_id "TSS9776";
NC_037330.1	Cufflinks	exon	33338133	33338272	.	-	.	gene_id "XLOC_004731"; transcript_id "TCONS_00027608"; exon_number "2"; gene_name "ALX3"; oId "CUFF.3401.1"; nearest_ref "rna8501"; class_code "x"; tss_id "TSS9776";
NC_037330.1	Cufflinks	exon	33356661	33356858	.	-	.	gene_id "XLOC_004731"; transcript_id "TCONS_00027608"; exon_number "3"; gene_name "ALX3"; oId "CUFF.3401.1"; nearest_ref "rna8501"; class_code "x"; tss_id "TSS9776";
NC_037330.1	Cufflinks	exon	33360749	33361073	.	-	.	gene_id "XLOC_004731"; transcript_id "TCONS_00027608"; exon_number "4"; gene_name "ALX3"; oId "CUFF.3401.1"; nearest_ref "rna8501"; class_code "x"; tss_id "TSS9776";
NC_037330.1	Cufflinks	exon	33403799	33405132	.	-	.	gene_id "XLOC_004733"; transcript_id "TCONS_00027619"; exon_number "1"; gene_name "AHCYL1"; oId "CUFF.3407.2"; nearest_ref "rna8507"; class_code "o"; tss_id "TSS9779";
NC_037330.1	Cufflinks	exon	33607508	33607515	.	-	.	gene_id "XLOC_004733"; transcript_id "TCONS_00027619"; exon_number "2"; gene_name "AHCYL1"; oId "CUFF.3407.2"; nearest_ref "rna8507"; class_code "o"; tss_id "TSS9779";
NC_037330.1	Cufflinks	exon	33488969	33489606	.	-	.	gene_id "XLOC_004734"; transcript_id "TCONS_00027626"; exon_number "1"; gene_name "CSF1"; oId "CUFF.3408.2"; nearest_ref "rna8509"; class_code "o"; tss_id "TSS9781";
NC_037330.1	Cufflinks	exon	33606626	33606639	.	-	.	gene_id "XLOC_004734"; transcript_id "TCONS_00027626"; exon_number "2"; gene_name "CSF1"; oId "CUFF.3408.2"; nearest_ref "rna8509"; class_code "o"; tss_id "TSS9781";
NC_037330.1	Cufflinks	exon	34122657	34122758	.	-	.	gene_id "XLOC_004745"; transcript_id "TCONS_00027731"; exon_number "1"; gene_name "PSRC1"; oId "CUFF.3409.1"; nearest_ref "rna8570"; class_code "x"; tss_id "TSS9816";
NC_037330.1	Cufflinks	exon	34124186	34124223	.	-	.	gene_id "XLOC_004745"; transcript_id "TCONS_00027731"; exon_number "2"; gene_name "PSRC1"; oId "CUFF.3409.1"; nearest_ref "rna8570"; class_code "x"; tss_id "TSS9816";
NC_037330.1	Cufflinks	exon	34128620	34129168	.	-	.	gene_id "XLOC_004745"; transcript_id "TCONS_00027731"; exon_number "3"; gene_name "PSRC1"; oId "CUFF.3409.1"; nearest_ref "rna8570"; class_code "x"; tss_id "TSS9816";
NC_037330.1	Cufflinks	exon	40304560	40305116	.	-	.	gene_id "XLOC_004770"; transcript_id "TCONS_00027863"; exon_number "1"; gene_name "COL11A1"; oId "CUFF.3460.1"; nearest_ref "rna8649"; class_code "x"; tss_id "TSS9865";
NC_037330.1	Cufflinks	exon	40305296	40305724	.	-	.	gene_id "XLOC_004770"; transcript_id "TCONS_00027863"; exon_number "2"; gene_name "COL11A1"; oId "CUFF.3460.1"; nearest_ref "rna8649"; class_code "x"; tss_id "TSS9865";
NC_037330.1	Cufflinks	exon	42472757	42472930	.	-	.	gene_id "XLOC_004778"; transcript_id "TCONS_00027891"; exon_number "1"; gene_name "LOC100848604"; oId "CUFF.3471.1"; nearest_ref "rna8673"; class_code "j"; tss_id "TSS9883";
NC_037330.1	Cufflinks	exon	42479054	42479479	.	-	.	gene_id "XLOC_004778"; transcript_id "TCONS_00027891"; exon_number "2"; gene_name "LOC100848604"; oId "CUFF.3471.1"; nearest_ref "rna8673"; class_code "j"; tss_id "TSS9883";
NC_037330.1	Cufflinks	exon	42536219	42536427	.	-	.	gene_id "XLOC_004778"; transcript_id "TCONS_00027891"; exon_number "3"; gene_name "LOC100848604"; oId "CUFF.3471.1"; nearest_ref "rna8673"; class_code "j"; tss_id "TSS9883";
NC_037330.1	Cufflinks	exon	43647094	43647636	.	-	.	gene_id "XLOC_004791"; transcript_id "TCONS_00028100"; exon_number "1"; gene_name "LOC107132306"; oId "CUFF.3500.3"; nearest_ref "rna8725"; class_code "j"; tss_id "TSS9921";
NC_037330.1	Cufflinks	exon	43653045	43653186	.	-	.	gene_id "XLOC_004791"; transcript_id "TCONS_00028100"; exon_number "2"; gene_name "LOC107132306"; oId "CUFF.3500.3"; nearest_ref "rna8725"; class_code "j"; tss_id "TSS9921";
NC_037330.1	Cufflinks	exon	43659352	43659505	.	-	.	gene_id "XLOC_004791"; transcript_id "TCONS_00028100"; exon_number "3"; gene_name "LOC107132306"; oId "CUFF.3500.3"; nearest_ref "rna8725"; class_code "j"; tss_id "TSS9921";
NC_037330.1	Cufflinks	exon	43647094	43647415	.	-	.	gene_id "XLOC_004791"; transcript_id "TCONS_00028099"; exon_number "1"; gene_name "LOC107132306"; oId "CUFF.3500.2"; nearest_ref "rna8725"; class_code "j"; tss_id "TSS9921";
NC_037330.1	Cufflinks	exon	43647564	43647636	.	-	.	gene_id "XLOC_004791"; transcript_id "TCONS_00028099"; exon_number "2"; gene_name "LOC107132306"; oId "CUFF.3500.2"; nearest_ref "rna8725"; class_code "j"; tss_id "TSS9921";
NC_037330.1	Cufflinks	exon	43659352	43659505	.	-	.	gene_id "XLOC_004791"; transcript_id "TCONS_00028099"; exon_number "3"; gene_name "LOC107132306"; oId "CUFF.3500.2"; nearest_ref "rna8725"; class_code "j"; tss_id "TSS9921";
NC_037330.1	Cufflinks	exon	45362880	45363053	.	-	.	gene_id "XLOC_004797"; transcript_id "TCONS_00028123"; exon_number "1"; gene_name "LOC101904239"; oId "CUFF.3544.2"; nearest_ref "rna8743"; class_code "j"; tss_id "TSS9930";
NC_037330.1	Cufflinks	exon	45369790	45369892	.	-	.	gene_id "XLOC_004797"; transcript_id "TCONS_00028123"; exon_number "2"; gene_name "LOC101904239"; oId "CUFF.3544.2"; nearest_ref "rna8743"; class_code "j"; tss_id "TSS9930";
NC_037330.1	Cufflinks	exon	45406123	45406172	.	-	.	gene_id "XLOC_004797"; transcript_id "TCONS_00028123"; exon_number "3"; gene_name "LOC101904239"; oId "CUFF.3544.2"; nearest_ref "rna8743"; class_code "j"; tss_id "TSS9930";
NC_037330.1	Cufflinks	exon	45407899	45407964	.	-	.	gene_id "XLOC_004797"; transcript_id "TCONS_00028123"; exon_number "4"; gene_name "LOC101904239"; oId "CUFF.3544.2"; nearest_ref "rna8743"; class_code "j"; tss_id "TSS9930";
NC_037330.1	Cufflinks	exon	45408060	45408201	.	-	.	gene_id "XLOC_004797"; transcript_id "TCONS_00028123"; exon_number "5"; gene_name "LOC101904239"; oId "CUFF.3544.2"; nearest_ref "rna8743"; class_code "j"; tss_id "TSS9930";
NC_037330.1	Cufflinks	exon	46436680	46436861	.	-	.	gene_id "XLOC_004800"; transcript_id "TCONS_00028132"; exon_number "1"; oId "CUFF.3503.1"; class_code "u"; tss_id "TSS9933";
NC_037330.1	Cufflinks	exon	46440479	46440597	.	-	.	gene_id "XLOC_004800"; transcript_id "TCONS_00028132"; exon_number "2"; oId "CUFF.3503.1"; class_code "u"; tss_id "TSS9933";
NC_037330.1	Cufflinks	exon	46460954	46461026	.	-	.	gene_id "XLOC_004800"; transcript_id "TCONS_00028132"; exon_number "3"; oId "CUFF.3503.1"; class_code "u"; tss_id "TSS9933";
NC_037330.1	Cufflinks	exon	46517093	46517221	.	-	.	gene_id "XLOC_004800"; transcript_id "TCONS_00028132"; exon_number "4"; oId "CUFF.3503.1"; class_code "u"; tss_id "TSS9933";
NC_037330.1	Cufflinks	exon	48835157	48836483	.	-	.	gene_id "XLOC_004810"; transcript_id "TCONS_00028218"; exon_number "1"; oId "CUFF.3525.1"; class_code "u"; tss_id "TSS9959";
NC_037330.1	Cufflinks	exon	48839008	48839044	.	-	.	gene_id "XLOC_004810"; transcript_id "TCONS_00028218"; exon_number "2"; oId "CUFF.3525.1"; class_code "u"; tss_id "TSS9959";
NC_037330.1	Cufflinks	exon	48857762	48857874	.	-	.	gene_id "XLOC_004810"; transcript_id "TCONS_00028218"; exon_number "3"; oId "CUFF.3525.1"; class_code "u"; tss_id "TSS9959";
NC_037330.1	Cufflinks	exon	48862196	48862267	.	-	.	gene_id "XLOC_004810"; transcript_id "TCONS_00028218"; exon_number "4"; oId "CUFF.3525.1"; class_code "u"; tss_id "TSS9959";
NC_037330.1	Cufflinks	exon	48838902	48839044	.	-	.	gene_id "XLOC_004810"; transcript_id "TCONS_00028219"; exon_number "1"; gene_name "LOC112446089"; oId "CUFF.3525.2"; nearest_ref "rna8774"; class_code "x"; tss_id "TSS9960";
NC_037330.1	Cufflinks	exon	48857762	48857874	.	-	.	gene_id "XLOC_004810"; transcript_id "TCONS_00028219"; exon_number "2"; gene_name "LOC112446089"; oId "CUFF.3525.2"; nearest_ref "rna8774"; class_code "x"; tss_id "TSS9960";
NC_037330.1	Cufflinks	exon	48878532	48878769	.	-	.	gene_id "XLOC_004810"; transcript_id "TCONS_00028219"; exon_number "3"; gene_name "LOC112446089"; oId "CUFF.3525.2"; nearest_ref "rna8774"; class_code "x"; tss_id "TSS9960";
NC_037330.1	Cufflinks	exon	48879674	48879781	.	-	.	gene_id "XLOC_004810"; transcript_id "TCONS_00028219"; exon_number "4"; gene_name "LOC112446089"; oId "CUFF.3525.2"; nearest_ref "rna8774"; class_code "x"; tss_id "TSS9960";
NC_037330.1	Cufflinks	exon	48930317	48930400	.	-	.	gene_id "XLOC_004810"; transcript_id "TCONS_00028219"; exon_number "5"; gene_name "LOC112446089"; oId "CUFF.3525.2"; nearest_ref "rna8774"; class_code "x"; tss_id "TSS9960";
NC_037330.1	Cufflinks	exon	48954238	48954430	.	-	.	gene_id "XLOC_004810"; transcript_id "TCONS_00028219"; exon_number "6"; gene_name "LOC112446089"; oId "CUFF.3525.2"; nearest_ref "rna8774"; class_code "x"; tss_id "TSS9960";
NC_037330.1	Cufflinks	exon	48877217	48878773	.	-	.	gene_id "XLOC_004810"; transcript_id "TCONS_00028220"; exon_number "1"; oId "CUFF.3525.5"; class_code "u"; tss_id "TSS9961";
NC_037330.1	Cufflinks	exon	48879674	48879703	.	-	.	gene_id "XLOC_004810"; transcript_id "TCONS_00028220"; exon_number "2"; oId "CUFF.3525.5"; class_code "u"; tss_id "TSS9961";
NC_037330.1	Cufflinks	exon	48877217	48878769	.	-	.	gene_id "XLOC_004810"; transcript_id "TCONS_00028221"; exon_number "1"; oId "CUFF.3525.4"; class_code "u"; tss_id "TSS9962";
NC_037330.1	Cufflinks	exon	48879674	48879781	.	-	.	gene_id "XLOC_004810"; transcript_id "TCONS_00028221"; exon_number "2"; oId "CUFF.3525.4"; class_code "u"; tss_id "TSS9962";
NC_037330.1	Cufflinks	exon	48897122	48897168	.	-	.	gene_id "XLOC_004810"; transcript_id "TCONS_00028221"; exon_number "3"; oId "CUFF.3525.4"; class_code "u"; tss_id "TSS9962";
NC_037330.1	Cufflinks	exon	48877217	48878769	.	-	.	gene_id "XLOC_004810"; transcript_id "TCONS_00028222"; exon_number "1"; gene_name "LOC112446089"; oId "CUFF.3525.3"; nearest_ref "rna8774"; class_code "x"; tss_id "TSS9960";
NC_037330.1	Cufflinks	exon	48879674	48879781	.	-	.	gene_id "XLOC_004810"; transcript_id "TCONS_00028222"; exon_number "2"; gene_name "LOC112446089"; oId "CUFF.3525.3"; nearest_ref "rna8774"; class_code "x"; tss_id "TSS9960";
NC_037330.1	Cufflinks	exon	48930317	48930400	.	-	.	gene_id "XLOC_004810"; transcript_id "TCONS_00028222"; exon_number "3"; gene_name "LOC112446089"; oId "CUFF.3525.3"; nearest_ref "rna8774"; class_code "x"; tss_id "TSS9960";
NC_037330.1	Cufflinks	exon	48954238	48954394	.	-	.	gene_id "XLOC_004810"; transcript_id "TCONS_00028222"; exon_number "4"; gene_name "LOC112446089"; oId "CUFF.3525.3"; nearest_ref "rna8774"; class_code "x"; tss_id "TSS9960";
NC_037330.1	Cufflinks	exon	48877217	48878769	.	-	.	gene_id "XLOC_004810"; transcript_id "TCONS_00028224"; exon_number "1"; gene_name "LOC112446089"; oId "CUFF.3525.7"; nearest_ref "rna8774"; class_code "x"; tss_id "TSS9960";
NC_037330.1	Cufflinks	exon	48879708	48879781	.	-	.	gene_id "XLOC_004810"; transcript_id "TCONS_00028224"; exon_number "2"; gene_name "LOC112446089"; oId "CUFF.3525.7"; nearest_ref "rna8774"; class_code "x"; tss_id "TSS9960";
NC_037330.1	Cufflinks	exon	48930317	48930400	.	-	.	gene_id "XLOC_004810"; transcript_id "TCONS_00028224"; exon_number "3"; gene_name "LOC112446089"; oId "CUFF.3525.7"; nearest_ref "rna8774"; class_code "x"; tss_id "TSS9960";
NC_037330.1	Cufflinks	exon	48954238	48954427	.	-	.	gene_id "XLOC_004810"; transcript_id "TCONS_00028224"; exon_number "4"; gene_name "LOC112446089"; oId "CUFF.3525.7"; nearest_ref "rna8774"; class_code "x"; tss_id "TSS9960";
NC_037330.1	Cufflinks	exon	48877217	48878771	.	-	.	gene_id "XLOC_004810"; transcript_id "TCONS_00028223"; exon_number "1"; gene_name "LOC112446089"; oId "CUFF.3525.6"; nearest_ref "rna8774"; class_code "x"; tss_id "TSS9960";
NC_037330.1	Cufflinks	exon	48879708	48879782	.	-	.	gene_id "XLOC_004810"; transcript_id "TCONS_00028223"; exon_number "2"; gene_name "LOC112446089"; oId "CUFF.3525.6"; nearest_ref "rna8774"; class_code "x"; tss_id "TSS9960";
NC_037330.1	Cufflinks	exon	48930317	48930400	.	-	.	gene_id "XLOC_004810"; transcript_id "TCONS_00028223"; exon_number "3"; gene_name "LOC112446089"; oId "CUFF.3525.6"; nearest_ref "rna8774"; class_code "x"; tss_id "TSS9960";
NC_037330.1	Cufflinks	exon	48954238	48954427	.	-	.	gene_id "XLOC_004810"; transcript_id "TCONS_00028223"; exon_number "4"; gene_name "LOC112446089"; oId "CUFF.3525.6"; nearest_ref "rna8774"; class_code "x"; tss_id "TSS9960";
NC_037330.1	Cufflinks	exon	48919124	48919867	.	-	.	gene_id "XLOC_004810"; transcript_id "TCONS_00028226"; exon_number "1"; gene_name "LOC112446089"; oId "CUFF.3525.8"; nearest_ref "rna8774"; class_code "x"; tss_id "TSS9960";
NC_037330.1	Cufflinks	exon	48954238	48954427	.	-	.	gene_id "XLOC_004810"; transcript_id "TCONS_00028226"; exon_number "2"; gene_name "LOC112446089"; oId "CUFF.3525.8"; nearest_ref "rna8774"; class_code "x"; tss_id "TSS9960";
NC_037330.1	Cufflinks	exon	48924568	48925554	.	-	.	gene_id "XLOC_004810"; transcript_id "TCONS_00028227"; exon_number "1"; gene_name "LOC112446089"; oId "CUFF.3525.9"; nearest_ref "rna8774"; class_code "x"; tss_id "TSS9960";
NC_037330.1	Cufflinks	exon	48930319	48930400	.	-	.	gene_id "XLOC_004810"; transcript_id "TCONS_00028227"; exon_number "2"; gene_name "LOC112446089"; oId "CUFF.3525.9"; nearest_ref "rna8774"; class_code "x"; tss_id "TSS9960";
NC_037330.1	Cufflinks	exon	48954238	48954440	.	-	.	gene_id "XLOC_004810"; transcript_id "TCONS_00028227"; exon_number "3"; gene_name "LOC112446089"; oId "CUFF.3525.9"; nearest_ref "rna8774"; class_code "x"; tss_id "TSS9960";
NC_037330.1	Cufflinks	exon	51701830	51702164	.	-	.	gene_id "XLOC_004836"; transcript_id "TCONS_00028365"; exon_number "1"; gene_name "TGFBR3"; oId "CUFF.3643.1"; nearest_ref "rna8880"; class_code "x"; tss_id "TSS10012";
NC_037330.1	Cufflinks	exon	51824848	51824862	.	-	.	gene_id "XLOC_004836"; transcript_id "TCONS_00028365"; exon_number "2"; gene_name "TGFBR3"; oId "CUFF.3643.1"; nearest_ref "rna8880"; class_code "x"; tss_id "TSS10012";
NC_037330.1	Cufflinks	exon	51707651	51710866	.	-	.	gene_id "XLOC_004837"; transcript_id "TCONS_00028366"; exon_number "1"; gene_name "TGFBR3"; oId "CUFF.3640.1"; nearest_ref "rna8880"; class_code "x"; tss_id "TSS10013";
NC_037330.1	Cufflinks	exon	51711055	51711173	.	-	.	gene_id "XLOC_004837"; transcript_id "TCONS_00028366"; exon_number "2"; gene_name "TGFBR3"; oId "CUFF.3640.1"; nearest_ref "rna8880"; class_code "x"; tss_id "TSS10013";
NC_037330.1	Cufflinks	exon	52158851	52158860	.	-	.	gene_id "XLOC_004841"; transcript_id "TCONS_00028392"; exon_number "1"; gene_name "LOC112445877"; oId "CUFF.3573.1"; nearest_ref "rna8893"; class_code "o"; tss_id "TSS10018";
NC_037330.1	Cufflinks	exon	52378502	52379339	.	-	.	gene_id "XLOC_004841"; transcript_id "TCONS_00028392"; exon_number "2"; gene_name "LOC112445877"; oId "CUFF.3573.1"; nearest_ref "rna8893"; class_code "o"; tss_id "TSS10018";
NC_037330.1	Cufflinks	exon	56740276	56740828	.	-	.	gene_id "XLOC_004864"; transcript_id "TCONS_00028495"; exon_number "1"; gene_name "LOC101903905"; oId "CUFF.3622.10"; nearest_ref "rna8999"; class_code "x"; tss_id "TSS10066";
NC_037330.1	Cufflinks	exon	56748040	56748209	.	-	.	gene_id "XLOC_004864"; transcript_id "TCONS_00028495"; exon_number "2"; gene_name "LOC101903905"; oId "CUFF.3622.10"; nearest_ref "rna8999"; class_code "x"; tss_id "TSS10066";
NC_037330.1	Cufflinks	exon	56794458	56794546	.	-	.	gene_id "XLOC_004864"; transcript_id "TCONS_00028495"; exon_number "3"; gene_name "LOC101903905"; oId "CUFF.3622.10"; nearest_ref "rna8999"; class_code "x"; tss_id "TSS10066";
NC_037330.1	Cufflinks	exon	73845380	73849041	.	-	.	gene_id "XLOC_004929"; transcript_id "TCONS_00028923"; exon_number "1"; gene_name "NEGR1"; oId "CUFF.3751.2"; nearest_ref "rna9223"; class_code "x"; tss_id "TSS10202";
NC_037330.1	Cufflinks	exon	73850917	73851046	.	-	.	gene_id "XLOC_004929"; transcript_id "TCONS_00028923"; exon_number "2"; gene_name "NEGR1"; oId "CUFF.3751.2"; nearest_ref "rna9223"; class_code "x"; tss_id "TSS10202";
NC_037330.1	Cufflinks	exon	77627520	77628782	.	-	.	gene_id "XLOC_004937"; transcript_id "TCONS_00028969"; exon_number "1"; gene_name "GADD45A"; oId "CUFF.3766.1"; nearest_ref "rna9271"; class_code "o"; tss_id "TSS10215";
NC_037330.1	Cufflinks	exon	77818129	77818135	.	-	.	gene_id "XLOC_004937"; transcript_id "TCONS_00028969"; exon_number "2"; gene_name "GADD45A"; oId "CUFF.3766.1"; nearest_ref "rna9271"; class_code "o"; tss_id "TSS10215";
NC_037330.1	Cufflinks	exon	77936765	77937845	.	-	.	gene_id "XLOC_004939"; transcript_id "TCONS_00028976"; exon_number "1"; gene_name "SERBP1"; oId "CUFF.3770.1"; nearest_ref "rna9273"; class_code "x"; tss_id "TSS10221";
NC_037330.1	Cufflinks	exon	77938528	77945759	.	-	.	gene_id "XLOC_004939"; transcript_id "TCONS_00028976"; exon_number "2"; gene_name "SERBP1"; oId "CUFF.3770.1"; nearest_ref "rna9273"; class_code "x"; tss_id "TSS10221";
NC_037330.1	Cufflinks	exon	82146736	82147302	.	-	.	gene_id "XLOC_004963"; transcript_id "TCONS_00029213"; exon_number "1"; gene_name "ALG6"; oId "CUFF.3819.1"; nearest_ref "rna9387"; class_code "o"; tss_id "TSS10293";
NC_037330.1	Cufflinks	exon	82432478	82432487	.	-	.	gene_id "XLOC_004963"; transcript_id "TCONS_00029213"; exon_number "2"; gene_name "ALG6"; oId "CUFF.3819.1"; nearest_ref "rna9387"; class_code "o"; tss_id "TSS10293";
NC_037330.1	Cufflinks	exon	84197142	84204542	.	-	.	gene_id "XLOC_004980"; transcript_id "TCONS_00029307"; exon_number "1"; gene_name "NFIA"; oId "CUFF.3922.19"; nearest_ref "rna9431"; class_code "j"; tss_id "TSS10321";
NC_037330.1	Cufflinks	exon	84206414	84206426	.	-	.	gene_id "XLOC_004980"; transcript_id "TCONS_00029307"; exon_number "2"; gene_name "NFIA"; oId "CUFF.3922.19"; nearest_ref "rna9431"; class_code "j"; tss_id "TSS10321";
NC_037330.1	Cufflinks	exon	84197142	84204542	.	-	.	gene_id "XLOC_004980"; transcript_id "TCONS_00029308"; exon_number "1"; gene_name "NFIA"; oId "CUFF.3922.35"; nearest_ref "rna9431"; class_code "j"; tss_id "TSS10322";
NC_037330.1	Cufflinks	exon	84231861	84231915	.	-	.	gene_id "XLOC_004980"; transcript_id "TCONS_00029308"; exon_number "2"; gene_name "NFIA"; oId "CUFF.3922.35"; nearest_ref "rna9431"; class_code "j"; tss_id "TSS10322";
NC_037330.1	Cufflinks	exon	89470349	89477884	.	-	.	gene_id "XLOC_004997"; transcript_id "TCONS_00029476"; exon_number "1"; gene_name "PRKAA2"; oId "CUFF.3947.3"; nearest_ref "rna9510"; class_code "o"; tss_id "TSS10382";
NC_037330.1	Cufflinks	exon	89723118	89723128	.	-	.	gene_id "XLOC_004997"; transcript_id "TCONS_00029476"; exon_number "2"; gene_name "PRKAA2"; oId "CUFF.3947.3"; nearest_ref "rna9510"; class_code "o"; tss_id "TSS10382";
NC_037330.1	Cufflinks	exon	90194072	90194721	.	-	.	gene_id "XLOC_004999"; transcript_id "TCONS_00029480"; exon_number "1"; oId "CUFF.3939.1"; class_code "u"; tss_id "TSS10384";
NC_037330.1	Cufflinks	exon	90195672	90195770	.	-	.	gene_id "XLOC_004999"; transcript_id "TCONS_00029480"; exon_number "2"; oId "CUFF.3939.1"; class_code "u"; tss_id "TSS10384";
NC_037330.1	Cufflinks	exon	95008099	95010989	.	-	.	gene_id "XLOC_005040"; transcript_id "TCONS_00029723"; exon_number "1"; oId "CUFF.4017.1"; class_code "u"; tss_id "TSS10475";
NC_037330.1	Cufflinks	exon	95011024	95011856	.	-	.	gene_id "XLOC_005040"; transcript_id "TCONS_00029723"; exon_number "2"; oId "CUFF.4017.1"; class_code "u"; tss_id "TSS10475";
NC_037330.1	Cufflinks	exon	95860135	95860899	.	-	.	gene_id "XLOC_005048"; transcript_id "TCONS_00029737"; exon_number "1"; oId "CUFF.4022.1"; class_code "u"; tss_id "TSS10486";
NC_037330.1	Cufflinks	exon	95862523	95862545	.	-	.	gene_id "XLOC_005048"; transcript_id "TCONS_00029737"; exon_number "2"; oId "CUFF.4022.1"; class_code "u"; tss_id "TSS10486";
NC_037330.1	Cufflinks	exon	95860135	95860899	.	-	.	gene_id "XLOC_005048"; transcript_id "TCONS_00029738"; exon_number "1"; oId "CUFF.4022.7"; class_code "u"; tss_id "TSS10487";
NC_037330.1	Cufflinks	exon	95864515	95864677	.	-	.	gene_id "XLOC_005048"; transcript_id "TCONS_00029738"; exon_number "2"; oId "CUFF.4022.7"; class_code "u"; tss_id "TSS10487";
NC_037330.1	Cufflinks	exon	95864944	95865134	.	-	.	gene_id "XLOC_005048"; transcript_id "TCONS_00029738"; exon_number "3"; oId "CUFF.4022.7"; class_code "u"; tss_id "TSS10487";
NC_037330.1	Cufflinks	exon	95860135	95860899	.	-	.	gene_id "XLOC_005048"; transcript_id "TCONS_00029739"; exon_number "1"; gene_name "DMRTA2"; oId "CUFF.4022.10"; nearest_ref "rna9739"; class_code "x"; tss_id "TSS10487";
NC_037330.1	Cufflinks	exon	95864515	95864657	.	-	.	gene_id "XLOC_005048"; transcript_id "TCONS_00029739"; exon_number "2"; gene_name "DMRTA2"; oId "CUFF.4022.10"; nearest_ref "rna9739"; class_code "x"; tss_id "TSS10487";
NC_037330.1	Cufflinks	exon	95865182	95865229	.	-	.	gene_id "XLOC_005048"; transcript_id "TCONS_00029739"; exon_number "3"; gene_name "DMRTA2"; oId "CUFF.4022.10"; nearest_ref "rna9739"; class_code "x"; tss_id "TSS10487";
NC_037330.1	Cufflinks	exon	95860135	95860899	.	-	.	gene_id "XLOC_005048"; transcript_id "TCONS_00029740"; exon_number "1"; gene_name "DMRTA2"; oId "CUFF.4022.6"; nearest_ref "rna9739"; class_code "x"; tss_id "TSS10487";
NC_037330.1	Cufflinks	exon	95864515	95864657	.	-	.	gene_id "XLOC_005048"; transcript_id "TCONS_00029740"; exon_number "2"; gene_name "DMRTA2"; oId "CUFF.4022.6"; nearest_ref "rna9739"; class_code "x"; tss_id "TSS10487";
NC_037330.1	Cufflinks	exon	95864944	95864988	.	-	.	gene_id "XLOC_005048"; transcript_id "TCONS_00029740"; exon_number "3"; gene_name "DMRTA2"; oId "CUFF.4022.6"; nearest_ref "rna9739"; class_code "x"; tss_id "TSS10487";
NC_037330.1	Cufflinks	exon	95865201	95865255	.	-	.	gene_id "XLOC_005048"; transcript_id "TCONS_00029740"; exon_number "4"; gene_name "DMRTA2"; oId "CUFF.4022.6"; nearest_ref "rna9739"; class_code "x"; tss_id "TSS10487";
NC_037330.1	Cufflinks	exon	95860135	95860899	.	-	.	gene_id "XLOC_005048"; transcript_id "TCONS_00029741"; exon_number "1"; gene_name "DMRTA2"; oId "CUFF.4022.8"; nearest_ref "rna9739"; class_code "x"; tss_id "TSS10487";
NC_037330.1	Cufflinks	exon	95864515	95864657	.	-	.	gene_id "XLOC_005048"; transcript_id "TCONS_00029741"; exon_number "2"; gene_name "DMRTA2"; oId "CUFF.4022.8"; nearest_ref "rna9739"; class_code "x"; tss_id "TSS10487";
NC_037330.1	Cufflinks	exon	95865302	95865315	.	-	.	gene_id "XLOC_005048"; transcript_id "TCONS_00029741"; exon_number "3"; gene_name "DMRTA2"; oId "CUFF.4022.8"; nearest_ref "rna9739"; class_code "x"; tss_id "TSS10487";
NC_037330.1	Cufflinks	exon	95860135	95860899	.	-	.	gene_id "XLOC_005048"; transcript_id "TCONS_00029742"; exon_number "1"; gene_name "DMRTA2"; oId "CUFF.4022.4"; nearest_ref "rna9739"; class_code "x"; tss_id "TSS10487";
NC_037330.1	Cufflinks	exon	95864515	95864677	.	-	.	gene_id "XLOC_005048"; transcript_id "TCONS_00029742"; exon_number "2"; gene_name "DMRTA2"; oId "CUFF.4022.4"; nearest_ref "rna9739"; class_code "x"; tss_id "TSS10487";
NC_037330.1	Cufflinks	exon	95865320	95865398	.	-	.	gene_id "XLOC_005048"; transcript_id "TCONS_00029742"; exon_number "3"; gene_name "DMRTA2"; oId "CUFF.4022.4"; nearest_ref "rna9739"; class_code "x"; tss_id "TSS10487";
NC_037330.1	Cufflinks	exon	95860135	95860899	.	-	.	gene_id "XLOC_005048"; transcript_id "TCONS_00029743"; exon_number "1"; gene_name "DMRTA2"; oId "CUFF.4022.5"; nearest_ref "rna9739"; class_code "x"; tss_id "TSS10487";
NC_037330.1	Cufflinks	exon	95864515	95864657	.	-	.	gene_id "XLOC_005048"; transcript_id "TCONS_00029743"; exon_number "2"; gene_name "DMRTA2"; oId "CUFF.4022.5"; nearest_ref "rna9739"; class_code "x"; tss_id "TSS10487";
NC_037330.1	Cufflinks	exon	95865320	95865451	.	-	.	gene_id "XLOC_005048"; transcript_id "TCONS_00029743"; exon_number "3"; gene_name "DMRTA2"; oId "CUFF.4022.5"; nearest_ref "rna9739"; class_code "x"; tss_id "TSS10487";
NC_037330.1	Cufflinks	exon	95860135	95860899	.	-	.	gene_id "XLOC_005048"; transcript_id "TCONS_00029744"; exon_number "1"; gene_name "DMRTA2"; oId "CUFF.4022.3"; nearest_ref "rna9739"; class_code "x"; tss_id "TSS10488";
NC_037330.1	Cufflinks	exon	95864515	95864677	.	-	.	gene_id "XLOC_005048"; transcript_id "TCONS_00029744"; exon_number "2"; gene_name "DMRTA2"; oId "CUFF.4022.3"; nearest_ref "rna9739"; class_code "x"; tss_id "TSS10488";
NC_037330.1	Cufflinks	exon	95866286	95866342	.	-	.	gene_id "XLOC_005048"; transcript_id "TCONS_00029744"; exon_number "3"; gene_name "DMRTA2"; oId "CUFF.4022.3"; nearest_ref "rna9739"; class_code "x"; tss_id "TSS10488";
NC_037330.1	Cufflinks	exon	95860135	95860899	.	-	.	gene_id "XLOC_005048"; transcript_id "TCONS_00029745"; exon_number "1"; gene_name "DMRTA2"; oId "CUFF.4022.9"; nearest_ref "rna9739"; class_code "x"; tss_id "TSS10489";
NC_037330.1	Cufflinks	exon	95864515	95864657	.	-	.	gene_id "XLOC_005048"; transcript_id "TCONS_00029745"; exon_number "2"; gene_name "DMRTA2"; oId "CUFF.4022.9"; nearest_ref "rna9739"; class_code "x"; tss_id "TSS10489";
NC_037330.1	Cufflinks	exon	95867451	95867494	.	-	.	gene_id "XLOC_005048"; transcript_id "TCONS_00029745"; exon_number "3"; gene_name "DMRTA2"; oId "CUFF.4022.9"; nearest_ref "rna9739"; class_code "x"; tss_id "TSS10489";
NC_037330.1	Cufflinks	exon	95860135	95860899	.	-	.	gene_id "XLOC_005048"; transcript_id "TCONS_00029746"; exon_number "1"; gene_name "DMRTA2"; oId "CUFF.4022.2"; nearest_ref "rna9739"; class_code "x"; tss_id "TSS10489";
NC_037330.1	Cufflinks	exon	95864515	95864677	.	-	.	gene_id "XLOC_005048"; transcript_id "TCONS_00029746"; exon_number "2"; gene_name "DMRTA2"; oId "CUFF.4022.2"; nearest_ref "rna9739"; class_code "x"; tss_id "TSS10489";
NC_037330.1	Cufflinks	exon	95867529	95867544	.	-	.	gene_id "XLOC_005048"; transcript_id "TCONS_00029746"; exon_number "3"; gene_name "DMRTA2"; oId "CUFF.4022.2"; nearest_ref "rna9739"; class_code "x"; tss_id "TSS10489";
NC_037330.1	Cufflinks	exon	99521417	99523056	.	-	.	gene_id "XLOC_005064"; transcript_id "TCONS_00029793"; exon_number "1"; gene_name "DMBX1"; oId "CUFF.4154.1"; nearest_ref "rna9831"; class_code "o"; tss_id "TSS10513";
NC_037330.1	Cufflinks	exon	99679643	99679654	.	-	.	gene_id "XLOC_005064"; transcript_id "TCONS_00029793"; exon_number "2"; gene_name "DMBX1"; oId "CUFF.4154.1"; nearest_ref "rna9831"; class_code "o"; tss_id "TSS10513";
NC_037330.1	Cufflinks	exon	101194841	101195229	.	-	.	gene_id "XLOC_005091"; transcript_id "TCONS_00029923"; exon_number "1"; gene_name "PTCH2"; oId "CUFF.4108.1"; nearest_ref "rna9944"; class_code "x"; tss_id "TSS10566";
NC_037330.1	Cufflinks	exon	101196576	101196676	.	-	.	gene_id "XLOC_005091"; transcript_id "TCONS_00029923"; exon_number "2"; gene_name "PTCH2"; oId "CUFF.4108.1"; nearest_ref "rna9944"; class_code "x"; tss_id "TSS10566";
NC_037330.1	Cufflinks	exon	101197331	101197360	.	-	.	gene_id "XLOC_005091"; transcript_id "TCONS_00029923"; exon_number "3"; gene_name "PTCH2"; oId "CUFF.4108.1"; nearest_ref "rna9944"; class_code "x"; tss_id "TSS10566";
NC_037330.1	Cufflinks	exon	102420682	102420692	.	-	.	gene_id "XLOC_005119"; transcript_id "TCONS_00030167"; exon_number "1"; gene_name "SZT2"; oId "CUFF.4226.1"; nearest_ref "rna10084"; class_code "o"; tss_id "TSS10656";
NC_037330.1	Cufflinks	exon	102654429	102654980	.	-	.	gene_id "XLOC_005119"; transcript_id "TCONS_00030167"; exon_number "2"; gene_name "SZT2"; oId "CUFF.4226.1"; nearest_ref "rna10084"; class_code "o"; tss_id "TSS10656";
NC_037330.1	Cufflinks	exon	103080638	103080697	.	-	.	gene_id "XLOC_005132"; transcript_id "TCONS_00030248"; exon_number "1"; gene_name "LOC531090"; oId "CUFF.4176.12"; nearest_ref "rna10127"; class_code "j"; tss_id "TSS10684";
NC_037330.1	Cufflinks	exon	103093811	103093943	.	-	.	gene_id "XLOC_005132"; transcript_id "TCONS_00030248"; exon_number "2"; gene_name "LOC531090"; oId "CUFF.4176.12"; nearest_ref "rna10127"; class_code "j"; tss_id "TSS10684";
NC_037330.1	Cufflinks	exon	103121872	103121918	.	-	.	gene_id "XLOC_005132"; transcript_id "TCONS_00030248"; exon_number "3"; gene_name "LOC531090"; oId "CUFF.4176.12"; nearest_ref "rna10127"; class_code "j"; tss_id "TSS10684";
NC_037330.1	Cufflinks	exon	103122450	103122558	.	-	.	gene_id "XLOC_005132"; transcript_id "TCONS_00030248"; exon_number "4"; gene_name "LOC531090"; oId "CUFF.4176.12"; nearest_ref "rna10127"; class_code "j"; tss_id "TSS10684";
NC_037330.1	Cufflinks	exon	103080638	103080697	.	-	.	gene_id "XLOC_005132"; transcript_id "TCONS_00030247"; exon_number "1"; gene_name "LOC531090"; oId "CUFF.4176.11"; nearest_ref "rna10127"; class_code "j"; tss_id "TSS10684";
NC_037330.1	Cufflinks	exon	103093811	103093943	.	-	.	gene_id "XLOC_005132"; transcript_id "TCONS_00030247"; exon_number "2"; gene_name "LOC531090"; oId "CUFF.4176.11"; nearest_ref "rna10127"; class_code "j"; tss_id "TSS10684";
NC_037330.1	Cufflinks	exon	103117204	103117258	.	-	.	gene_id "XLOC_005132"; transcript_id "TCONS_00030247"; exon_number "3"; gene_name "LOC531090"; oId "CUFF.4176.11"; nearest_ref "rna10127"; class_code "j"; tss_id "TSS10684";
NC_037330.1	Cufflinks	exon	103121872	103121918	.	-	.	gene_id "XLOC_005132"; transcript_id "TCONS_00030247"; exon_number "4"; gene_name "LOC531090"; oId "CUFF.4176.11"; nearest_ref "rna10127"; class_code "j"; tss_id "TSS10684";
NC_037330.1	Cufflinks	exon	103122450	103122558	.	-	.	gene_id "XLOC_005132"; transcript_id "TCONS_00030247"; exon_number "5"; gene_name "LOC531090"; oId "CUFF.4176.11"; nearest_ref "rna10127"; class_code "j"; tss_id "TSS10684";
NC_037330.1	Cufflinks	exon	103116717	103116851	.	-	.	gene_id "XLOC_005132"; transcript_id "TCONS_00030253"; exon_number "1"; gene_name "LOC531090"; oId "CUFF.4176.15"; nearest_ref "rna10127"; class_code "j"; tss_id "TSS10684";
NC_037330.1	Cufflinks	exon	103117204	103117258	.	-	.	gene_id "XLOC_005132"; transcript_id "TCONS_00030253"; exon_number "2"; gene_name "LOC531090"; oId "CUFF.4176.15"; nearest_ref "rna10127"; class_code "j"; tss_id "TSS10684";
NC_037330.1	Cufflinks	exon	103121872	103121918	.	-	.	gene_id "XLOC_005132"; transcript_id "TCONS_00030253"; exon_number "3"; gene_name "LOC531090"; oId "CUFF.4176.15"; nearest_ref "rna10127"; class_code "j"; tss_id "TSS10684";
NC_037330.1	Cufflinks	exon	103122450	103122558	.	-	.	gene_id "XLOC_005132"; transcript_id "TCONS_00030253"; exon_number "4"; gene_name "LOC531090"; oId "CUFF.4176.15"; nearest_ref "rna10127"; class_code "j"; tss_id "TSS10684";
NC_037330.1	Cufflinks	exon	107090722	107090736	.	-	.	gene_id "XLOC_005178"; transcript_id "TCONS_00030615"; exon_number "1"; gene_name "LOC112446035"; oId "CUFF.4779.1"; nearest_ref "rna10387"; class_code "o"; tss_id "TSS10812";
NC_037330.1	Cufflinks	exon	107135866	107138402	.	-	.	gene_id "XLOC_005178"; transcript_id "TCONS_00030615"; exon_number "2"; gene_name "LOC112446035"; oId "CUFF.4779.1"; nearest_ref "rna10387"; class_code "o"; tss_id "TSS10812";
NC_037330.1	Cufflinks	exon	116693176	116694809	.	-	.	gene_id "XLOC_005237"; transcript_id "TCONS_00031045"; exon_number "1"; gene_name "LOC112446040"; oId "CUFF.4378.1"; nearest_ref "rna10689"; class_code "j"; tss_id "TSS10932";
NC_037330.1	Cufflinks	exon	116697161	116697289	.	-	.	gene_id "XLOC_005237"; transcript_id "TCONS_00031045"; exon_number "2"; gene_name "LOC112446040"; oId "CUFF.4378.1"; nearest_ref "rna10689"; class_code "j"; tss_id "TSS10932";
NC_037330.1	Cufflinks	exon	116701196	116701357	.	-	.	gene_id "XLOC_005237"; transcript_id "TCONS_00031045"; exon_number "3"; gene_name "LOC112446040"; oId "CUFF.4378.1"; nearest_ref "rna10689"; class_code "j"; tss_id "TSS10932";
NC_037331.1	Cufflinks	exon	12063912	12064164	.	+	.	gene_id "XLOC_005453"; transcript_id "TCONS_00031751"; exon_number "1"; gene_name "PEG10"; oId "CUFF.4640.1"; nearest_ref "rna11247"; class_code "j"; tss_id "TSS11252";
NC_037331.1	Cufflinks	exon	12075727	12076676	.	+	.	gene_id "XLOC_005453"; transcript_id "TCONS_00031751"; exon_number "2"; gene_name "PEG10"; oId "CUFF.4640.1"; nearest_ref "rna11247"; class_code "j"; tss_id "TSS11252";
NC_037331.1	Cufflinks	exon	15867020	15867074	.	+	.	gene_id "XLOC_005473"; transcript_id "TCONS_00031845"; exon_number "1"; gene_name "UMAD1"; oId "CUFF.4575.16"; nearest_ref "rna11325"; class_code "j"; tss_id "TSS11290";
NC_037331.1	Cufflinks	exon	15876608	15876681	.	+	.	gene_id "XLOC_005473"; transcript_id "TCONS_00031845"; exon_number "2"; gene_name "UMAD1"; oId "CUFF.4575.16"; nearest_ref "rna11325"; class_code "j"; tss_id "TSS11290";
NC_037331.1	Cufflinks	exon	15991394	15991555	.	+	.	gene_id "XLOC_005473"; transcript_id "TCONS_00031845"; exon_number "3"; gene_name "UMAD1"; oId "CUFF.4575.16"; nearest_ref "rna11325"; class_code "j"; tss_id "TSS11290";
NC_037331.1	Cufflinks	exon	19049136	19049390	.	+	.	gene_id "XLOC_005482"; transcript_id "TCONS_00031875"; exon_number "1"; gene_name "LOC101906041"; oId "CUFF.4580.1"; nearest_ref "rna11358"; class_code "j"; tss_id "TSS11309";
NC_037331.1	Cufflinks	exon	19049596	19050989	.	+	.	gene_id "XLOC_005482"; transcript_id "TCONS_00031875"; exon_number "2"; gene_name "LOC101906041"; oId "CUFF.4580.1"; nearest_ref "rna11358"; class_code "j"; tss_id "TSS11309";
NC_037331.1	Cufflinks	exon	31964513	31964688	.	+	.	gene_id "XLOC_005531"; transcript_id "TCONS_00032142"; exon_number "1"; gene_name "IGF2BP3"; oId "CUFF.4716.1"; nearest_ref "rna11537"; class_code "x"; tss_id "TSS11400";
NC_037331.1	Cufflinks	exon	31971088	31972391	.	+	.	gene_id "XLOC_005531"; transcript_id "TCONS_00032142"; exon_number "2"; gene_name "IGF2BP3"; oId "CUFF.4716.1"; nearest_ref "rna11537"; class_code "x"; tss_id "TSS11400";
NC_037331.1	Cufflinks	exon	32398155	32399172	.	+	.	gene_id "XLOC_005534"; transcript_id "TCONS_00032171"; exon_number "1"; gene_name "LOC785370"; oId "CUFF.4686.1"; nearest_ref "rna11557"; class_code "x"; tss_id "TSS11405";
NC_037331.1	Cufflinks	exon	32399222	32399338	.	+	.	gene_id "XLOC_005534"; transcript_id "TCONS_00032171"; exon_number "2"; gene_name "LOC785370"; oId "CUFF.4686.1"; nearest_ref "rna11557"; class_code "x"; tss_id "TSS11405";
NC_037331.1	Cufflinks	exon	33943562	33943591	.	+	.	gene_id "XLOC_005545"; transcript_id "TCONS_00032237"; exon_number "1"; gene_name "LOC101904927"; oId "CUFF.4775.1"; nearest_ref "rna11604"; class_code "j"; tss_id "TSS11432";
NC_037331.1	Cufflinks	exon	34069423	34069475	.	+	.	gene_id "XLOC_005545"; transcript_id "TCONS_00032237"; exon_number "2"; gene_name "LOC101904927"; oId "CUFF.4775.1"; nearest_ref "rna11604"; class_code "j"; tss_id "TSS11432";
NC_037331.1	Cufflinks	exon	34198150	34200370	.	+	.	gene_id "XLOC_005545"; transcript_id "TCONS_00032237"; exon_number "3"; gene_name "LOC101904927"; oId "CUFF.4775.1"; nearest_ref "rna11604"; class_code "j"; tss_id "TSS11432";
NC_037331.1	Cufflinks	exon	43548355	43548583	.	+	.	gene_id "XLOC_005568"; transcript_id "TCONS_00032383"; exon_number "1"; gene_name "LOC100848405"; oId "CUFF.4838.2"; nearest_ref "rna11718"; class_code "j"; tss_id "TSS11476";
NC_037331.1	Cufflinks	exon	43548756	43548896	.	+	.	gene_id "XLOC_005568"; transcript_id "TCONS_00032383"; exon_number "2"; gene_name "LOC100848405"; oId "CUFF.4838.2"; nearest_ref "rna11718"; class_code "j"; tss_id "TSS11476";
NC_037331.1	Cufflinks	exon	43584369	43584487	.	+	.	gene_id "XLOC_005568"; transcript_id "TCONS_00032383"; exon_number "3"; gene_name "LOC100848405"; oId "CUFF.4838.2"; nearest_ref "rna11718"; class_code "j"; tss_id "TSS11476";
NC_037331.1	Cufflinks	exon	43585989	43587529	.	+	.	gene_id "XLOC_005568"; transcript_id "TCONS_00032383"; exon_number "4"; gene_name "LOC100848405"; oId "CUFF.4838.2"; nearest_ref "rna11718"; class_code "j"; tss_id "TSS11476";
NC_037331.1	Cufflinks	exon	43548355	43548583	.	+	.	gene_id "XLOC_005568"; transcript_id "TCONS_00032384"; exon_number "1"; gene_name "LOC100848405"; oId "CUFF.4838.3"; nearest_ref "rna11718"; class_code "j"; tss_id "TSS11476";
NC_037331.1	Cufflinks	exon	43548756	43548896	.	+	.	gene_id "XLOC_005568"; transcript_id "TCONS_00032384"; exon_number "2"; gene_name "LOC100848405"; oId "CUFF.4838.3"; nearest_ref "rna11718"; class_code "j"; tss_id "TSS11476";
NC_037331.1	Cufflinks	exon	43653315	43653382	.	+	.	gene_id "XLOC_005568"; transcript_id "TCONS_00032384"; exon_number "3"; gene_name "LOC100848405"; oId "CUFF.4838.3"; nearest_ref "rna11718"; class_code "j"; tss_id "TSS11476";
NC_037331.1	Cufflinks	exon	43654969	43655048	.	+	.	gene_id "XLOC_005568"; transcript_id "TCONS_00032384"; exon_number "4"; gene_name "LOC100848405"; oId "CUFF.4838.3"; nearest_ref "rna11718"; class_code "j"; tss_id "TSS11476";
NC_037331.1	Cufflinks	exon	43946093	43946106	.	+	.	gene_id "XLOC_005574"; transcript_id "TCONS_00032394"; exon_number "1"; gene_name "FGL2"; oId "CUFF.4823.1"; nearest_ref "rna11736"; class_code "o"; tss_id "TSS11482";
NC_037331.1	Cufflinks	exon	44006026	44007358	.	+	.	gene_id "XLOC_005574"; transcript_id "TCONS_00032394"; exon_number "2"; gene_name "FGL2"; oId "CUFF.4823.1"; nearest_ref "rna11736"; class_code "o"; tss_id "TSS11482";
NC_037331.1	Cufflinks	exon	44559221	44559231	.	+	.	gene_id "XLOC_005581"; transcript_id "TCONS_00032423"; exon_number "1"; gene_name "PSMC2"; oId "CUFF.4864.1"; nearest_ref "rna11761"; class_code "o"; tss_id "TSS11491";
NC_037331.1	Cufflinks	exon	44583297	44583798	.	+	.	gene_id "XLOC_005581"; transcript_id "TCONS_00032423"; exon_number "2"; gene_name "PSMC2"; oId "CUFF.4864.1"; nearest_ref "rna11761"; class_code "o"; tss_id "TSS11491";
NC_037331.1	Cufflinks	exon	44629601	44629641	.	+	.	gene_id "XLOC_005583"; transcript_id "TCONS_00032433"; exon_number "1"; gene_name "RELN"; oId "CUFF.4870.1"; nearest_ref "rna11765"; class_code "x"; tss_id "TSS11495";
NC_037331.1	Cufflinks	exon	44864892	44865082	.	+	.	gene_id "XLOC_005583"; transcript_id "TCONS_00032433"; exon_number "2"; gene_name "RELN"; oId "CUFF.4870.1"; nearest_ref "rna11765"; class_code "x"; tss_id "TSS11495";
NC_037331.1	Cufflinks	exon	44652813	44652930	.	+	.	gene_id "XLOC_005584"; transcript_id "TCONS_00032434"; exon_number "1"; gene_name "RELN"; oId "CUFF.4872.1"; nearest_ref "rna11764"; class_code "x"; tss_id "TSS11496";
NC_037331.1	Cufflinks	exon	44653080	44654058	.	+	.	gene_id "XLOC_005584"; transcript_id "TCONS_00032434"; exon_number "2"; gene_name "RELN"; oId "CUFF.4872.1"; nearest_ref "rna11764"; class_code "x"; tss_id "TSS11496";
NC_037331.1	Cufflinks	exon	45330005	45330788	.	+	.	gene_id "XLOC_005585"; transcript_id "TCONS_00032435"; exon_number "1"; gene_name "ORC5"; oId "CUFF.4811.1"; nearest_ref "rna11768"; class_code "x"; tss_id "TSS11497";
NC_037331.1	Cufflinks	exon	45399606	45399611	.	+	.	gene_id "XLOC_005585"; transcript_id "TCONS_00032435"; exon_number "2"; gene_name "ORC5"; oId "CUFF.4811.1"; nearest_ref "rna11768"; class_code "x"; tss_id "TSS11497";
NC_037331.1	Cufflinks	exon	45969899	45970178	.	+	.	gene_id "XLOC_005586"; transcript_id "TCONS_00032443"; exon_number "1"; gene_name "LHFPL3"; oId "CUFF.4814.8"; nearest_ref "rna11769"; class_code "j"; tss_id "TSS11504";
NC_037331.1	Cufflinks	exon	46116498	46118813	.	+	.	gene_id "XLOC_005586"; transcript_id "TCONS_00032443"; exon_number "2"; gene_name "LHFPL3"; oId "CUFF.4814.8"; nearest_ref "rna11769"; class_code "j"; tss_id "TSS11504";
NC_037331.1	Cufflinks	exon	45969901	45970178	.	+	.	gene_id "XLOC_005586"; transcript_id "TCONS_00032444"; exon_number "1"; gene_name "LHFPL3"; oId "CUFF.4814.9"; nearest_ref "rna11769"; class_code "j"; tss_id "TSS11504";
NC_037331.1	Cufflinks	exon	46075652	46075699	.	+	.	gene_id "XLOC_005586"; transcript_id "TCONS_00032444"; exon_number "2"; gene_name "LHFPL3"; oId "CUFF.4814.9"; nearest_ref "rna11769"; class_code "j"; tss_id "TSS11504";
NC_037331.1	Cufflinks	exon	46116498	46118813	.	+	.	gene_id "XLOC_005586"; transcript_id "TCONS_00032444"; exon_number "3"; gene_name "LHFPL3"; oId "CUFF.4814.9"; nearest_ref "rna11769"; class_code "j"; tss_id "TSS11504";
NC_037331.1	Cufflinks	exon	46158781	46158813	.	+	.	gene_id "XLOC_005587"; transcript_id "TCONS_00032445"; exon_number "1"; gene_name "LOC107132398"; oId "CUFF.4903.1"; nearest_ref "rna11772"; class_code "x"; tss_id "TSS11505";
NC_037331.1	Cufflinks	exon	46184462	46186699	.	+	.	gene_id "XLOC_005587"; transcript_id "TCONS_00032445"; exon_number "2"; gene_name "LOC107132398"; oId "CUFF.4903.1"; nearest_ref "rna11772"; class_code "x"; tss_id "TSS11505";
NC_037331.1	Cufflinks	exon	49563538	49563565	.	+	.	gene_id "XLOC_005609"; transcript_id "TCONS_00032554"; exon_number "1"; oId "CUFF.4858.1"; class_code "u"; tss_id "TSS11543";
NC_037331.1	Cufflinks	exon	49570205	49570540	.	+	.	gene_id "XLOC_005609"; transcript_id "TCONS_00032554"; exon_number "2"; oId "CUFF.4858.1"; class_code "u"; tss_id "TSS11543";
NC_037331.1	Cufflinks	exon	51735712	51735869	.	+	.	gene_id "XLOC_005620"; transcript_id "TCONS_00032618"; exon_number "1"; oId "CUFF.4945.1"; class_code "u"; tss_id "TSS11563";
NC_037331.1	Cufflinks	exon	51782728	51782929	.	+	.	gene_id "XLOC_005620"; transcript_id "TCONS_00032618"; exon_number "2"; oId "CUFF.4945.1"; class_code "u"; tss_id "TSS11563";
NC_037331.1	Cufflinks	exon	54737559	54737798	.	+	.	gene_id "XLOC_005627"; transcript_id "TCONS_00032652"; exon_number "1"; oId "CUFF.4937.1"; class_code "u"; tss_id "TSS11572";
NC_037331.1	Cufflinks	exon	54746920	54747295	.	+	.	gene_id "XLOC_005627"; transcript_id "TCONS_00032652"; exon_number "2"; oId "CUFF.4937.1"; class_code "u"; tss_id "TSS11572";
NC_037331.1	Cufflinks	exon	54781690	54782260	.	+	.	gene_id "XLOC_005627"; transcript_id "TCONS_00032652"; exon_number "3"; oId "CUFF.4937.1"; class_code "u"; tss_id "TSS11572";
NC_037331.1	Cufflinks	exon	54737737	54737798	.	+	.	gene_id "XLOC_005627"; transcript_id "TCONS_00032653"; exon_number "1"; oId "CUFF.4937.5"; class_code "u"; tss_id "TSS11573";
NC_037331.1	Cufflinks	exon	54746920	54747296	.	+	.	gene_id "XLOC_005627"; transcript_id "TCONS_00032653"; exon_number "2"; oId "CUFF.4937.5"; class_code "u"; tss_id "TSS11573";
NC_037331.1	Cufflinks	exon	54772171	54772345	.	+	.	gene_id "XLOC_005627"; transcript_id "TCONS_00032653"; exon_number "3"; oId "CUFF.4937.5"; class_code "u"; tss_id "TSS11573";
NC_037331.1	Cufflinks	exon	54737740	54737798	.	+	.	gene_id "XLOC_005627"; transcript_id "TCONS_00032654"; exon_number "1"; oId "CUFF.4937.7"; class_code "u"; tss_id "TSS11573";
NC_037331.1	Cufflinks	exon	54746920	54747295	.	+	.	gene_id "XLOC_005627"; transcript_id "TCONS_00032654"; exon_number "2"; oId "CUFF.4937.7"; class_code "u"; tss_id "TSS11573";
NC_037331.1	Cufflinks	exon	54772170	54772345	.	+	.	gene_id "XLOC_005627"; transcript_id "TCONS_00032654"; exon_number "3"; oId "CUFF.4937.7"; class_code "u"; tss_id "TSS11573";
NC_037331.1	Cufflinks	exon	54737740	54737798	.	+	.	gene_id "XLOC_005627"; transcript_id "TCONS_00032655"; exon_number "1"; oId "CUFF.4937.6"; class_code "u"; tss_id "TSS11573";
NC_037331.1	Cufflinks	exon	54746920	54747295	.	+	.	gene_id "XLOC_005627"; transcript_id "TCONS_00032655"; exon_number "2"; oId "CUFF.4937.6"; class_code "u"; tss_id "TSS11573";
NC_037331.1	Cufflinks	exon	54790761	54791125	.	+	.	gene_id "XLOC_005627"; transcript_id "TCONS_00032655"; exon_number "3"; oId "CUFF.4937.6"; class_code "u"; tss_id "TSS11573";
NC_037331.1	Cufflinks	exon	54794765	54795034	.	+	.	gene_id "XLOC_005627"; transcript_id "TCONS_00032655"; exon_number "4"; oId "CUFF.4937.6"; class_code "u"; tss_id "TSS11573";
NC_037331.1	Cufflinks	exon	55292489	55292524	.	+	.	gene_id "XLOC_005628"; transcript_id "TCONS_00032657"; exon_number "1"; gene_name "LOC100847946"; oId "CUFF.4941.2"; nearest_ref "rna11981"; class_code "j"; tss_id "TSS11574";
NC_037331.1	Cufflinks	exon	55292887	55292971	.	+	.	gene_id "XLOC_005628"; transcript_id "TCONS_00032657"; exon_number "2"; gene_name "LOC100847946"; oId "CUFF.4941.2"; nearest_ref "rna11981"; class_code "j"; tss_id "TSS11574";
NC_037331.1	Cufflinks	exon	55293434	55293567	.	+	.	gene_id "XLOC_005628"; transcript_id "TCONS_00032657"; exon_number "3"; gene_name "LOC100847946"; oId "CUFF.4941.2"; nearest_ref "rna11981"; class_code "j"; tss_id "TSS11574";
NC_037331.1	Cufflinks	exon	55294336	55299662	.	+	.	gene_id "XLOC_005628"; transcript_id "TCONS_00032657"; exon_number "4"; gene_name "LOC100847946"; oId "CUFF.4941.2"; nearest_ref "rna11981"; class_code "j"; tss_id "TSS11574";
NC_037331.1	Cufflinks	exon	63809038	63811797	.	+	.	gene_id "XLOC_005657"; transcript_id "TCONS_00032896"; exon_number "1"; gene_name "LOC112446388"; oId "CUFF.5008.1"; nearest_ref "rna12112"; class_code "j"; tss_id "TSS11636";
NC_037331.1	Cufflinks	exon	63811918	63812007	.	+	.	gene_id "XLOC_005657"; transcript_id "TCONS_00032896"; exon_number "2"; gene_name "LOC112446388"; oId "CUFF.5008.1"; nearest_ref "rna12112"; class_code "j"; tss_id "TSS11636";
NC_037331.1	Cufflinks	exon	63812100	63812384	.	+	.	gene_id "XLOC_005657"; transcript_id "TCONS_00032896"; exon_number "3"; gene_name "LOC112446388"; oId "CUFF.5008.1"; nearest_ref "rna12112"; class_code "j"; tss_id "TSS11636";
NC_037331.1	Cufflinks	exon	66617111	66617183	.	+	.	gene_id "XLOC_005676"; transcript_id "TCONS_00033000"; exon_number "1"; gene_name "LOC107131358"; oId "CUFF.5065.1"; nearest_ref "gene5257"; class_code "j"; tss_id "TSS11679";
NC_037331.1	Cufflinks	exon	66631375	66631478	.	+	.	gene_id "XLOC_005676"; transcript_id "TCONS_00033000"; exon_number "2"; gene_name "LOC107131358"; oId "CUFF.5065.1"; nearest_ref "gene5257"; class_code "j"; tss_id "TSS11679";
NC_037331.1	Cufflinks	exon	66632493	66633605	.	+	.	gene_id "XLOC_005676"; transcript_id "TCONS_00033000"; exon_number "3"; gene_name "LOC107131358"; oId "CUFF.5065.1"; nearest_ref "gene5257"; class_code "j"; tss_id "TSS11679";
NC_037331.1	Cufflinks	exon	68614893	68614954	.	+	.	gene_id "XLOC_005685"; transcript_id "TCONS_00033030"; exon_number "1"; oId "CUFF.5051.1"; class_code "u"; tss_id "TSS11700";
NC_037331.1	Cufflinks	exon	68616813	68617931	.	+	.	gene_id "XLOC_005685"; transcript_id "TCONS_00033030"; exon_number "2"; oId "CUFF.5051.1"; class_code "u"; tss_id "TSS11700";
NC_037331.1	Cufflinks	exon	75962707	75962715	.	+	.	gene_id "XLOC_005731"; transcript_id "TCONS_00033258"; exon_number "1"; gene_name "IGFBP3"; oId "CUFF.5125.1"; nearest_ref "rna12403"; class_code "o"; tss_id "TSS11790";
NC_037331.1	Cufflinks	exon	76124130	76124833	.	+	.	gene_id "XLOC_005731"; transcript_id "TCONS_00033258"; exon_number "2"; gene_name "IGFBP3"; oId "CUFF.5125.1"; nearest_ref "rna12403"; class_code "o"; tss_id "TSS11790";
NC_037331.1	Cufflinks	exon	76611317	76611456	.	+	.	gene_id "XLOC_005741"; transcript_id "TCONS_00033299"; exon_number "1"; gene_name "LOC101904529"; oId "CUFF.5175.1"; nearest_ref "rna12434"; class_code "j"; tss_id "TSS11809";
NC_037331.1	Cufflinks	exon	76611779	76611827	.	+	.	gene_id "XLOC_005741"; transcript_id "TCONS_00033299"; exon_number "2"; gene_name "LOC101904529"; oId "CUFF.5175.1"; nearest_ref "rna12434"; class_code "j"; tss_id "TSS11809";
NC_037331.1	Cufflinks	exon	76613338	76613427	.	+	.	gene_id "XLOC_005741"; transcript_id "TCONS_00033299"; exon_number "3"; gene_name "LOC101904529"; oId "CUFF.5175.1"; nearest_ref "rna12434"; class_code "j"; tss_id "TSS11809";
NC_037331.1	Cufflinks	exon	76613836	76614444	.	+	.	gene_id "XLOC_005741"; transcript_id "TCONS_00033299"; exon_number "4"; gene_name "LOC101904529"; oId "CUFF.5175.1"; nearest_ref "rna12434"; class_code "j"; tss_id "TSS11809";
NC_037331.1	Cufflinks	exon	76671543	76672188	.	+	.	gene_id "XLOC_005744"; transcript_id "TCONS_00033314"; exon_number "1"; oId "CUFF.5147.5"; class_code "u"; tss_id "TSS11816";
NC_037331.1	Cufflinks	exon	76672424	76674833	.	+	.	gene_id "XLOC_005744"; transcript_id "TCONS_00033314"; exon_number "2"; oId "CUFF.5147.5"; class_code "u"; tss_id "TSS11816";
NC_037331.1	Cufflinks	exon	78345495	78345623	.	+	.	gene_id "XLOC_005759"; transcript_id "TCONS_00033422"; exon_number "1"; oId "CUFF.5184.1"; class_code "u"; tss_id "TSS11851";
NC_037331.1	Cufflinks	exon	78345698	78345865	.	+	.	gene_id "XLOC_005759"; transcript_id "TCONS_00033422"; exon_number "2"; oId "CUFF.5184.1"; class_code "u"; tss_id "TSS11851";
NC_037331.1	Cufflinks	exon	78368136	78368444	.	+	.	gene_id "XLOC_005759"; transcript_id "TCONS_00033422"; exon_number "3"; oId "CUFF.5184.1"; class_code "u"; tss_id "TSS11851";
NC_037331.1	Cufflinks	exon	85373300	85373895	.	+	.	gene_id "XLOC_005783"; transcript_id "TCONS_00033541"; exon_number "1"; gene_name "LOC104972173"; oId "CUFF.5230.1"; nearest_ref "rna12577"; class_code "j"; tss_id "TSS11899";
NC_037331.1	Cufflinks	exon	85380089	85380213	.	+	.	gene_id "XLOC_005783"; transcript_id "TCONS_00033541"; exon_number "2"; gene_name "LOC104972173"; oId "CUFF.5230.1"; nearest_ref "rna12577"; class_code "j"; tss_id "TSS11899";
NC_037331.1	Cufflinks	exon	85382563	85382774	.	+	.	gene_id "XLOC_005783"; transcript_id "TCONS_00033541"; exon_number "3"; gene_name "LOC104972173"; oId "CUFF.5230.1"; nearest_ref "rna12577"; class_code "j"; tss_id "TSS11899";
NC_037331.1	Cufflinks	exon	85387071	85388392	.	+	.	gene_id "XLOC_005783"; transcript_id "TCONS_00033541"; exon_number "4"; gene_name "LOC104972173"; oId "CUFF.5230.1"; nearest_ref "rna12577"; class_code "j"; tss_id "TSS11899";
NC_037331.1	Cufflinks	exon	85373301	85373895	.	+	.	gene_id "XLOC_005783"; transcript_id "TCONS_00033542"; exon_number "1"; gene_name "LOC104972173"; oId "CUFF.5230.2"; nearest_ref "rna12577"; class_code "j"; tss_id "TSS11899";
NC_037331.1	Cufflinks	exon	85380089	85380213	.	+	.	gene_id "XLOC_005783"; transcript_id "TCONS_00033542"; exon_number "2"; gene_name "LOC104972173"; oId "CUFF.5230.2"; nearest_ref "rna12577"; class_code "j"; tss_id "TSS11899";
NC_037331.1	Cufflinks	exon	85382563	85382774	.	+	.	gene_id "XLOC_005783"; transcript_id "TCONS_00033542"; exon_number "3"; gene_name "LOC104972173"; oId "CUFF.5230.2"; nearest_ref "rna12577"; class_code "j"; tss_id "TSS11899";
NC_037331.1	Cufflinks	exon	85428620	85428673	.	+	.	gene_id "XLOC_005783"; transcript_id "TCONS_00033542"; exon_number "4"; gene_name "LOC104972173"; oId "CUFF.5230.2"; nearest_ref "rna12577"; class_code "j"; tss_id "TSS11899";
NC_037331.1	Cufflinks	exon	85449648	85449664	.	+	.	gene_id "XLOC_005783"; transcript_id "TCONS_00033542"; exon_number "5"; gene_name "LOC104972173"; oId "CUFF.5230.2"; nearest_ref "rna12577"; class_code "j"; tss_id "TSS11899";
NC_037331.1	Cufflinks	exon	85375321	85375407	.	+	.	gene_id "XLOC_005783"; transcript_id "TCONS_00033543"; exon_number "1"; gene_name "LOC104972173"; oId "CUFF.5230.3"; nearest_ref "rna12577"; class_code "j"; tss_id "TSS11900";
NC_037331.1	Cufflinks	exon	85380089	85380213	.	+	.	gene_id "XLOC_005783"; transcript_id "TCONS_00033543"; exon_number "2"; gene_name "LOC104972173"; oId "CUFF.5230.3"; nearest_ref "rna12577"; class_code "j"; tss_id "TSS11900";
NC_037331.1	Cufflinks	exon	85382563	85382774	.	+	.	gene_id "XLOC_005783"; transcript_id "TCONS_00033543"; exon_number "3"; gene_name "LOC104972173"; oId "CUFF.5230.3"; nearest_ref "rna12577"; class_code "j"; tss_id "TSS11900";
NC_037331.1	Cufflinks	exon	85387071	85388392	.	+	.	gene_id "XLOC_005783"; transcript_id "TCONS_00033543"; exon_number "4"; gene_name "LOC104972173"; oId "CUFF.5230.3"; nearest_ref "rna12577"; class_code "j"; tss_id "TSS11900";
NC_037331.1	Cufflinks	exon	89160395	89161398	.	+	.	gene_id "XLOC_005804"; transcript_id "TCONS_00033623"; exon_number "1"; gene_name "POT1"; oId "CUFF.5314.3"; nearest_ref "rna12654"; class_code "x"; tss_id "TSS11932";
NC_037331.1	Cufflinks	exon	89195631	89195697	.	+	.	gene_id "XLOC_005804"; transcript_id "TCONS_00033623"; exon_number "2"; gene_name "POT1"; oId "CUFF.5314.3"; nearest_ref "rna12654"; class_code "x"; tss_id "TSS11932";
NC_037331.1	Cufflinks	exon	92407581	92407723	.	+	.	gene_id "XLOC_005810"; transcript_id "TCONS_00033638"; exon_number "1"; gene_name "MIR129-1"; oId "CUFF.5273.1"; nearest_ref "rna12683"; class_code "o"; tss_id "TSS11940";
NC_037331.1	Cufflinks	exon	92407839	92408757	.	+	.	gene_id "XLOC_005810"; transcript_id "TCONS_00033638"; exon_number "2"; gene_name "MIR129-1"; oId "CUFF.5273.1"; nearest_ref "rna12683"; class_code "o"; tss_id "TSS11940";
NC_037331.1	Cufflinks	exon	92647920	92648100	.	+	.	gene_id "XLOC_005813"; transcript_id "TCONS_00033651"; exon_number "1"; gene_name "FAM71F2"; oId "CUFF.5306.3"; nearest_ref "rna12698"; class_code "j"; tss_id "TSS11944";
NC_037331.1	Cufflinks	exon	92648962	92649060	.	+	.	gene_id "XLOC_005813"; transcript_id "TCONS_00033651"; exon_number "2"; gene_name "FAM71F2"; oId "CUFF.5306.3"; nearest_ref "rna12698"; class_code "j"; tss_id "TSS11944";
NC_037331.1	Cufflinks	exon	92655330	92657176	.	+	.	gene_id "XLOC_005813"; transcript_id "TCONS_00033651"; exon_number "3"; gene_name "FAM71F2"; oId "CUFF.5306.3"; nearest_ref "rna12698"; class_code "j"; tss_id "TSS11944";
NC_037331.1	Cufflinks	exon	92647949	92648100	.	+	.	gene_id "XLOC_005813"; transcript_id "TCONS_00033653"; exon_number "1"; gene_name "FAM71F2"; oId "CUFF.5306.5"; nearest_ref "rna12699"; class_code "j"; tss_id "TSS11944";
NC_037331.1	Cufflinks	exon	92648962	92649158	.	+	.	gene_id "XLOC_005813"; transcript_id "TCONS_00033653"; exon_number "2"; gene_name "FAM71F2"; oId "CUFF.5306.5"; nearest_ref "rna12699"; class_code "j"; tss_id "TSS11944";
NC_037331.1	Cufflinks	exon	92655330	92657176	.	+	.	gene_id "XLOC_005813"; transcript_id "TCONS_00033653"; exon_number "3"; gene_name "FAM71F2"; oId "CUFF.5306.5"; nearest_ref "rna12699"; class_code "j"; tss_id "TSS11944";
NC_037331.1	Cufflinks	exon	92647984	92648100	.	+	.	gene_id "XLOC_005813"; transcript_id "TCONS_00033659"; exon_number "1"; gene_name "HILPDA"; oId "CUFF.5306.7"; nearest_ref "rna12697"; class_code "j"; tss_id "TSS11944";
NC_037331.1	Cufflinks	exon	92648962	92649293	.	+	.	gene_id "XLOC_005813"; transcript_id "TCONS_00033659"; exon_number "2"; gene_name "HILPDA"; oId "CUFF.5306.7"; nearest_ref "rna12697"; class_code "j"; tss_id "TSS11944";
NC_037331.1	Cufflinks	exon	92655330	92657176	.	+	.	gene_id "XLOC_005813"; transcript_id "TCONS_00033659"; exon_number "3"; gene_name "HILPDA"; oId "CUFF.5306.7"; nearest_ref "rna12697"; class_code "j"; tss_id "TSS11944";
NC_037331.1	Cufflinks	exon	94266527	94266550	.	+	.	gene_id "XLOC_005842"; transcript_id "TCONS_00033814"; exon_number "1"; gene_name "MARK4"; oId "CUFF.5352.1"; nearest_ref "rna12814"; class_code "o"; tss_id "TSS12005";
NC_037331.1	Cufflinks	exon	94352374	94354744	.	+	.	gene_id "XLOC_005842"; transcript_id "TCONS_00033814"; exon_number "2"; gene_name "MARK4"; oId "CUFF.5352.1"; nearest_ref "rna12814"; class_code "o"; tss_id "TSS12005";
NC_037331.1	Cufflinks	exon	99476020	99476022	.	+	.	gene_id "XLOC_005874"; transcript_id "TCONS_00033985"; exon_number "1"; gene_name "STMP1"; oId "CUFF.5412.2"; nearest_ref "rna12936"; class_code "o"; tss_id "TSS12070";
NC_037331.1	Cufflinks	exon	99477368	99479223	.	+	.	gene_id "XLOC_005874"; transcript_id "TCONS_00033985"; exon_number "2"; gene_name "STMP1"; oId "CUFF.5412.2"; nearest_ref "rna12936"; class_code "o"; tss_id "TSS12070";
NC_037331.1	Cufflinks	exon	104273492	104273578	.	+	.	gene_id "XLOC_005907"; transcript_id "TCONS_00034128"; exon_number "1"; gene_name "LOC101907501"; oId "CUFF.5514.1"; nearest_ref "rna13075"; class_code "j"; tss_id "TSS12122";
NC_037331.1	Cufflinks	exon	104288301	104288384	.	+	.	gene_id "XLOC_005907"; transcript_id "TCONS_00034128"; exon_number "2"; gene_name "LOC101907501"; oId "CUFF.5514.1"; nearest_ref "rna13075"; class_code "j"; tss_id "TSS12122";
NC_037331.1	Cufflinks	exon	104291248	104291396	.	+	.	gene_id "XLOC_005907"; transcript_id "TCONS_00034128"; exon_number "3"; gene_name "LOC101907501"; oId "CUFF.5514.1"; nearest_ref "rna13075"; class_code "j"; tss_id "TSS12122";
NC_037331.1	Cufflinks	exon	104295029	104295151	.	+	.	gene_id "XLOC_005907"; transcript_id "TCONS_00034128"; exon_number "4"; gene_name "LOC101907501"; oId "CUFF.5514.1"; nearest_ref "rna13075"; class_code "j"; tss_id "TSS12122";
NC_037331.1	Cufflinks	exon	104297749	104298515	.	+	.	gene_id "XLOC_005907"; transcript_id "TCONS_00034128"; exon_number "5"; gene_name "LOC101907501"; oId "CUFF.5514.1"; nearest_ref "rna13075"; class_code "j"; tss_id "TSS12122";
NC_037331.1	Cufflinks	exon	104273601	104273615	.	+	.	gene_id "XLOC_005907"; transcript_id "TCONS_00034130"; exon_number "1"; gene_name "LOC101907501"; oId "CUFF.5514.4"; nearest_ref "rna13075"; class_code "j"; tss_id "TSS12123";
NC_037331.1	Cufflinks	exon	104291248	104291396	.	+	.	gene_id "XLOC_005907"; transcript_id "TCONS_00034130"; exon_number "2"; gene_name "LOC101907501"; oId "CUFF.5514.4"; nearest_ref "rna13075"; class_code "j"; tss_id "TSS12123";
NC_037331.1	Cufflinks	exon	104295029	104295151	.	+	.	gene_id "XLOC_005907"; transcript_id "TCONS_00034130"; exon_number "3"; gene_name "LOC101907501"; oId "CUFF.5514.4"; nearest_ref "rna13075"; class_code "j"; tss_id "TSS12123";
NC_037331.1	Cufflinks	exon	104297749	104298515	.	+	.	gene_id "XLOC_005907"; transcript_id "TCONS_00034130"; exon_number "4"; gene_name "LOC101907501"; oId "CUFF.5514.4"; nearest_ref "rna13075"; class_code "j"; tss_id "TSS12123";
NC_037331.1	Cufflinks	exon	104915174	104915181	.	+	.	gene_id "XLOC_005913"; transcript_id "TCONS_00034153"; exon_number "1"; gene_name "WEE2"; oId "CUFF.5511.1"; nearest_ref "rna13086"; class_code "o"; tss_id "TSS12132";
NC_037331.1	Cufflinks	exon	105015962	105017143	.	+	.	gene_id "XLOC_005913"; transcript_id "TCONS_00034153"; exon_number "2"; gene_name "WEE2"; oId "CUFF.5511.1"; nearest_ref "rna13086"; class_code "o"; tss_id "TSS12132";
NC_037331.1	Cufflinks	exon	105899549	105899597	.	+	.	gene_id "XLOC_005962"; transcript_id "TCONS_00034227"; exon_number "1"; gene_name "LOC112446446"; oId "CUFF.5534.1"; nearest_ref "rna13134"; class_code "j"; tss_id "TSS12203";
NC_037331.1	Cufflinks	exon	105915053	105915224	.	+	.	gene_id "XLOC_005962"; transcript_id "TCONS_00034227"; exon_number "2"; gene_name "LOC112446446"; oId "CUFF.5534.1"; nearest_ref "rna13134"; class_code "j"; tss_id "TSS12203";
NC_037331.1	Cufflinks	exon	105915415	105917670	.	+	.	gene_id "XLOC_005962"; transcript_id "TCONS_00034227"; exon_number "3"; gene_name "LOC112446446"; oId "CUFF.5534.1"; nearest_ref "rna13134"; class_code "j"; tss_id "TSS12203";
NC_037331.1	Cufflinks	exon	106526643	106526837	.	+	.	gene_id "XLOC_005985"; transcript_id "TCONS_00034296"; exon_number "1"; gene_name "LOC101910192"; oId "CUFF.5520.3"; nearest_ref "rna13164"; class_code "j"; tss_id "TSS12232";
NC_037331.1	Cufflinks	exon	106527024	106527197	.	+	.	gene_id "XLOC_005985"; transcript_id "TCONS_00034296"; exon_number "2"; gene_name "LOC101910192"; oId "CUFF.5520.3"; nearest_ref "rna13164"; class_code "j"; tss_id "TSS12232";
NC_037331.1	Cufflinks	exon	106527354	106528715	.	+	.	gene_id "XLOC_005985"; transcript_id "TCONS_00034296"; exon_number "3"; gene_name "LOC101910192"; oId "CUFF.5520.3"; nearest_ref "rna13164"; class_code "j"; tss_id "TSS12232";
NC_037331.1	Cufflinks	exon	106529168	106529285	.	+	.	gene_id "XLOC_005985"; transcript_id "TCONS_00034296"; exon_number "4"; gene_name "LOC101910192"; oId "CUFF.5520.3"; nearest_ref "rna13164"; class_code "j"; tss_id "TSS12232";
NC_037331.1	Cufflinks	exon	106529633	106529826	.	+	.	gene_id "XLOC_005985"; transcript_id "TCONS_00034296"; exon_number "5"; gene_name "LOC101910192"; oId "CUFF.5520.3"; nearest_ref "rna13164"; class_code "j"; tss_id "TSS12232";
NC_037331.1	Cufflinks	exon	113412627	113412632	.	+	.	gene_id "XLOC_006063"; transcript_id "TCONS_00034666"; exon_number "1"; gene_name "TMEM176A"; oId "CUFF.5567.6"; nearest_ref "rna13415"; class_code "o"; tss_id "TSS12389";
NC_037331.1	Cufflinks	exon	113412987	113413256	.	+	.	gene_id "XLOC_006063"; transcript_id "TCONS_00034666"; exon_number "2"; gene_name "TMEM176A"; oId "CUFF.5567.6"; nearest_ref "rna13415"; class_code "o"; tss_id "TSS12389";
NC_037331.1	Cufflinks	exon	117304791	117305057	.	+	.	gene_id "XLOC_006084"; transcript_id "TCONS_00034840"; exon_number "1"; oId "CUFF.5600.1"; class_code "u"; tss_id "TSS12448";
NC_037331.1	Cufflinks	exon	117314959	117315368	.	+	.	gene_id "XLOC_006084"; transcript_id "TCONS_00034840"; exon_number "2"; oId "CUFF.5600.1"; class_code "u"; tss_id "TSS12448";
NC_037331.1	Cufflinks	exon	117548443	117548809	.	+	.	gene_id "XLOC_006088"; transcript_id "TCONS_00034896"; exon_number "1"; oId "CUFF.5615.5"; class_code "u"; tss_id "TSS12462";
NC_037331.1	Cufflinks	exon	117554739	117554949	.	+	.	gene_id "XLOC_006088"; transcript_id "TCONS_00034896"; exon_number "2"; oId "CUFF.5615.5"; class_code "u"; tss_id "TSS12462";
NC_037331.1	Cufflinks	exon	117555303	117555541	.	+	.	gene_id "XLOC_006088"; transcript_id "TCONS_00034896"; exon_number "3"; oId "CUFF.5615.5"; class_code "u"; tss_id "TSS12462";
NC_037331.1	Cufflinks	exon	7933647	7935127	.	-	.	gene_id "XLOC_006116"; transcript_id "TCONS_00035120"; exon_number "1"; oId "CUFF.4493.2"; class_code "u"; tss_id "TSS12525";
NC_037331.1	Cufflinks	exon	7937410	7937452	.	-	.	gene_id "XLOC_006116"; transcript_id "TCONS_00035120"; exon_number "2"; oId "CUFF.4493.2"; class_code "u"; tss_id "TSS12525";
NC_037331.1	Cufflinks	exon	7937627	7937662	.	-	.	gene_id "XLOC_006116"; transcript_id "TCONS_00035120"; exon_number "3"; oId "CUFF.4493.2"; class_code "u"; tss_id "TSS12525";
NC_037331.1	Cufflinks	exon	7933647	7935127	.	-	.	gene_id "XLOC_006116"; transcript_id "TCONS_00035121"; exon_number "1"; oId "CUFF.4493.3"; class_code "u"; tss_id "TSS12525";
NC_037331.1	Cufflinks	exon	7937627	7937712	.	-	.	gene_id "XLOC_006116"; transcript_id "TCONS_00035121"; exon_number "2"; oId "CUFF.4493.3"; class_code "u"; tss_id "TSS12525";
NC_037331.1	Cufflinks	exon	7933647	7935127	.	-	.	gene_id "XLOC_006116"; transcript_id "TCONS_00035122"; exon_number "1"; oId "CUFF.4493.1"; class_code "u"; tss_id "TSS12525";
NC_037331.1	Cufflinks	exon	7937410	7937451	.	-	.	gene_id "XLOC_006116"; transcript_id "TCONS_00035122"; exon_number "2"; oId "CUFF.4493.1"; class_code "u"; tss_id "TSS12525";
NC_037331.1	Cufflinks	exon	7937627	7937764	.	-	.	gene_id "XLOC_006116"; transcript_id "TCONS_00035122"; exon_number "3"; oId "CUFF.4493.1"; class_code "u"; tss_id "TSS12525";
NC_037331.1	Cufflinks	exon	12156240	12157373	.	-	.	gene_id "XLOC_006144"; transcript_id "TCONS_00035295"; exon_number "1"; oId "CUFF.4642.1"; class_code "u"; tss_id "TSS12578";
NC_037331.1	Cufflinks	exon	12160955	12161017	.	-	.	gene_id "XLOC_006144"; transcript_id "TCONS_00035295"; exon_number "2"; oId "CUFF.4642.1"; class_code "u"; tss_id "TSS12578";
NC_037331.1	Cufflinks	exon	14350500	14350823	.	-	.	gene_id "XLOC_006154"; transcript_id "TCONS_00035358"; exon_number "1"; gene_name "LOC107131371"; oId "CUFF.4544.1"; nearest_ref "rna11284"; class_code "j"; tss_id "TSS12606";
NC_037331.1	Cufflinks	exon	14352546	14354170	.	-	.	gene_id "XLOC_006154"; transcript_id "TCONS_00035358"; exon_number "2"; gene_name "LOC107131371"; oId "CUFF.4544.1"; nearest_ref "rna11284"; class_code "j"; tss_id "TSS12606";
NC_037331.1	Cufflinks	exon	14395518	14395807	.	-	.	gene_id "XLOC_006154"; transcript_id "TCONS_00035358"; exon_number "3"; gene_name "LOC107131371"; oId "CUFF.4544.1"; nearest_ref "rna11284"; class_code "j"; tss_id "TSS12606";
NC_037331.1	Cufflinks	exon	15252215	15252486	.	-	.	gene_id "XLOC_006157"; transcript_id "TCONS_00035375"; exon_number "1"; gene_name "ASNS"; oId "CUFF.4566.14"; nearest_ref "rna11299"; class_code "j"; tss_id "TSS12613";
NC_037331.1	Cufflinks	exon	15275259	15275332	.	-	.	gene_id "XLOC_006157"; transcript_id "TCONS_00035375"; exon_number "2"; gene_name "ASNS"; oId "CUFF.4566.14"; nearest_ref "rna11299"; class_code "j"; tss_id "TSS12613";
NC_037331.1	Cufflinks	exon	15276157	15276421	.	-	.	gene_id "XLOC_006157"; transcript_id "TCONS_00035375"; exon_number "3"; gene_name "ASNS"; oId "CUFF.4566.14"; nearest_ref "rna11299"; class_code "j"; tss_id "TSS12613";
NC_037331.1	Cufflinks	exon	32788855	32789149	.	-	.	gene_id "XLOC_006217"; transcript_id "TCONS_00035733"; exon_number "1"; gene_name "LOC101902435"; oId "CUFF.4754.1"; nearest_ref "rna11569"; class_code "o"; tss_id "TSS12734";
NC_037331.1	Cufflinks	exon	33028181	33029229	.	-	.	gene_id "XLOC_006217"; transcript_id "TCONS_00035733"; exon_number "2"; gene_name "LOC101902435"; oId "CUFF.4754.1"; nearest_ref "rna11569"; class_code "o"; tss_id "TSS12734";
NC_037331.1	Cufflinks	exon	32955517	32955523	.	-	.	gene_id "XLOC_006218"; transcript_id "TCONS_00035734"; exon_number "1"; gene_name "ABCB1"; oId "CUFF.4756.1"; nearest_ref "rna11574"; class_code "x"; tss_id "TSS12735";
NC_037331.1	Cufflinks	exon	32990925	32991498	.	-	.	gene_id "XLOC_006218"; transcript_id "TCONS_00035734"; exon_number "2"; gene_name "ABCB1"; oId "CUFF.4756.1"; nearest_ref "rna11574"; class_code "x"; tss_id "TSS12735";
NC_037331.1	Cufflinks	exon	32971131	32971607	.	-	.	gene_id "XLOC_006219"; transcript_id "TCONS_00035735"; exon_number "1"; gene_name "ABCB1"; oId "CUFF.4758.1"; nearest_ref "rna11574"; class_code "x"; tss_id "TSS12736";
NC_037331.1	Cufflinks	exon	32988872	32990374	.	-	.	gene_id "XLOC_006219"; transcript_id "TCONS_00035735"; exon_number "2"; gene_name "ABCB1"; oId "CUFF.4758.1"; nearest_ref "rna11574"; class_code "x"; tss_id "TSS12736";
NC_037331.1	Cufflinks	exon	41062542	41062826	.	-	.	gene_id "XLOC_006239"; transcript_id "TCONS_00035870"; exon_number "1"; oId "CUFF.4798.1"; class_code "u"; tss_id "TSS12787";
NC_037331.1	Cufflinks	exon	41184567	41184767	.	-	.	gene_id "XLOC_006239"; transcript_id "TCONS_00035870"; exon_number "2"; oId "CUFF.4798.1"; class_code "u"; tss_id "TSS12787";
NC_037331.1	Cufflinks	exon	41338656	41338728	.	-	.	gene_id "XLOC_006239"; transcript_id "TCONS_00035870"; exon_number "3"; oId "CUFF.4798.1"; class_code "u"; tss_id "TSS12787";
NC_037331.1	Cufflinks	exon	41475021	41475105	.	-	.	gene_id "XLOC_006239"; transcript_id "TCONS_00035870"; exon_number "4"; oId "CUFF.4798.1"; class_code "u"; tss_id "TSS12787";
NC_037331.1	Cufflinks	exon	41583251	41583362	.	-	.	gene_id "XLOC_006239"; transcript_id "TCONS_00035870"; exon_number "5"; oId "CUFF.4798.1"; class_code "u"; tss_id "TSS12787";
NC_037331.1	Cufflinks	exon	41775577	41775746	.	-	.	gene_id "XLOC_006240"; transcript_id "TCONS_00035884"; exon_number "1"; gene_name "LOC100296900"; oId "CUFF.4805.2"; nearest_ref "rna11702"; class_code "j"; tss_id "TSS12793";
NC_037331.1	Cufflinks	exon	41778769	41778822	.	-	.	gene_id "XLOC_006240"; transcript_id "TCONS_00035884"; exon_number "2"; gene_name "LOC100296900"; oId "CUFF.4805.2"; nearest_ref "rna11702"; class_code "j"; tss_id "TSS12793";
NC_037331.1	Cufflinks	exon	41795592	41795620	.	-	.	gene_id "XLOC_006240"; transcript_id "TCONS_00035884"; exon_number "3"; gene_name "LOC100296900"; oId "CUFF.4805.2"; nearest_ref "rna11702"; class_code "j"; tss_id "TSS12793";
NC_037331.1	Cufflinks	exon	41796031	41796371	.	-	.	gene_id "XLOC_006240"; transcript_id "TCONS_00035884"; exon_number "4"; gene_name "LOC100296900"; oId "CUFF.4805.2"; nearest_ref "rna11702"; class_code "j"; tss_id "TSS12793";
NC_037331.1	Cufflinks	exon	46163729	46165746	.	-	.	gene_id "XLOC_006256"; transcript_id "TCONS_00036051"; exon_number "1"; gene_name "LOC107132398"; oId "CUFF.4905.3"; nearest_ref "rna11772"; class_code "o"; tss_id "TSS12830";
NC_037331.1	Cufflinks	exon	46200973	46201094	.	-	.	gene_id "XLOC_006256"; transcript_id "TCONS_00036051"; exon_number "2"; gene_name "LOC107132398"; oId "CUFF.4905.3"; nearest_ref "rna11772"; class_code "o"; tss_id "TSS12830";
NC_037331.1	Cufflinks	exon	46163729	46165746	.	-	.	gene_id "XLOC_006256"; transcript_id "TCONS_00036052"; exon_number "1"; gene_name "LOC107132398"; oId "CUFF.4905.1"; nearest_ref "rna11772"; class_code "j"; tss_id "TSS12831";
NC_037331.1	Cufflinks	exon	46201535	46201755	.	-	.	gene_id "XLOC_006256"; transcript_id "TCONS_00036052"; exon_number "2"; gene_name "LOC107132398"; oId "CUFF.4905.1"; nearest_ref "rna11772"; class_code "j"; tss_id "TSS12831";
NC_037331.1	Cufflinks	exon	46201980	46202126	.	-	.	gene_id "XLOC_006256"; transcript_id "TCONS_00036052"; exon_number "3"; gene_name "LOC107132398"; oId "CUFF.4905.1"; nearest_ref "rna11772"; class_code "j"; tss_id "TSS12831";
NC_037331.1	Cufflinks	exon	46163729	46165746	.	-	.	gene_id "XLOC_006256"; transcript_id "TCONS_00036053"; exon_number "1"; gene_name "LOC107132398"; oId "CUFF.4905.2"; nearest_ref "rna11772"; class_code "j"; tss_id "TSS12831";
NC_037331.1	Cufflinks	exon	46201980	46202141	.	-	.	gene_id "XLOC_006256"; transcript_id "TCONS_00036053"; exon_number "2"; gene_name "LOC107132398"; oId "CUFF.4905.2"; nearest_ref "rna11772"; class_code "j"; tss_id "TSS12831";
NC_037331.1	Cufflinks	exon	46178817	46179226	.	-	.	gene_id "XLOC_006256"; transcript_id "TCONS_00036055"; exon_number "1"; gene_name "LOC107132398"; oId "CUFF.4905.7"; nearest_ref "rna11772"; class_code "j"; tss_id "TSS12831";
NC_037331.1	Cufflinks	exon	46179783	46179938	.	-	.	gene_id "XLOC_006256"; transcript_id "TCONS_00036055"; exon_number "2"; gene_name "LOC107132398"; oId "CUFF.4905.7"; nearest_ref "rna11772"; class_code "j"; tss_id "TSS12831";
NC_037331.1	Cufflinks	exon	46201980	46202120	.	-	.	gene_id "XLOC_006256"; transcript_id "TCONS_00036055"; exon_number "3"; gene_name "LOC107132398"; oId "CUFF.4905.7"; nearest_ref "rna11772"; class_code "j"; tss_id "TSS12831";
NC_037331.1	Cufflinks	exon	46178817	46179226	.	-	.	gene_id "XLOC_006256"; transcript_id "TCONS_00036054"; exon_number "1"; gene_name "LOC107132398"; oId "CUFF.4905.6"; nearest_ref "rna11772"; class_code "j"; tss_id "TSS12831";
NC_037331.1	Cufflinks	exon	46201535	46201755	.	-	.	gene_id "XLOC_006256"; transcript_id "TCONS_00036054"; exon_number "2"; gene_name "LOC107132398"; oId "CUFF.4905.6"; nearest_ref "rna11772"; class_code "j"; tss_id "TSS12831";
NC_037331.1	Cufflinks	exon	46201980	46202120	.	-	.	gene_id "XLOC_006256"; transcript_id "TCONS_00036054"; exon_number "3"; gene_name "LOC107132398"; oId "CUFF.4905.6"; nearest_ref "rna11772"; class_code "j"; tss_id "TSS12831";
NC_037331.1	Cufflinks	exon	49799692	49800180	.	-	.	gene_id "XLOC_006283"; transcript_id "TCONS_00036268"; exon_number "1"; gene_name "LOC107132401"; oId "CUFF.4897.1"; nearest_ref "gene5133"; class_code "o"; tss_id "TSS12900";
NC_037331.1	Cufflinks	exon	49848662	49848811	.	-	.	gene_id "XLOC_006283"; transcript_id "TCONS_00036268"; exon_number "2"; gene_name "LOC107132401"; oId "CUFF.4897.1"; nearest_ref "gene5133"; class_code "o"; tss_id "TSS12900";
NC_037331.1	Cufflinks	exon	49888567	49888609	.	-	.	gene_id "XLOC_006283"; transcript_id "TCONS_00036268"; exon_number "3"; gene_name "LOC107132401"; oId "CUFF.4897.1"; nearest_ref "gene5133"; class_code "o"; tss_id "TSS12900";
NC_037331.1	Cufflinks	exon	49902198	49902271	.	-	.	gene_id "XLOC_006283"; transcript_id "TCONS_00036268"; exon_number "4"; gene_name "LOC107132401"; oId "CUFF.4897.1"; nearest_ref "gene5133"; class_code "o"; tss_id "TSS12900";
NC_037331.1	Cufflinks	exon	49985156	49985287	.	-	.	gene_id "XLOC_006283"; transcript_id "TCONS_00036268"; exon_number "5"; gene_name "LOC107132401"; oId "CUFF.4897.1"; nearest_ref "gene5133"; class_code "o"; tss_id "TSS12900";
NC_037331.1	Cufflinks	exon	49987077	49987158	.	-	.	gene_id "XLOC_006283"; transcript_id "TCONS_00036268"; exon_number "6"; gene_name "LOC107132401"; oId "CUFF.4897.1"; nearest_ref "gene5133"; class_code "o"; tss_id "TSS12900";
NC_037331.1	Cufflinks	exon	49799692	49800180	.	-	.	gene_id "XLOC_006283"; transcript_id "TCONS_00036269"; exon_number "1"; gene_name "LOC107132401"; oId "CUFF.4897.2"; nearest_ref "gene5133"; class_code "o"; tss_id "TSS12900";
NC_037331.1	Cufflinks	exon	49888567	49888609	.	-	.	gene_id "XLOC_006283"; transcript_id "TCONS_00036269"; exon_number "2"; gene_name "LOC107132401"; oId "CUFF.4897.2"; nearest_ref "gene5133"; class_code "o"; tss_id "TSS12900";
NC_037331.1	Cufflinks	exon	49902198	49902271	.	-	.	gene_id "XLOC_006283"; transcript_id "TCONS_00036269"; exon_number "3"; gene_name "LOC107132401"; oId "CUFF.4897.2"; nearest_ref "gene5133"; class_code "o"; tss_id "TSS12900";
NC_037331.1	Cufflinks	exon	49985156	49985287	.	-	.	gene_id "XLOC_006283"; transcript_id "TCONS_00036269"; exon_number "4"; gene_name "LOC107132401"; oId "CUFF.4897.2"; nearest_ref "gene5133"; class_code "o"; tss_id "TSS12900";
NC_037331.1	Cufflinks	exon	49987077	49987171	.	-	.	gene_id "XLOC_006283"; transcript_id "TCONS_00036269"; exon_number "5"; gene_name "LOC107132401"; oId "CUFF.4897.2"; nearest_ref "gene5133"; class_code "o"; tss_id "TSS12900";
NC_037331.1	Cufflinks	exon	59270745	59271899	.	-	.	gene_id "XLOC_006317"; transcript_id "TCONS_00036471"; exon_number "1"; gene_name "LOC112446332"; oId "CUFF.4969.2"; nearest_ref "rna12021"; class_code "j"; tss_id "TSS12989";
NC_037331.1	Cufflinks	exon	59285670	59285734	.	-	.	gene_id "XLOC_006317"; transcript_id "TCONS_00036471"; exon_number "2"; gene_name "LOC112446332"; oId "CUFF.4969.2"; nearest_ref "rna12021"; class_code "j"; tss_id "TSS12989";
NC_037331.1	Cufflinks	exon	59374108	59374233	.	-	.	gene_id "XLOC_006317"; transcript_id "TCONS_00036471"; exon_number "3"; gene_name "LOC112446332"; oId "CUFF.4969.2"; nearest_ref "rna12021"; class_code "j"; tss_id "TSS12989";
NC_037331.1	Cufflinks	exon	59403886	59403963	.	-	.	gene_id "XLOC_006317"; transcript_id "TCONS_00036471"; exon_number "4"; gene_name "LOC112446332"; oId "CUFF.4969.2"; nearest_ref "rna12021"; class_code "j"; tss_id "TSS12989";
NC_037331.1	Cufflinks	exon	61840327	61840340	.	-	.	gene_id "XLOC_006329"; transcript_id "TCONS_00036545"; exon_number "1"; gene_name "DPY19L1"; oId "CUFF.4986.1"; nearest_ref "rna12093"; class_code "x"; tss_id "TSS13015";
NC_037331.1	Cufflinks	exon	62067490	62068829	.	-	.	gene_id "XLOC_006329"; transcript_id "TCONS_00036545"; exon_number "2"; gene_name "DPY19L1"; oId "CUFF.4986.1"; nearest_ref "rna12093"; class_code "x"; tss_id "TSS13015";
NC_037331.1	Cufflinks	exon	63811042	63811571	.	-	.	gene_id "XLOC_006337"; transcript_id "TCONS_00036569"; exon_number "1"; gene_name "LOC112446388"; oId "CUFF.5009.3"; nearest_ref "rna12112"; class_code "x"; tss_id "TSS13026";
NC_037331.1	Cufflinks	exon	63811957	63812050	.	-	.	gene_id "XLOC_006337"; transcript_id "TCONS_00036569"; exon_number "2"; gene_name "LOC112446388"; oId "CUFF.5009.3"; nearest_ref "rna12112"; class_code "x"; tss_id "TSS13026";
NC_037331.1	Cufflinks	exon	65433647	65434905	.	-	.	gene_id "XLOC_006345"; transcript_id "TCONS_00036659"; exon_number "1"; gene_name "MINDY4"; oId "CUFF.5038.3"; nearest_ref "rna12153"; class_code "o"; tss_id "TSS13048";
NC_037331.1	Cufflinks	exon	65722171	65722177	.	-	.	gene_id "XLOC_006345"; transcript_id "TCONS_00036659"; exon_number "2"; gene_name "MINDY4"; oId "CUFF.5038.3"; nearest_ref "rna12153"; class_code "o"; tss_id "TSS13048";
NC_037331.1	Cufflinks	exon	67987705	67988905	.	-	.	gene_id "XLOC_006361"; transcript_id "TCONS_00036784"; exon_number "1"; oId "CUFF.5071.1"; class_code "u"; tss_id "TSS13103";
NC_037331.1	Cufflinks	exon	67992597	67992676	.	-	.	gene_id "XLOC_006361"; transcript_id "TCONS_00036784"; exon_number "2"; oId "CUFF.5071.1"; class_code "u"; tss_id "TSS13103";
NC_037331.1	Cufflinks	exon	68941768	68942221	.	-	.	gene_id "XLOC_006369"; transcript_id "TCONS_00036808"; exon_number "1"; gene_name "LOC100848443"; oId "CUFF.5082.1"; nearest_ref "rna12260"; class_code "j"; tss_id "TSS13115";
NC_037331.1	Cufflinks	exon	68942637	68942743	.	-	.	gene_id "XLOC_006369"; transcript_id "TCONS_00036808"; exon_number "2"; gene_name "LOC100848443"; oId "CUFF.5082.1"; nearest_ref "rna12260"; class_code "j"; tss_id "TSS13115";
NC_037331.1	Cufflinks	exon	68941768	68942221	.	-	.	gene_id "XLOC_006369"; transcript_id "TCONS_00036809"; exon_number "1"; gene_name "LOC100848443"; oId "CUFF.5082.2"; nearest_ref "rna12260"; class_code "j"; tss_id "TSS13116";
NC_037331.1	Cufflinks	exon	68943004	68943113	.	-	.	gene_id "XLOC_006369"; transcript_id "TCONS_00036809"; exon_number "2"; gene_name "LOC100848443"; oId "CUFF.5082.2"; nearest_ref "rna12260"; class_code "j"; tss_id "TSS13116";
NC_037331.1	Cufflinks	exon	70156994	70158562	.	-	.	gene_id "XLOC_006378"; transcript_id "TCONS_00036838"; exon_number "1"; gene_name "LOC107132417"; oId "CUFF.5134.8"; nearest_ref "rna12303"; class_code "j"; tss_id "TSS13130";
NC_037331.1	Cufflinks	exon	70162095	70162248	.	-	.	gene_id "XLOC_006378"; transcript_id "TCONS_00036838"; exon_number "2"; gene_name "LOC107132417"; oId "CUFF.5134.8"; nearest_ref "rna12303"; class_code "j"; tss_id "TSS13130";
NC_037331.1	Cufflinks	exon	70174610	70174688	.	-	.	gene_id "XLOC_006378"; transcript_id "TCONS_00036838"; exon_number "3"; gene_name "LOC107132417"; oId "CUFF.5134.8"; nearest_ref "rna12303"; class_code "j"; tss_id "TSS13130";
NC_037331.1	Cufflinks	exon	70176122	70176163	.	-	.	gene_id "XLOC_006378"; transcript_id "TCONS_00036838"; exon_number "4"; gene_name "LOC107132417"; oId "CUFF.5134.8"; nearest_ref "rna12303"; class_code "j"; tss_id "TSS13130";
NC_037331.1	Cufflinks	exon	70176339	70176445	.	-	.	gene_id "XLOC_006378"; transcript_id "TCONS_00036838"; exon_number "5"; gene_name "LOC107132417"; oId "CUFF.5134.8"; nearest_ref "rna12303"; class_code "j"; tss_id "TSS13130";
NC_037331.1	Cufflinks	exon	70188661	70188770	.	-	.	gene_id "XLOC_006378"; transcript_id "TCONS_00036838"; exon_number "6"; gene_name "LOC107132417"; oId "CUFF.5134.8"; nearest_ref "rna12303"; class_code "j"; tss_id "TSS13130";
NC_037331.1	Cufflinks	exon	70379946	70380000	.	-	.	gene_id "XLOC_006378"; transcript_id "TCONS_00036838"; exon_number "7"; gene_name "LOC107132417"; oId "CUFF.5134.8"; nearest_ref "rna12303"; class_code "j"; tss_id "TSS13130";
NC_037331.1	Cufflinks	exon	70383492	70385561	.	-	.	gene_id "XLOC_006378"; transcript_id "TCONS_00036838"; exon_number "8"; gene_name "LOC107132417"; oId "CUFF.5134.8"; nearest_ref "rna12303"; class_code "j"; tss_id "TSS13130";
NC_037331.1	Cufflinks	exon	74431003	74432164	.	-	.	gene_id "XLOC_006394"; transcript_id "TCONS_00036940"; exon_number "1"; oId "CUFF.5120.1"; class_code "u"; tss_id "TSS13160";
NC_037331.1	Cufflinks	exon	74441003	74441025	.	-	.	gene_id "XLOC_006394"; transcript_id "TCONS_00036940"; exon_number "2"; oId "CUFF.5120.1"; class_code "u"; tss_id "TSS13160";
NC_037331.1	Cufflinks	exon	79219269	79219593	.	-	.	gene_id "XLOC_006427"; transcript_id "TCONS_00037086"; exon_number "1"; gene_name "INHBA"; oId "CUFF.5191.1"; nearest_ref "rna12530"; class_code "x"; tss_id "TSS13226";
NC_037331.1	Cufflinks	exon	79224522	79224632	.	-	.	gene_id "XLOC_006427"; transcript_id "TCONS_00037086"; exon_number "2"; gene_name "INHBA"; oId "CUFF.5191.1"; nearest_ref "rna12530"; class_code "x"; tss_id "TSS13226";
NC_037331.1	Cufflinks	exon	79258495	79258614	.	-	.	gene_id "XLOC_006427"; transcript_id "TCONS_00037086"; exon_number "3"; gene_name "INHBA"; oId "CUFF.5191.1"; nearest_ref "rna12530"; class_code "x"; tss_id "TSS13226";
NC_037331.1	Cufflinks	exon	79295038	79295170	.	-	.	gene_id "XLOC_006427"; transcript_id "TCONS_00037086"; exon_number "4"; gene_name "INHBA"; oId "CUFF.5191.1"; nearest_ref "rna12530"; class_code "x"; tss_id "TSS13226";
NC_037331.1	Cufflinks	exon	87953970	87954670	.	-	.	gene_id "XLOC_006451"; transcript_id "TCONS_00037232"; exon_number "1"; gene_name "LMOD2"; oId "CUFF.5263.1"; nearest_ref "rna12625"; class_code "x"; tss_id "TSS13287";
NC_037331.1	Cufflinks	exon	87955535	87955599	.	-	.	gene_id "XLOC_006451"; transcript_id "TCONS_00037232"; exon_number "2"; gene_name "LMOD2"; oId "CUFF.5263.1"; nearest_ref "rna12625"; class_code "x"; tss_id "TSS13287";
NC_037331.1	Cufflinks	exon	87964035	87964171	.	-	.	gene_id "XLOC_006451"; transcript_id "TCONS_00037232"; exon_number "3"; gene_name "LMOD2"; oId "CUFF.5263.1"; nearest_ref "rna12625"; class_code "x"; tss_id "TSS13287";
NC_037331.1	Cufflinks	exon	87966016	87966037	.	-	.	gene_id "XLOC_006451"; transcript_id "TCONS_00037232"; exon_number "4"; gene_name "LMOD2"; oId "CUFF.5263.1"; nearest_ref "rna12625"; class_code "x"; tss_id "TSS13287";
NC_037331.1	Cufflinks	exon	94642225	94642296	.	-	.	gene_id "XLOC_006500"; transcript_id "TCONS_00037486"; exon_number "1"; gene_name "LOC107131356"; oId "CUFF.5403.1"; nearest_ref "rna12823"; class_code "j"; tss_id "TSS13378";
NC_037331.1	Cufflinks	exon	94652047	94652176	.	-	.	gene_id "XLOC_006500"; transcript_id "TCONS_00037486"; exon_number "2"; gene_name "LOC107131356"; oId "CUFF.5403.1"; nearest_ref "rna12823"; class_code "j"; tss_id "TSS13378";
NC_037331.1	Cufflinks	exon	94667617	94668670	.	-	.	gene_id "XLOC_006500"; transcript_id "TCONS_00037486"; exon_number "3"; gene_name "LOC107131356"; oId "CUFF.5403.1"; nearest_ref "rna12823"; class_code "j"; tss_id "TSS13378";
NC_037331.1	Cufflinks	exon	94642225	94642296	.	-	.	gene_id "XLOC_006500"; transcript_id "TCONS_00037487"; exon_number "1"; gene_name "LOC107131356"; oId "CUFF.5403.2"; nearest_ref "rna12823"; class_code "j"; tss_id "TSS13379";
NC_037331.1	Cufflinks	exon	94652014	94652176	.	-	.	gene_id "XLOC_006500"; transcript_id "TCONS_00037487"; exon_number "2"; gene_name "LOC107131356"; oId "CUFF.5403.2"; nearest_ref "rna12823"; class_code "j"; tss_id "TSS13379";
NC_037331.1	Cufflinks	exon	94667617	94669169	.	-	.	gene_id "XLOC_006500"; transcript_id "TCONS_00037487"; exon_number "3"; gene_name "LOC107131356"; oId "CUFF.5403.2"; nearest_ref "rna12823"; class_code "j"; tss_id "TSS13379";
NC_037331.1	Cufflinks	exon	94653107	94653195	.	-	.	gene_id "XLOC_006500"; transcript_id "TCONS_00037511"; exon_number "1"; gene_name "LOC107132431"; oId "CUFF.5403.26"; nearest_ref "rna12826"; class_code "x"; tss_id "TSS13383";
NC_037331.1	Cufflinks	exon	94667617	94668773	.	-	.	gene_id "XLOC_006500"; transcript_id "TCONS_00037511"; exon_number "2"; gene_name "LOC107132431"; oId "CUFF.5403.26"; nearest_ref "rna12826"; class_code "x"; tss_id "TSS13383";
NC_037331.1	Cufflinks	exon	96468819	96469547	.	-	.	gene_id "XLOC_006507"; transcript_id "TCONS_00037540"; exon_number "1"; gene_name "CHCHD3"; oId "CUFF.5376.5"; nearest_ref "rna12846"; class_code "j"; tss_id "TSS13398";
NC_037331.1	Cufflinks	exon	96484025	96484068	.	-	.	gene_id "XLOC_006507"; transcript_id "TCONS_00037540"; exon_number "2"; gene_name "CHCHD3"; oId "CUFF.5376.5"; nearest_ref "rna12846"; class_code "j"; tss_id "TSS13398";
NC_037331.1	Cufflinks	exon	102637261	102637270	.	-	.	gene_id "XLOC_006532"; transcript_id "TCONS_00037746"; exon_number "1"; gene_name "ZC3HAV1"; oId "CUFF.5488.1"; nearest_ref "rna12980"; class_code "o"; tss_id "TSS13466";
NC_037331.1	Cufflinks	exon	102885313	102886061	.	-	.	gene_id "XLOC_006532"; transcript_id "TCONS_00037746"; exon_number "2"; gene_name "ZC3HAV1"; oId "CUFF.5488.1"; nearest_ref "rna12980"; class_code "o"; tss_id "TSS13466";
NC_037331.1	Cufflinks	exon	107019284	107022048	.	-	.	gene_id "XLOC_006582"; transcript_id "TCONS_00038012"; exon_number "1"; gene_name "TCAF1"; oId "CUFF.5549.23"; nearest_ref "rna13208"; class_code "j"; tss_id "TSS13552";
NC_037331.1	Cufflinks	exon	107024416	107024430	.	-	.	gene_id "XLOC_006582"; transcript_id "TCONS_00038012"; exon_number "2"; gene_name "TCAF1"; oId "CUFF.5549.23"; nearest_ref "rna13208"; class_code "j"; tss_id "TSS13552";
NC_037331.1	Cufflinks	exon	113306674	113306685	.	-	.	gene_id "XLOC_006617"; transcript_id "TCONS_00038191"; exon_number "1"; gene_name "TMEM176B"; oId "CUFF.5561.1"; nearest_ref "rna13414"; class_code "o"; tss_id "TSS13627";
NC_037331.1	Cufflinks	exon	113462781	113463263	.	-	.	gene_id "XLOC_006617"; transcript_id "TCONS_00038191"; exon_number "2"; gene_name "TMEM176B"; oId "CUFF.5561.1"; nearest_ref "rna13414"; class_code "o"; tss_id "TSS13627";
NC_037331.1	Cufflinks	exon	118038274	118038947	.	-	.	gene_id "XLOC_006652"; transcript_id "TCONS_00038451"; exon_number "1"; oId "CUFF.5619.1"; class_code "u"; tss_id "TSS13727";
NC_037331.1	Cufflinks	exon	118074728	118074830	.	-	.	gene_id "XLOC_006652"; transcript_id "TCONS_00038451"; exon_number "2"; oId "CUFF.5619.1"; class_code "u"; tss_id "TSS13727";
NC_037331.1	Cufflinks	exon	118085086	118085137	.	-	.	gene_id "XLOC_006652"; transcript_id "TCONS_00038451"; exon_number "3"; oId "CUFF.5619.1"; class_code "u"; tss_id "TSS13727";
NC_037331.1	Cufflinks	exon	118362299	118362654	.	-	.	gene_id "XLOC_006654"; transcript_id "TCONS_00038469"; exon_number "1"; gene_name "LOC112446463"; oId "CUFF.5663.3"; nearest_ref "rna13585"; class_code "j"; tss_id "TSS13734";
NC_037331.1	Cufflinks	exon	118363269	118363341	.	-	.	gene_id "XLOC_006654"; transcript_id "TCONS_00038469"; exon_number "2"; gene_name "LOC112446463"; oId "CUFF.5663.3"; nearest_ref "rna13585"; class_code "j"; tss_id "TSS13734";
NC_037331.1	Cufflinks	exon	118363825	118363997	.	-	.	gene_id "XLOC_006654"; transcript_id "TCONS_00038469"; exon_number "3"; gene_name "LOC112446463"; oId "CUFF.5663.3"; nearest_ref "rna13585"; class_code "j"; tss_id "TSS13734";
NC_037331.1	Cufflinks	exon	118364076	118364198	.	-	.	gene_id "XLOC_006654"; transcript_id "TCONS_00038469"; exon_number "4"; gene_name "LOC112446463"; oId "CUFF.5663.3"; nearest_ref "rna13585"; class_code "j"; tss_id "TSS13734";
NC_037331.1	Cufflinks	exon	118366012	118366100	.	-	.	gene_id "XLOC_006654"; transcript_id "TCONS_00038469"; exon_number "5"; gene_name "LOC112446463"; oId "CUFF.5663.3"; nearest_ref "rna13585"; class_code "j"; tss_id "TSS13734";
NC_037331.1	Cufflinks	exon	118732036	118733750	.	-	.	gene_id "XLOC_006659"; transcript_id "TCONS_00038479"; exon_number "1"; gene_name "PTPRN2"; oId "CUFF.5676.27"; nearest_ref "rna13603"; class_code "j"; tss_id "TSS13740";
NC_037331.1	Cufflinks	exon	118736144	118736180	.	-	.	gene_id "XLOC_006659"; transcript_id "TCONS_00038479"; exon_number "2"; gene_name "PTPRN2"; oId "CUFF.5676.27"; nearest_ref "rna13603"; class_code "j"; tss_id "TSS13740";
NC_037331.1	Cufflinks	exon	119524488	119525440	.	-	.	gene_id "XLOC_006664"; transcript_id "TCONS_00038625"; exon_number "1"; gene_name "LOC112446466"; oId "CUFF.5679.1"; nearest_ref "rna13611"; class_code "j"; tss_id "TSS13781";
NC_037331.1	Cufflinks	exon	119527110	119527412	.	-	.	gene_id "XLOC_006664"; transcript_id "TCONS_00038625"; exon_number "2"; gene_name "LOC112446466"; oId "CUFF.5679.1"; nearest_ref "rna13611"; class_code "j"; tss_id "TSS13781";
NC_037332.1	Cufflinks	exon	5095436	5095792	.	+	.	gene_id "XLOC_006812"; transcript_id "TCONS_00038929"; exon_number "1"; gene_name "LOC107132452"; oId "CUFF.5710.2"; nearest_ref "rna13696"; class_code "j"; tss_id "TSS13965";
NC_037332.1	Cufflinks	exon	5113931	5114184	.	+	.	gene_id "XLOC_006812"; transcript_id "TCONS_00038929"; exon_number "2"; gene_name "LOC107132452"; oId "CUFF.5710.2"; nearest_ref "rna13696"; class_code "j"; tss_id "TSS13965";
NC_037332.1	Cufflinks	exon	5186076	5186457	.	+	.	gene_id "XLOC_006812"; transcript_id "TCONS_00038929"; exon_number "3"; gene_name "LOC107132452"; oId "CUFF.5710.2"; nearest_ref "rna13696"; class_code "j"; tss_id "TSS13965";
NC_037332.1	Cufflinks	exon	5292034	5292079	.	+	.	gene_id "XLOC_006812"; transcript_id "TCONS_00038929"; exon_number "4"; gene_name "LOC107132452"; oId "CUFF.5710.2"; nearest_ref "rna13696"; class_code "j"; tss_id "TSS13965";
NC_037332.1	Cufflinks	exon	5113056	5113086	.	+	.	gene_id "XLOC_006812"; transcript_id "TCONS_00038930"; exon_number "1"; gene_name "LOC107132452"; oId "CUFF.5710.3"; nearest_ref "rna13696"; class_code "j"; tss_id "TSS13966";
NC_037332.1	Cufflinks	exon	5113121	5114184	.	+	.	gene_id "XLOC_006812"; transcript_id "TCONS_00038930"; exon_number "2"; gene_name "LOC107132452"; oId "CUFF.5710.3"; nearest_ref "rna13696"; class_code "j"; tss_id "TSS13966";
NC_037332.1	Cufflinks	exon	5128145	5129066	.	+	.	gene_id "XLOC_006812"; transcript_id "TCONS_00038930"; exon_number "3"; gene_name "LOC107132452"; oId "CUFF.5710.3"; nearest_ref "rna13696"; class_code "j"; tss_id "TSS13966";
NC_037332.1	Cufflinks	exon	5144985	5146042	.	+	.	gene_id "XLOC_006813"; transcript_id "TCONS_00038931"; exon_number "1"; gene_name "LOC104972322"; oId "CUFF.5713.1"; nearest_ref "rna13697"; class_code "x"; tss_id "TSS13967";
NC_037332.1	Cufflinks	exon	5333635	5333678	.	+	.	gene_id "XLOC_006813"; transcript_id "TCONS_00038931"; exon_number "2"; gene_name "LOC104972322"; oId "CUFF.5713.1"; nearest_ref "rna13697"; class_code "x"; tss_id "TSS13967";
NC_037332.1	Cufflinks	exon	5569664	5571978	.	+	.	gene_id "XLOC_006815"; transcript_id "TCONS_00038933"; exon_number "1"; gene_name "PHLDA1"; oId "CUFF.5718.1"; nearest_ref "rna13698"; class_code "x"; tss_id "TSS13969";
NC_037332.1	Cufflinks	exon	5582279	5582288	.	+	.	gene_id "XLOC_006815"; transcript_id "TCONS_00038933"; exon_number "2"; gene_name "PHLDA1"; oId "CUFF.5718.1"; nearest_ref "rna13698"; class_code "x"; tss_id "TSS13969";
NC_037332.1	Cufflinks	exon	6001538	6001775	.	+	.	gene_id "XLOC_006817"; transcript_id "TCONS_00038937"; exon_number "1"; gene_name "LOC112446644"; oId "CUFF.5790.8"; nearest_ref "rna13717"; class_code "j"; tss_id "TSS13971";
NC_037332.1	Cufflinks	exon	6002190	6002302	.	+	.	gene_id "XLOC_006817"; transcript_id "TCONS_00038937"; exon_number "2"; gene_name "LOC112446644"; oId "CUFF.5790.8"; nearest_ref "rna13717"; class_code "j"; tss_id "TSS13971";
NC_037332.1	Cufflinks	exon	6050165	6050315	.	+	.	gene_id "XLOC_006817"; transcript_id "TCONS_00038937"; exon_number "3"; gene_name "LOC112446644"; oId "CUFF.5790.8"; nearest_ref "rna13717"; class_code "j"; tss_id "TSS13971";
NC_037332.1	Cufflinks	exon	6063447	6063835	.	+	.	gene_id "XLOC_006817"; transcript_id "TCONS_00038937"; exon_number "4"; gene_name "LOC112446644"; oId "CUFF.5790.8"; nearest_ref "rna13717"; class_code "j"; tss_id "TSS13971";
NC_037332.1	Cufflinks	exon	6001538	6001775	.	+	.	gene_id "XLOC_006817"; transcript_id "TCONS_00038940"; exon_number "1"; gene_name "LOC112446644"; oId "CUFF.5790.7"; nearest_ref "rna13717"; class_code "j"; tss_id "TSS13971";
NC_037332.1	Cufflinks	exon	6002190	6002302	.	+	.	gene_id "XLOC_006817"; transcript_id "TCONS_00038940"; exon_number "2"; gene_name "LOC112446644"; oId "CUFF.5790.7"; nearest_ref "rna13717"; class_code "j"; tss_id "TSS13971";
NC_037332.1	Cufflinks	exon	6050165	6050315	.	+	.	gene_id "XLOC_006817"; transcript_id "TCONS_00038940"; exon_number "3"; gene_name "LOC112446644"; oId "CUFF.5790.7"; nearest_ref "rna13717"; class_code "j"; tss_id "TSS13971";
NC_037332.1	Cufflinks	exon	6072866	6073137	.	+	.	gene_id "XLOC_006817"; transcript_id "TCONS_00038940"; exon_number "4"; gene_name "LOC112446644"; oId "CUFF.5790.7"; nearest_ref "rna13717"; class_code "j"; tss_id "TSS13971";
NC_037332.1	Cufflinks	exon	6001538	6001775	.	+	.	gene_id "XLOC_006817"; transcript_id "TCONS_00038939"; exon_number "1"; gene_name "LOC112446644"; oId "CUFF.5790.6"; nearest_ref "rna13717"; class_code "j"; tss_id "TSS13971";
NC_037332.1	Cufflinks	exon	6002190	6002302	.	+	.	gene_id "XLOC_006817"; transcript_id "TCONS_00038939"; exon_number "2"; gene_name "LOC112446644"; oId "CUFF.5790.6"; nearest_ref "rna13717"; class_code "j"; tss_id "TSS13971";
NC_037332.1	Cufflinks	exon	6050165	6050315	.	+	.	gene_id "XLOC_006817"; transcript_id "TCONS_00038939"; exon_number "3"; gene_name "LOC112446644"; oId "CUFF.5790.6"; nearest_ref "rna13717"; class_code "j"; tss_id "TSS13971";
NC_037332.1	Cufflinks	exon	6070769	6070852	.	+	.	gene_id "XLOC_006817"; transcript_id "TCONS_00038939"; exon_number "4"; gene_name "LOC112446644"; oId "CUFF.5790.6"; nearest_ref "rna13717"; class_code "j"; tss_id "TSS13971";
NC_037332.1	Cufflinks	exon	6072866	6073137	.	+	.	gene_id "XLOC_006817"; transcript_id "TCONS_00038939"; exon_number "5"; gene_name "LOC112446644"; oId "CUFF.5790.6"; nearest_ref "rna13717"; class_code "j"; tss_id "TSS13971";
NC_037332.1	Cufflinks	exon	6789753	6790005	.	+	.	gene_id "XLOC_006820"; transcript_id "TCONS_00038987"; exon_number "1"; oId "CUFF.5735.1"; class_code "u"; tss_id "TSS13978";
NC_037332.1	Cufflinks	exon	7067196	7067587	.	+	.	gene_id "XLOC_006820"; transcript_id "TCONS_00038987"; exon_number "2"; oId "CUFF.5735.1"; class_code "u"; tss_id "TSS13978";
NC_037332.1	Cufflinks	exon	9603882	9604007	.	+	.	gene_id "XLOC_006824"; transcript_id "TCONS_00039046"; exon_number "1"; oId "CUFF.5742.1"; class_code "u"; tss_id "TSS13995";
NC_037332.1	Cufflinks	exon	9604073	9604314	.	+	.	gene_id "XLOC_006824"; transcript_id "TCONS_00039046"; exon_number "2"; oId "CUFF.5742.1"; class_code "u"; tss_id "TSS13995";
NC_037332.1	Cufflinks	exon	9603908	9603953	.	+	.	gene_id "XLOC_006824"; transcript_id "TCONS_00039047"; exon_number "1"; oId "CUFF.5742.2"; class_code "u"; tss_id "TSS13995";
NC_037332.1	Cufflinks	exon	9604083	9604314	.	+	.	gene_id "XLOC_006824"; transcript_id "TCONS_00039047"; exon_number "2"; oId "CUFF.5742.2"; class_code "u"; tss_id "TSS13995";
NC_037332.1	Cufflinks	exon	9603912	9603955	.	+	.	gene_id "XLOC_006824"; transcript_id "TCONS_00039048"; exon_number "1"; oId "CUFF.5742.3"; class_code "u"; tss_id "TSS13995";
NC_037332.1	Cufflinks	exon	9604010	9604314	.	+	.	gene_id "XLOC_006824"; transcript_id "TCONS_00039048"; exon_number "2"; oId "CUFF.5742.3"; class_code "u"; tss_id "TSS13995";
NC_037332.1	Cufflinks	exon	9603964	9604007	.	+	.	gene_id "XLOC_006824"; transcript_id "TCONS_00039049"; exon_number "1"; oId "CUFF.5742.4"; class_code "u"; tss_id "TSS13995";
NC_037332.1	Cufflinks	exon	9604051	9604314	.	+	.	gene_id "XLOC_006824"; transcript_id "TCONS_00039049"; exon_number "2"; oId "CUFF.5742.4"; class_code "u"; tss_id "TSS13995";
NC_037332.1	Cufflinks	exon	19212970	19213156	.	+	.	gene_id "XLOC_006855"; transcript_id "TCONS_00039121"; exon_number "1"; gene_name "LOC107131351"; oId "CUFF.5850.1"; nearest_ref "rna13847"; class_code "o"; tss_id "TSS14033";
NC_037332.1	Cufflinks	exon	19351367	19351383	.	+	.	gene_id "XLOC_006855"; transcript_id "TCONS_00039121"; exon_number "2"; gene_name "LOC107131351"; oId "CUFF.5850.1"; nearest_ref "rna13847"; class_code "o"; tss_id "TSS14033";
NC_037332.1	Cufflinks	exon	20883963	20883975	.	+	.	gene_id "XLOC_006864"; transcript_id "TCONS_00039138"; exon_number "1"; gene_name "EPYC"; oId "CUFF.5831.1"; nearest_ref "rna13879"; class_code "x"; tss_id "TSS14048";
NC_037332.1	Cufflinks	exon	20887395	20887560	.	+	.	gene_id "XLOC_006864"; transcript_id "TCONS_00039138"; exon_number "2"; gene_name "EPYC"; oId "CUFF.5831.1"; nearest_ref "rna13879"; class_code "x"; tss_id "TSS14048";
NC_037332.1	Cufflinks	exon	20981385	20981649	.	+	.	gene_id "XLOC_006864"; transcript_id "TCONS_00039138"; exon_number "3"; gene_name "EPYC"; oId "CUFF.5831.1"; nearest_ref "rna13879"; class_code "x"; tss_id "TSS14048";
NC_037332.1	Cufflinks	exon	20982564	20983097	.	+	.	gene_id "XLOC_006864"; transcript_id "TCONS_00039138"; exon_number "4"; gene_name "EPYC"; oId "CUFF.5831.1"; nearest_ref "rna13879"; class_code "x"; tss_id "TSS14048";
NC_037332.1	Cufflinks	exon	21738634	21738744	.	+	.	gene_id "XLOC_006866"; transcript_id "TCONS_00039140"; exon_number "1"; oId "CUFF.5835.1"; class_code "u"; tss_id "TSS14050";
NC_037332.1	Cufflinks	exon	21794542	21798229	.	+	.	gene_id "XLOC_006866"; transcript_id "TCONS_00039140"; exon_number "2"; oId "CUFF.5835.1"; class_code "u"; tss_id "TSS14050";
NC_037332.1	Cufflinks	exon	21738636	21738745	.	+	.	gene_id "XLOC_006866"; transcript_id "TCONS_00039141"; exon_number "1"; oId "CUFF.5835.2"; class_code "u"; tss_id "TSS14050";
NC_037332.1	Cufflinks	exon	21794542	21798229	.	+	.	gene_id "XLOC_006866"; transcript_id "TCONS_00039141"; exon_number "2"; oId "CUFF.5835.2"; class_code "u"; tss_id "TSS14050";
NC_037332.1	Cufflinks	exon	22986218	22986587	.	+	.	gene_id "XLOC_006873"; transcript_id "TCONS_00039155"; exon_number "1"; gene_name "LOC107132464"; oId "CUFF.5855.2"; nearest_ref "rna13913"; class_code "j"; tss_id "TSS14059";
NC_037332.1	Cufflinks	exon	22992307	22992469	.	+	.	gene_id "XLOC_006873"; transcript_id "TCONS_00039155"; exon_number "2"; gene_name "LOC107132464"; oId "CUFF.5855.2"; nearest_ref "rna13913"; class_code "j"; tss_id "TSS14059";
NC_037332.1	Cufflinks	exon	22995020	22995154	.	+	.	gene_id "XLOC_006873"; transcript_id "TCONS_00039155"; exon_number "3"; gene_name "LOC107132464"; oId "CUFF.5855.2"; nearest_ref "rna13913"; class_code "j"; tss_id "TSS14059";
NC_037332.1	Cufflinks	exon	22995393	22997036	.	+	.	gene_id "XLOC_006873"; transcript_id "TCONS_00039155"; exon_number "4"; gene_name "LOC107132464"; oId "CUFF.5855.2"; nearest_ref "rna13913"; class_code "j"; tss_id "TSS14059";
NC_037332.1	Cufflinks	exon	25953270	25954074	.	+	.	gene_id "XLOC_006901"; transcript_id "TCONS_00039346"; exon_number "1"; gene_name "LOC107132469"; oId "CUFF.5983.1"; nearest_ref "rna14050"; class_code "o"; tss_id "TSS14129";
NC_037332.1	Cufflinks	exon	25956406	25957253	.	+	.	gene_id "XLOC_006901"; transcript_id "TCONS_00039346"; exon_number "2"; gene_name "LOC107132469"; oId "CUFF.5983.1"; nearest_ref "rna14050"; class_code "o"; tss_id "TSS14129";
NC_037332.1	Cufflinks	exon	26023595	26024104	.	+	.	gene_id "XLOC_006902"; transcript_id "TCONS_00039347"; exon_number "1"; gene_name "LOC112446667"; oId "CUFF.5902.1"; nearest_ref "rna14062"; class_code "j"; tss_id "TSS14130";
NC_037332.1	Cufflinks	exon	26026000	26026068	.	+	.	gene_id "XLOC_006902"; transcript_id "TCONS_00039347"; exon_number "2"; gene_name "LOC112446667"; oId "CUFF.5902.1"; nearest_ref "rna14062"; class_code "j"; tss_id "TSS14130";
NC_037332.1	Cufflinks	exon	26026684	26027377	.	+	.	gene_id "XLOC_006902"; transcript_id "TCONS_00039347"; exon_number "3"; gene_name "LOC112446667"; oId "CUFF.5902.1"; nearest_ref "rna14062"; class_code "j"; tss_id "TSS14130";
NC_037332.1	Cufflinks	exon	26032953	26033037	.	+	.	gene_id "XLOC_006903"; transcript_id "TCONS_00039351"; exon_number "1"; gene_name "HOXC9"; oId "CUFF.5900.2"; nearest_ref "rna14063"; class_code "x"; tss_id "TSS14133";
NC_037332.1	Cufflinks	exon	26033332	26033770	.	+	.	gene_id "XLOC_006903"; transcript_id "TCONS_00039351"; exon_number "2"; gene_name "HOXC9"; oId "CUFF.5900.2"; nearest_ref "rna14063"; class_code "x"; tss_id "TSS14133";
NC_037332.1	Cufflinks	exon	26917897	26918019	.	+	.	gene_id "XLOC_006923"; transcript_id "TCONS_00039434"; exon_number "1"; gene_name "TNS2"; oId "CUFF.5941.2"; nearest_ref "rna14192"; class_code "x"; tss_id "TSS14176";
NC_037332.1	Cufflinks	exon	26924130	26925688	.	+	.	gene_id "XLOC_006923"; transcript_id "TCONS_00039434"; exon_number "2"; gene_name "TNS2"; oId "CUFF.5941.2"; nearest_ref "rna14192"; class_code "x"; tss_id "TSS14176";
NC_037332.1	Cufflinks	exon	26917985	26918019	.	+	.	gene_id "XLOC_006923"; transcript_id "TCONS_00039435"; exon_number "1"; gene_name "TNS2"; oId "CUFF.5941.3"; nearest_ref "rna14192"; class_code "x"; tss_id "TSS14176";
NC_037332.1	Cufflinks	exon	26920340	26920422	.	+	.	gene_id "XLOC_006923"; transcript_id "TCONS_00039435"; exon_number "2"; gene_name "TNS2"; oId "CUFF.5941.3"; nearest_ref "rna14192"; class_code "x"; tss_id "TSS14176";
NC_037332.1	Cufflinks	exon	26924130	26925688	.	+	.	gene_id "XLOC_006923"; transcript_id "TCONS_00039435"; exon_number "3"; gene_name "TNS2"; oId "CUFF.5941.3"; nearest_ref "rna14192"; class_code "x"; tss_id "TSS14176";
NC_037332.1	Cufflinks	exon	26918004	26918019	.	+	.	gene_id "XLOC_006923"; transcript_id "TCONS_00039436"; exon_number "1"; gene_name "TNS2"; oId "CUFF.5941.4"; nearest_ref "rna14192"; class_code "x"; tss_id "TSS14177";
NC_037332.1	Cufflinks	exon	26920340	26920424	.	+	.	gene_id "XLOC_006923"; transcript_id "TCONS_00039436"; exon_number "2"; gene_name "TNS2"; oId "CUFF.5941.4"; nearest_ref "rna14192"; class_code "x"; tss_id "TSS14177";
NC_037332.1	Cufflinks	exon	26924130	26925688	.	+	.	gene_id "XLOC_006923"; transcript_id "TCONS_00039436"; exon_number "3"; gene_name "TNS2"; oId "CUFF.5941.4"; nearest_ref "rna14192"; class_code "x"; tss_id "TSS14177";
NC_037332.1	Cufflinks	exon	26920371	26920418	.	+	.	gene_id "XLOC_006923"; transcript_id "TCONS_00039437"; exon_number "1"; gene_name "TNS2"; oId "CUFF.5941.5"; nearest_ref "rna14192"; class_code "x"; tss_id "TSS14178";
NC_037332.1	Cufflinks	exon	26924130	26925688	.	+	.	gene_id "XLOC_006923"; transcript_id "TCONS_00039437"; exon_number "2"; gene_name "TNS2"; oId "CUFF.5941.5"; nearest_ref "rna14192"; class_code "x"; tss_id "TSS14178";
NC_037332.1	Cufflinks	exon	26921224	26921274	.	+	.	gene_id "XLOC_006923"; transcript_id "TCONS_00039438"; exon_number "1"; gene_name "TNS2"; oId "CUFF.5941.6"; nearest_ref "rna14192"; class_code "x"; tss_id "TSS14179";
NC_037332.1	Cufflinks	exon	26924130	26925688	.	+	.	gene_id "XLOC_006923"; transcript_id "TCONS_00039438"; exon_number "2"; gene_name "TNS2"; oId "CUFF.5941.6"; nearest_ref "rna14192"; class_code "x"; tss_id "TSS14179";
NC_037332.1	Cufflinks	exon	28359263	28359272	.	+	.	gene_id "XLOC_006960"; transcript_id "TCONS_00039508"; exon_number "1"; gene_name "GALNT6"; oId "CUFF.6214.1"; nearest_ref "rna14295"; class_code "o"; tss_id "TSS14227";
NC_037332.1	Cufflinks	exon	28453003	28453482	.	+	.	gene_id "XLOC_006960"; transcript_id "TCONS_00039508"; exon_number "2"; gene_name "GALNT6"; oId "CUFF.6214.1"; nearest_ref "rna14295"; class_code "o"; tss_id "TSS14227";
NC_037332.1	Cufflinks	exon	33322261	33322318	.	+	.	gene_id "XLOC_007051"; transcript_id "TCONS_00040144"; exon_number "1"; gene_name "SLC38A4"; oId "CUFF.6032.1"; nearest_ref "rna14662"; class_code "o"; tss_id "TSS14417";
NC_037332.1	Cufflinks	exon	33490281	33490856	.	+	.	gene_id "XLOC_007051"; transcript_id "TCONS_00040144"; exon_number "2"; gene_name "SLC38A4"; oId "CUFF.6032.1"; nearest_ref "rna14662"; class_code "o"; tss_id "TSS14417";
NC_037332.1	Cufflinks	exon	33842369	33844071	.	+	.	gene_id "XLOC_007055"; transcript_id "TCONS_00040159"; exon_number "1"; gene_name "LOC112446800"; oId "CUFF.6039.2"; nearest_ref "rna14669"; class_code "j"; tss_id "TSS14425";
NC_037332.1	Cufflinks	exon	33845367	33847109	.	+	.	gene_id "XLOC_007055"; transcript_id "TCONS_00040159"; exon_number "2"; gene_name "LOC112446800"; oId "CUFF.6039.2"; nearest_ref "rna14669"; class_code "j"; tss_id "TSS14425";
NC_037332.1	Cufflinks	exon	34518194	34518366	.	+	.	gene_id "XLOC_007060"; transcript_id "TCONS_00040186"; exon_number "1"; oId "CUFF.6052.1"; class_code "u"; tss_id "TSS14436";
NC_037332.1	Cufflinks	exon	34520379	34520835	.	+	.	gene_id "XLOC_007060"; transcript_id "TCONS_00040186"; exon_number "2"; oId "CUFF.6052.1"; class_code "u"; tss_id "TSS14436";
NC_037332.1	Cufflinks	exon	34572570	34574367	.	+	.	gene_id "XLOC_007060"; transcript_id "TCONS_00040186"; exon_number "3"; oId "CUFF.6052.1"; class_code "u"; tss_id "TSS14436";
NC_037332.1	Cufflinks	exon	34519935	34520835	.	+	.	gene_id "XLOC_007060"; transcript_id "TCONS_00040187"; exon_number "1"; oId "CUFF.6052.2"; class_code "u"; tss_id "TSS14437";
NC_037332.1	Cufflinks	exon	34572570	34574367	.	+	.	gene_id "XLOC_007060"; transcript_id "TCONS_00040187"; exon_number "2"; oId "CUFF.6052.2"; class_code "u"; tss_id "TSS14437";
NC_037332.1	Cufflinks	exon	43704699	43704711	.	+	.	gene_id "XLOC_007092"; transcript_id "TCONS_00040501"; exon_number "1"; gene_name "BEST3"; oId "CUFF.6196.1"; nearest_ref "rna14833"; class_code "o"; tss_id "TSS14537";
NC_037332.1	Cufflinks	exon	43893254	43895093	.	+	.	gene_id "XLOC_007092"; transcript_id "TCONS_00040501"; exon_number "2"; gene_name "BEST3"; oId "CUFF.6196.1"; nearest_ref "rna14833"; class_code "o"; tss_id "TSS14537";
NC_037332.1	Cufflinks	exon	44504707	44508169	.	+	.	gene_id "XLOC_007104"; transcript_id "TCONS_00040537"; exon_number "1"; gene_name "LOC112446864"; oId "CUFF.6157.1"; nearest_ref "rna14871"; class_code "o"; tss_id "TSS14554";
NC_037332.1	Cufflinks	exon	44735036	44735046	.	+	.	gene_id "XLOC_007104"; transcript_id "TCONS_00040537"; exon_number "2"; gene_name "LOC112446864"; oId "CUFF.6157.1"; nearest_ref "rna14871"; class_code "o"; tss_id "TSS14554";
NC_037332.1	Cufflinks	exon	49114528	49116224	.	+	.	gene_id "XLOC_007132"; transcript_id "TCONS_00040642"; exon_number "1"; gene_name "MIR2285F-1"; oId "CUFF.6259.1"; nearest_ref "rna14964"; class_code "o"; tss_id "TSS14600";
NC_037332.1	Cufflinks	exon	49322626	49322633	.	+	.	gene_id "XLOC_007132"; transcript_id "TCONS_00040642"; exon_number "2"; gene_name "MIR2285F-1"; oId "CUFF.6259.1"; nearest_ref "rna14964"; class_code "o"; tss_id "TSS14600";
NC_037332.1	Cufflinks	exon	55385236	55385242	.	+	.	gene_id "XLOC_007147"; transcript_id "TCONS_00040714"; exon_number "1"; gene_name "CTDSP2"; oId "CUFF.6283.1"; nearest_ref "rna15026"; class_code "o"; tss_id "TSS14632";
NC_037332.1	Cufflinks	exon	55656426	55656778	.	+	.	gene_id "XLOC_007147"; transcript_id "TCONS_00040714"; exon_number "2"; gene_name "CTDSP2"; oId "CUFF.6283.1"; nearest_ref "rna15026"; class_code "o"; tss_id "TSS14632";
NC_037332.1	Cufflinks	exon	56346649	56346869	.	+	.	gene_id "XLOC_007166"; transcript_id "TCONS_00040844"; exon_number "1"; gene_name "LOC101902542"; oId "CUFF.6313.2"; nearest_ref "rna15164"; class_code "j"; tss_id "TSS14678";
NC_037332.1	Cufflinks	exon	56348696	56348958	.	+	.	gene_id "XLOC_007166"; transcript_id "TCONS_00040844"; exon_number "2"; gene_name "LOC101902542"; oId "CUFF.6313.2"; nearest_ref "rna15164"; class_code "j"; tss_id "TSS14678";
NC_037332.1	Cufflinks	exon	56350993	56352931	.	+	.	gene_id "XLOC_007166"; transcript_id "TCONS_00040844"; exon_number "3"; gene_name "LOC101902542"; oId "CUFF.6313.2"; nearest_ref "rna15164"; class_code "j"; tss_id "TSS14678";
NC_037332.1	Cufflinks	exon	56348378	56348482	.	+	.	gene_id "XLOC_007166"; transcript_id "TCONS_00040847"; exon_number "1"; gene_name "LOC101902542"; oId "CUFF.6313.4"; nearest_ref "rna15164"; class_code "j"; tss_id "TSS14679";
NC_037332.1	Cufflinks	exon	56348696	56348958	.	+	.	gene_id "XLOC_007166"; transcript_id "TCONS_00040847"; exon_number "2"; gene_name "LOC101902542"; oId "CUFF.6313.4"; nearest_ref "rna15164"; class_code "j"; tss_id "TSS14679";
NC_037332.1	Cufflinks	exon	56350993	56352931	.	+	.	gene_id "XLOC_007166"; transcript_id "TCONS_00040847"; exon_number "3"; gene_name "LOC101902542"; oId "CUFF.6313.4"; nearest_ref "rna15164"; class_code "j"; tss_id "TSS14679";
NC_037332.1	Cufflinks	exon	56780811	56780813	.	+	.	gene_id "XLOC_007184"; transcript_id "TCONS_00040927"; exon_number "1"; gene_name "PTGES3"; oId "CUFF.6300.4"; nearest_ref "rna15211"; class_code "o"; tss_id "TSS14714";
NC_037332.1	Cufflinks	exon	56781045	56782202	.	+	.	gene_id "XLOC_007184"; transcript_id "TCONS_00040927"; exon_number "2"; gene_name "PTGES3"; oId "CUFF.6300.4"; nearest_ref "rna15211"; class_code "o"; tss_id "TSS14714";
NC_037332.1	Cufflinks	exon	57203685	57203864	.	+	.	gene_id "XLOC_007202"; transcript_id "TCONS_00041115"; exon_number "1"; gene_name "ZC3H10"; oId "CUFF.6394.2"; nearest_ref "rna15318"; class_code "x"; tss_id "TSS14763";
NC_037332.1	Cufflinks	exon	57203913	57204354	.	+	.	gene_id "XLOC_007202"; transcript_id "TCONS_00041115"; exon_number "2"; gene_name "ZC3H10"; oId "CUFF.6394.2"; nearest_ref "rna15318"; class_code "x"; tss_id "TSS14763";
NC_037332.1	Cufflinks	exon	57205046	57205214	.	+	.	gene_id "XLOC_007202"; transcript_id "TCONS_00041115"; exon_number "3"; gene_name "ZC3H10"; oId "CUFF.6394.2"; nearest_ref "rna15318"; class_code "x"; tss_id "TSS14763";
NC_037332.1	Cufflinks	exon	61673874	61673901	.	+	.	gene_id "XLOC_007263"; transcript_id "TCONS_00041291"; exon_number "1"; gene_name "MIR1251"; oId "CUFF.6326.1"; nearest_ref "rna15516"; class_code "o"; tss_id "TSS14851";
NC_037332.1	Cufflinks	exon	61674153	61674301	.	+	.	gene_id "XLOC_007263"; transcript_id "TCONS_00041291"; exon_number "2"; gene_name "MIR1251"; oId "CUFF.6326.1"; nearest_ref "rna15516"; class_code "o"; tss_id "TSS14851";
NC_037332.1	Cufflinks	exon	61701921	61702071	.	+	.	gene_id "XLOC_007263"; transcript_id "TCONS_00041291"; exon_number "3"; gene_name "MIR1251"; oId "CUFF.6326.1"; nearest_ref "rna15516"; class_code "o"; tss_id "TSS14851";
NC_037332.1	Cufflinks	exon	61702643	61702751	.	+	.	gene_id "XLOC_007263"; transcript_id "TCONS_00041291"; exon_number "4"; gene_name "MIR1251"; oId "CUFF.6326.1"; nearest_ref "rna15516"; class_code "o"; tss_id "TSS14851";
NC_037332.1	Cufflinks	exon	61703332	61703385	.	+	.	gene_id "XLOC_007263"; transcript_id "TCONS_00041291"; exon_number "5"; gene_name "MIR1251"; oId "CUFF.6326.1"; nearest_ref "rna15516"; class_code "o"; tss_id "TSS14851";
NC_037332.1	Cufflinks	exon	64976019	64976028	.	+	.	gene_id "XLOC_007282"; transcript_id "TCONS_00041408"; exon_number "1"; gene_name "ANO4"; oId "CUFF.6535.1"; nearest_ref "rna15587"; class_code "o"; tss_id "TSS14888";
NC_037332.1	Cufflinks	exon	65043167	65045133	.	+	.	gene_id "XLOC_007282"; transcript_id "TCONS_00041408"; exon_number "2"; gene_name "ANO4"; oId "CUFF.6535.1"; nearest_ref "rna15587"; class_code "o"; tss_id "TSS14888";
NC_037332.1	Cufflinks	exon	67441243	67441246	.	+	.	gene_id "XLOC_007298"; transcript_id "TCONS_00041465"; exon_number "1"; gene_name "STAB2"; oId "CUFF.6478.2"; nearest_ref "rna15666"; class_code "o"; tss_id "TSS14912";
NC_037332.1	Cufflinks	exon	67444707	67445237	.	+	.	gene_id "XLOC_007298"; transcript_id "TCONS_00041465"; exon_number "2"; gene_name "STAB2"; oId "CUFF.6478.2"; nearest_ref "rna15666"; class_code "o"; tss_id "TSS14912";
NC_037332.1	Cufflinks	exon	67785325	67786500	.	+	.	gene_id "XLOC_007301"; transcript_id "TCONS_00041505"; exon_number "1"; gene_name "NFYB"; oId "CUFF.6483.20"; nearest_ref "rna15687"; class_code "x"; tss_id "TSS14922";
NC_037332.1	Cufflinks	exon	67791848	67792058	.	+	.	gene_id "XLOC_007301"; transcript_id "TCONS_00041505"; exon_number "2"; gene_name "NFYB"; oId "CUFF.6483.20"; nearest_ref "rna15687"; class_code "x"; tss_id "TSS14922";
NC_037332.1	Cufflinks	exon	67792839	67794442	.	+	.	gene_id "XLOC_007301"; transcript_id "TCONS_00041505"; exon_number "3"; gene_name "NFYB"; oId "CUFF.6483.20"; nearest_ref "rna15687"; class_code "x"; tss_id "TSS14922";
NC_037332.1	Cufflinks	exon	71522755	71522775	.	+	.	gene_id "XLOC_007325"; transcript_id "TCONS_00041679"; exon_number "1"; gene_name "LOC104972499"; oId "CUFF.6511.4"; nearest_ref "rna15790"; class_code "j"; tss_id "TSS14981";
NC_037332.1	Cufflinks	exon	71534687	71534862	.	+	.	gene_id "XLOC_007325"; transcript_id "TCONS_00041679"; exon_number "2"; gene_name "LOC104972499"; oId "CUFF.6511.4"; nearest_ref "rna15790"; class_code "j"; tss_id "TSS14981";
NC_037332.1	Cufflinks	exon	71534949	71535024	.	+	.	gene_id "XLOC_007325"; transcript_id "TCONS_00041679"; exon_number "3"; gene_name "LOC104972499"; oId "CUFF.6511.4"; nearest_ref "rna15790"; class_code "j"; tss_id "TSS14981";
NC_037332.1	Cufflinks	exon	71539051	71539616	.	+	.	gene_id "XLOC_007325"; transcript_id "TCONS_00041679"; exon_number "4"; gene_name "LOC104972499"; oId "CUFF.6511.4"; nearest_ref "rna15790"; class_code "j"; tss_id "TSS14981";
NC_037332.1	Cufflinks	exon	71712746	71712782	.	+	.	gene_id "XLOC_007327"; transcript_id "TCONS_00041684"; exon_number "1"; oId "CUFF.6500.4"; class_code "u"; tss_id "TSS14984";
NC_037332.1	Cufflinks	exon	71713960	71714547	.	+	.	gene_id "XLOC_007327"; transcript_id "TCONS_00041684"; exon_number "2"; oId "CUFF.6500.4"; class_code "u"; tss_id "TSS14984";
NC_037332.1	Cufflinks	exon	73623251	73623266	.	+	.	gene_id "XLOC_007331"; transcript_id "TCONS_00041726"; exon_number "1"; gene_name "MCM5"; oId "CUFF.6670.1"; nearest_ref "rna15817"; class_code "o"; tss_id "TSS14995";
NC_037332.1	Cufflinks	exon	73899459	73901378	.	+	.	gene_id "XLOC_007331"; transcript_id "TCONS_00041726"; exon_number "2"; gene_name "MCM5"; oId "CUFF.6670.1"; nearest_ref "rna15817"; class_code "o"; tss_id "TSS14995";
NC_037332.1	Cufflinks	exon	74303435	74303569	.	+	.	gene_id "XLOC_007338"; transcript_id "TCONS_00041768"; exon_number "1"; gene_name "LOC515697"; oId "CUFF.6568.15"; nearest_ref "rna15872"; class_code "j"; tss_id "TSS15009";
NC_037332.1	Cufflinks	exon	74311039	74311144	.	+	.	gene_id "XLOC_007338"; transcript_id "TCONS_00041768"; exon_number "2"; gene_name "LOC515697"; oId "CUFF.6568.15"; nearest_ref "rna15872"; class_code "j"; tss_id "TSS15009";
NC_037332.1	Cufflinks	exon	74318708	74319120	.	+	.	gene_id "XLOC_007338"; transcript_id "TCONS_00041768"; exon_number "3"; gene_name "LOC515697"; oId "CUFF.6568.15"; nearest_ref "rna15872"; class_code "j"; tss_id "TSS15009";
NC_037332.1	Cufflinks	exon	74719955	74720176	.	+	.	gene_id "XLOC_007348"; transcript_id "TCONS_00041824"; exon_number "1"; gene_name "MYH9"; oId "CUFF.6588.1"; nearest_ref "rna15929"; class_code "x"; tss_id "TSS15025";
NC_037332.1	Cufflinks	exon	74771771	74771787	.	+	.	gene_id "XLOC_007348"; transcript_id "TCONS_00041824"; exon_number "2"; gene_name "MYH9"; oId "CUFF.6588.1"; nearest_ref "rna15929"; class_code "x"; tss_id "TSS15025";
NC_037332.1	Cufflinks	exon	74755467	74755479	.	+	.	gene_id "XLOC_007349"; transcript_id "TCONS_00041825"; exon_number "1"; gene_name "LOC112446822"; oId "CUFF.6589.1"; nearest_ref "gene7032"; class_code "o"; tss_id "TSS15026";
NC_037332.1	Cufflinks	exon	74887854	74890238	.	+	.	gene_id "XLOC_007349"; transcript_id "TCONS_00041825"; exon_number "2"; gene_name "LOC112446822"; oId "CUFF.6589.1"; nearest_ref "gene7032"; class_code "o"; tss_id "TSS15026";
NC_037332.1	Cufflinks	exon	75090473	75090905	.	+	.	gene_id "XLOC_007352"; transcript_id "TCONS_00041828"; exon_number "1"; oId "CUFF.6609.1"; class_code "u"; tss_id "TSS15030";
NC_037332.1	Cufflinks	exon	75091417	75091545	.	+	.	gene_id "XLOC_007352"; transcript_id "TCONS_00041828"; exon_number "2"; oId "CUFF.6609.1"; class_code "u"; tss_id "TSS15030";
NC_037332.1	Cufflinks	exon	75102966	75104023	.	+	.	gene_id "XLOC_007352"; transcript_id "TCONS_00041828"; exon_number "3"; oId "CUFF.6609.1"; class_code "u"; tss_id "TSS15030";
NC_037332.1	Cufflinks	exon	75159025	75160184	.	+	.	gene_id "XLOC_007354"; transcript_id "TCONS_00041831"; exon_number "1"; gene_name "LOC101906435"; oId "CUFF.6613.1"; nearest_ref "rna15941"; class_code "j"; tss_id "TSS15032";
NC_037332.1	Cufflinks	exon	75168195	75168909	.	+	.	gene_id "XLOC_007354"; transcript_id "TCONS_00041831"; exon_number "2"; gene_name "LOC101906435"; oId "CUFF.6613.1"; nearest_ref "rna15941"; class_code "j"; tss_id "TSS15032";
NC_037332.1	Cufflinks	exon	75642525	75642645	.	+	.	gene_id "XLOC_007360"; transcript_id "TCONS_00041883"; exon_number "1"; gene_name "RAC2"; oId "CUFF.6602.1"; nearest_ref "rna15979"; class_code "x"; tss_id "TSS15047";
NC_037332.1	Cufflinks	exon	75654585	75654663	.	+	.	gene_id "XLOC_007360"; transcript_id "TCONS_00041883"; exon_number "2"; gene_name "RAC2"; oId "CUFF.6602.1"; nearest_ref "rna15979"; class_code "x"; tss_id "TSS15047";
NC_037332.1	Cufflinks	exon	75655686	75657236	.	+	.	gene_id "XLOC_007360"; transcript_id "TCONS_00041883"; exon_number "3"; gene_name "RAC2"; oId "CUFF.6602.1"; nearest_ref "rna15979"; class_code "x"; tss_id "TSS15047";
NC_037332.1	Cufflinks	exon	75642571	75642645	.	+	.	gene_id "XLOC_007360"; transcript_id "TCONS_00041884"; exon_number "1"; gene_name "RAC2"; oId "CUFF.6602.2"; nearest_ref "rna15979"; class_code "x"; tss_id "TSS15047";
NC_037332.1	Cufflinks	exon	75654585	75654665	.	+	.	gene_id "XLOC_007360"; transcript_id "TCONS_00041884"; exon_number "2"; gene_name "RAC2"; oId "CUFF.6602.2"; nearest_ref "rna15979"; class_code "x"; tss_id "TSS15047";
NC_037332.1	Cufflinks	exon	75655688	75657236	.	+	.	gene_id "XLOC_007360"; transcript_id "TCONS_00041884"; exon_number "3"; gene_name "RAC2"; oId "CUFF.6602.2"; nearest_ref "rna15979"; class_code "x"; tss_id "TSS15047";
NC_037332.1	Cufflinks	exon	88681449	88682776	.	+	.	gene_id "XLOC_007418"; transcript_id "TCONS_00042340"; exon_number "1"; gene_name "GOLT1B"; oId "CUFF.6766.1"; nearest_ref "rna16261"; class_code "x"; tss_id "TSS15206";
NC_037332.1	Cufflinks	exon	88683678	88683941	.	+	.	gene_id "XLOC_007418"; transcript_id "TCONS_00042340"; exon_number "2"; gene_name "GOLT1B"; oId "CUFF.6766.1"; nearest_ref "rna16261"; class_code "x"; tss_id "TSS15206";
NC_037332.1	Cufflinks	exon	88899818	88901131	.	+	.	gene_id "XLOC_007420"; transcript_id "TCONS_00042361"; exon_number "1"; gene_name "SLCO1B3"; oId "CUFF.6732.1"; nearest_ref "rna16274"; class_code "x"; tss_id "TSS15210";
NC_037332.1	Cufflinks	exon	88901354	88901822	.	+	.	gene_id "XLOC_007420"; transcript_id "TCONS_00042361"; exon_number "2"; gene_name "SLCO1B3"; oId "CUFF.6732.1"; nearest_ref "rna16274"; class_code "x"; tss_id "TSS15210";
NC_037332.1	Cufflinks	exon	98437166	98437745	.	+	.	gene_id "XLOC_007460"; transcript_id "TCONS_00042537"; exon_number "1"; gene_name "LOC616478"; oId "CUFF.6827.1"; nearest_ref "rna16433"; class_code "x"; tss_id "TSS15277";
NC_037332.1	Cufflinks	exon	98438058	98441435	.	+	.	gene_id "XLOC_007460"; transcript_id "TCONS_00042537"; exon_number "2"; gene_name "LOC616478"; oId "CUFF.6827.1"; nearest_ref "rna16433"; class_code "x"; tss_id "TSS15277";
NC_037332.1	Cufflinks	exon	100618440	100618485	.	+	.	gene_id "XLOC_007508"; transcript_id "TCONS_00042700"; exon_number "1"; gene_name "LOC100138381"; oId "CUFF.6877.2"; nearest_ref "gene7323"; class_code "j"; tss_id "TSS15355";
NC_037332.1	Cufflinks	exon	100618794	100619008	.	+	.	gene_id "XLOC_007508"; transcript_id "TCONS_00042700"; exon_number "2"; gene_name "LOC100138381"; oId "CUFF.6877.2"; nearest_ref "gene7323"; class_code "j"; tss_id "TSS15355";
NC_037332.1	Cufflinks	exon	100619172	100619270	.	+	.	gene_id "XLOC_007508"; transcript_id "TCONS_00042700"; exon_number "3"; gene_name "LOC100138381"; oId "CUFF.6877.2"; nearest_ref "gene7323"; class_code "j"; tss_id "TSS15355";
NC_037332.1	Cufflinks	exon	100619756	100620267	.	+	.	gene_id "XLOC_007508"; transcript_id "TCONS_00042700"; exon_number "4"; gene_name "LOC100138381"; oId "CUFF.6877.2"; nearest_ref "gene7323"; class_code "j"; tss_id "TSS15355";
NC_037332.1	Cufflinks	exon	102909165	102909226	.	+	.	gene_id "XLOC_007543"; transcript_id "TCONS_00042830"; exon_number "1"; gene_name "LOC100337495"; oId "CUFF.6919.1"; nearest_ref "gene7385"; class_code "o"; tss_id "TSS15415";
NC_037332.1	Cufflinks	exon	103026190	103026438	.	+	.	gene_id "XLOC_007543"; transcript_id "TCONS_00042830"; exon_number "2"; gene_name "LOC100337495"; oId "CUFF.6919.1"; nearest_ref "gene7385"; class_code "o"; tss_id "TSS15415";
NC_037332.1	Cufflinks	exon	105784804	105785268	.	+	.	gene_id "XLOC_007584"; transcript_id "TCONS_00043087"; exon_number "1"; gene_name "LOC104972567"; oId "CUFF.6943.4"; nearest_ref "rna16896"; class_code "j"; tss_id "TSS15508";
NC_037332.1	Cufflinks	exon	105810329	105810455	.	+	.	gene_id "XLOC_007584"; transcript_id "TCONS_00043087"; exon_number "2"; gene_name "LOC104972567"; oId "CUFF.6943.4"; nearest_ref "rna16896"; class_code "j"; tss_id "TSS15508";
NC_037332.1	Cufflinks	exon	105810574	105810640	.	+	.	gene_id "XLOC_007584"; transcript_id "TCONS_00043087"; exon_number "3"; gene_name "LOC104972567"; oId "CUFF.6943.4"; nearest_ref "rna16896"; class_code "j"; tss_id "TSS15508";
NC_037332.1	Cufflinks	exon	105811270	105812761	.	+	.	gene_id "XLOC_007584"; transcript_id "TCONS_00043087"; exon_number "4"; gene_name "LOC104972567"; oId "CUFF.6943.4"; nearest_ref "rna16896"; class_code "j"; tss_id "TSS15508";
NC_037332.1	Cufflinks	exon	105784804	105785268	.	+	.	gene_id "XLOC_007584"; transcript_id "TCONS_00043088"; exon_number "1"; gene_name "LOC104972567"; oId "CUFF.6943.5"; nearest_ref "rna16896"; class_code "j"; tss_id "TSS15508";
NC_037332.1	Cufflinks	exon	105810329	105810455	.	+	.	gene_id "XLOC_007584"; transcript_id "TCONS_00043088"; exon_number "2"; gene_name "LOC104972567"; oId "CUFF.6943.5"; nearest_ref "rna16896"; class_code "j"; tss_id "TSS15508";
NC_037332.1	Cufflinks	exon	105810574	105812761	.	+	.	gene_id "XLOC_007584"; transcript_id "TCONS_00043088"; exon_number "3"; gene_name "LOC104972567"; oId "CUFF.6943.5"; nearest_ref "rna16896"; class_code "j"; tss_id "TSS15508";
NC_037332.1	Cufflinks	exon	105784804	105785268	.	+	.	gene_id "XLOC_007584"; transcript_id "TCONS_00043086"; exon_number "1"; gene_name "LOC104972567"; oId "CUFF.6943.3"; nearest_ref "rna16896"; class_code "j"; tss_id "TSS15508";
NC_037332.1	Cufflinks	exon	105810332	105810455	.	+	.	gene_id "XLOC_007584"; transcript_id "TCONS_00043086"; exon_number "2"; gene_name "LOC104972567"; oId "CUFF.6943.3"; nearest_ref "rna16896"; class_code "j"; tss_id "TSS15508";
NC_037332.1	Cufflinks	exon	105810574	105812761	.	+	.	gene_id "XLOC_007584"; transcript_id "TCONS_00043086"; exon_number "3"; gene_name "LOC104972567"; oId "CUFF.6943.3"; nearest_ref "rna16896"; class_code "j"; tss_id "TSS15508";
NC_037332.1	Cufflinks	exon	105784804	105785268	.	+	.	gene_id "XLOC_007584"; transcript_id "TCONS_00043084"; exon_number "1"; gene_name "LOC104972567"; oId "CUFF.6943.1"; nearest_ref "rna16896"; class_code "j"; tss_id "TSS15508";
NC_037332.1	Cufflinks	exon	105810329	105810455	.	+	.	gene_id "XLOC_007584"; transcript_id "TCONS_00043084"; exon_number "2"; gene_name "LOC104972567"; oId "CUFF.6943.1"; nearest_ref "rna16896"; class_code "j"; tss_id "TSS15508";
NC_037332.1	Cufflinks	exon	105811254	105812761	.	+	.	gene_id "XLOC_007584"; transcript_id "TCONS_00043084"; exon_number "3"; gene_name "LOC104972567"; oId "CUFF.6943.1"; nearest_ref "rna16896"; class_code "j"; tss_id "TSS15508";
NC_037332.1	Cufflinks	exon	105809770	105810455	.	+	.	gene_id "XLOC_007584"; transcript_id "TCONS_00043091"; exon_number "1"; gene_name "LOC104972567"; oId "CUFF.6943.8"; nearest_ref "rna16896"; class_code "j"; tss_id "TSS15509";
NC_037332.1	Cufflinks	exon	105810574	105812761	.	+	.	gene_id "XLOC_007584"; transcript_id "TCONS_00043091"; exon_number "2"; gene_name "LOC104972567"; oId "CUFF.6943.8"; nearest_ref "rna16896"; class_code "j"; tss_id "TSS15509";
NC_037332.1	Cufflinks	exon	107450827	107451018	.	+	.	gene_id "XLOC_007604"; transcript_id "TCONS_00043218"; exon_number "1"; gene_name "LOC104972574"; oId "CUFF.6990.2"; nearest_ref "rna16977"; class_code "j"; tss_id "TSS15551";
NC_037332.1	Cufflinks	exon	107461753	107461901	.	+	.	gene_id "XLOC_007604"; transcript_id "TCONS_00043218"; exon_number "2"; gene_name "LOC104972574"; oId "CUFF.6990.2"; nearest_ref "rna16977"; class_code "j"; tss_id "TSS15551";
NC_037332.1	Cufflinks	exon	107484505	107486389	.	+	.	gene_id "XLOC_007604"; transcript_id "TCONS_00043218"; exon_number "3"; gene_name "LOC104972574"; oId "CUFF.6990.2"; nearest_ref "rna16977"; class_code "j"; tss_id "TSS15551";
NC_037332.1	Cufflinks	exon	110608288	110608450	.	+	.	gene_id "XLOC_007651"; transcript_id "TCONS_00043697"; exon_number "1"; gene_name "CBX7"; oId "CUFF.7128.1"; nearest_ref "rna17279"; class_code "x"; tss_id "TSS15682";
NC_037332.1	Cufflinks	exon	110615786	110616975	.	+	.	gene_id "XLOC_007651"; transcript_id "TCONS_00043697"; exon_number "2"; gene_name "CBX7"; oId "CUFF.7128.1"; nearest_ref "rna17279"; class_code "x"; tss_id "TSS15682";
NC_037332.1	Cufflinks	exon	110733242	110733353	.	+	.	gene_id "XLOC_007652"; transcript_id "TCONS_00043702"; exon_number "1"; gene_name "LOC101906018"; oId "CUFF.7147.5"; nearest_ref "rna17287"; class_code "j"; tss_id "TSS15684";
NC_037332.1	Cufflinks	exon	110741307	110742136	.	+	.	gene_id "XLOC_007652"; transcript_id "TCONS_00043702"; exon_number "2"; gene_name "LOC101906018"; oId "CUFF.7147.5"; nearest_ref "rna17287"; class_code "j"; tss_id "TSS15684";
NC_037332.1	Cufflinks	exon	113072315	113073416	.	+	.	gene_id "XLOC_007695"; transcript_id "TCONS_00044061"; exon_number "1"; gene_name "LOC785804"; oId "CUFF.7437.1"; nearest_ref "rna17474"; class_code "o"; tss_id "TSS15817";
NC_037332.1	Cufflinks	exon	113085863	113085997	.	+	.	gene_id "XLOC_007695"; transcript_id "TCONS_00044061"; exon_number "2"; gene_name "LOC785804"; oId "CUFF.7437.1"; nearest_ref "rna17474"; class_code "o"; tss_id "TSS15817";
NC_037332.1	Cufflinks	exon	114720625	114720632	.	+	.	gene_id "XLOC_007717"; transcript_id "TCONS_00044117"; exon_number "1"; gene_name "SAMM50"; oId "CUFF.7188.2"; nearest_ref "rna17579"; class_code "o"; tss_id "TSS15847";
NC_037332.1	Cufflinks	exon	114725476	114725673	.	+	.	gene_id "XLOC_007717"; transcript_id "TCONS_00044117"; exon_number "2"; gene_name "SAMM50"; oId "CUFF.7188.2"; nearest_ref "rna17579"; class_code "o"; tss_id "TSS15847";
NC_037332.1	Cufflinks	exon	114932081	114934364	.	+	.	gene_id "XLOC_007720"; transcript_id "TCONS_00044147"; exon_number "1"; gene_name "SHISAL1"; oId "CUFF.7238.1"; nearest_ref "rna17589"; class_code "x"; tss_id "TSS15862";
NC_037332.1	Cufflinks	exon	115168596	115168605	.	+	.	gene_id "XLOC_007720"; transcript_id "TCONS_00044147"; exon_number "2"; gene_name "SHISAL1"; oId "CUFF.7238.1"; nearest_ref "rna17589"; class_code "x"; tss_id "TSS15862";
NC_037332.1	Cufflinks	exon	115427703	115427713	.	+	.	gene_id "XLOC_007724"; transcript_id "TCONS_00044172"; exon_number "1"; gene_name "NUP50"; oId "CUFF.7246.1"; nearest_ref "rna17608"; class_code "o"; tss_id "TSS15872";
NC_037332.1	Cufflinks	exon	115607375	115610181	.	+	.	gene_id "XLOC_007724"; transcript_id "TCONS_00044172"; exon_number "2"; gene_name "NUP50"; oId "CUFF.7246.1"; nearest_ref "rna17608"; class_code "o"; tss_id "TSS15872";
NC_037332.1	Cufflinks	exon	116438920	116439045	.	+	.	gene_id "XLOC_007741"; transcript_id "TCONS_00044241"; exon_number "1"; gene_name "PPARA"; oId "CUFF.7334.2"; nearest_ref "rna17656"; class_code "j"; tss_id "TSS15906";
NC_037332.1	Cufflinks	exon	116440093	116440239	.	+	.	gene_id "XLOC_007741"; transcript_id "TCONS_00044241"; exon_number "2"; gene_name "PPARA"; oId "CUFF.7334.2"; nearest_ref "rna17656"; class_code "j"; tss_id "TSS15906";
NC_037332.1	Cufflinks	exon	116452441	116453973	.	+	.	gene_id "XLOC_007741"; transcript_id "TCONS_00044241"; exon_number "3"; gene_name "PPARA"; oId "CUFF.7334.2"; nearest_ref "rna17656"; class_code "j"; tss_id "TSS15906";
NC_037332.1	Cufflinks	exon	116464592	116464603	.	+	.	gene_id "XLOC_007741"; transcript_id "TCONS_00044249"; exon_number "1"; gene_name "PPARA"; oId "CUFF.7334.9"; nearest_ref "rna17656"; class_code "o"; tss_id "TSS15908";
NC_037332.1	Cufflinks	exon	116512407	116513812	.	+	.	gene_id "XLOC_007741"; transcript_id "TCONS_00044249"; exon_number "2"; gene_name "PPARA"; oId "CUFF.7334.9"; nearest_ref "rna17656"; class_code "o"; tss_id "TSS15908";
NC_037332.1	Cufflinks	exon	118597021	118597721	.	+	.	gene_id "XLOC_007753"; transcript_id "TCONS_00044323"; exon_number "1"; gene_name "LOC104972612"; oId "CUFF.7361.1"; nearest_ref "rna17715"; class_code "j"; tss_id "TSS15939";
NC_037332.1	Cufflinks	exon	118598439	118598823	.	+	.	gene_id "XLOC_007753"; transcript_id "TCONS_00044323"; exon_number "2"; gene_name "LOC104972612"; oId "CUFF.7361.1"; nearest_ref "rna17715"; class_code "j"; tss_id "TSS15939";
NC_037332.1	Cufflinks	exon	118598934	118599410	.	+	.	gene_id "XLOC_007753"; transcript_id "TCONS_00044323"; exon_number "3"; gene_name "LOC104972612"; oId "CUFF.7361.1"; nearest_ref "rna17715"; class_code "j"; tss_id "TSS15939";
NC_037332.1	Cufflinks	exon	118597041	118598823	.	+	.	gene_id "XLOC_007753"; transcript_id "TCONS_00044324"; exon_number "1"; gene_name "LOC104972612"; oId "CUFF.7361.2"; nearest_ref "rna17715"; class_code "j"; tss_id "TSS15939";
NC_037332.1	Cufflinks	exon	118598934	118599410	.	+	.	gene_id "XLOC_007753"; transcript_id "TCONS_00044324"; exon_number "2"; gene_name "LOC104972612"; oId "CUFF.7361.2"; nearest_ref "rna17715"; class_code "j"; tss_id "TSS15939";
NC_037332.1	Cufflinks	exon	118640188	118640268	.	+	.	gene_id "XLOC_007754"; transcript_id "TCONS_00044329"; exon_number "1"; gene_name "LOC104972417"; oId "CUFF.7362.4"; nearest_ref "rna17719"; class_code "j"; tss_id "TSS15941";
NC_037332.1	Cufflinks	exon	118640414	118640475	.	+	.	gene_id "XLOC_007754"; transcript_id "TCONS_00044329"; exon_number "2"; gene_name "LOC104972417"; oId "CUFF.7362.4"; nearest_ref "rna17719"; class_code "j"; tss_id "TSS15941";
NC_037332.1	Cufflinks	exon	118640857	118640979	.	+	.	gene_id "XLOC_007754"; transcript_id "TCONS_00044329"; exon_number "3"; gene_name "LOC104972417"; oId "CUFF.7362.4"; nearest_ref "rna17719"; class_code "j"; tss_id "TSS15941";
NC_037332.1	Cufflinks	exon	118643372	118643570	.	+	.	gene_id "XLOC_007754"; transcript_id "TCONS_00044329"; exon_number "4"; gene_name "LOC104972417"; oId "CUFF.7362.4"; nearest_ref "rna17719"; class_code "j"; tss_id "TSS15941";
NC_037332.1	Cufflinks	exon	118644375	118644656	.	+	.	gene_id "XLOC_007754"; transcript_id "TCONS_00044329"; exon_number "5"; gene_name "LOC104972417"; oId "CUFF.7362.4"; nearest_ref "rna17719"; class_code "j"; tss_id "TSS15941";
NC_037332.1	Cufflinks	exon	118640188	118640268	.	+	.	gene_id "XLOC_007754"; transcript_id "TCONS_00044328"; exon_number "1"; gene_name "LOC104972417"; oId "CUFF.7362.3"; nearest_ref "rna17719"; class_code "j"; tss_id "TSS15941";
NC_037332.1	Cufflinks	exon	118640857	118640979	.	+	.	gene_id "XLOC_007754"; transcript_id "TCONS_00044328"; exon_number "2"; gene_name "LOC104972417"; oId "CUFF.7362.3"; nearest_ref "rna17719"; class_code "j"; tss_id "TSS15941";
NC_037332.1	Cufflinks	exon	118643372	118643570	.	+	.	gene_id "XLOC_007754"; transcript_id "TCONS_00044328"; exon_number "3"; gene_name "LOC104972417"; oId "CUFF.7362.3"; nearest_ref "rna17719"; class_code "j"; tss_id "TSS15941";
NC_037332.1	Cufflinks	exon	118644375	118644656	.	+	.	gene_id "XLOC_007754"; transcript_id "TCONS_00044328"; exon_number "4"; gene_name "LOC104972417"; oId "CUFF.7362.3"; nearest_ref "rna17719"; class_code "j"; tss_id "TSS15941";
NC_037332.1	Cufflinks	exon	118640188	118640268	.	+	.	gene_id "XLOC_007754"; transcript_id "TCONS_00044327"; exon_number "1"; gene_name "LOC104972417"; oId "CUFF.7362.2"; nearest_ref "rna17719"; class_code "j"; tss_id "TSS15941";
NC_037332.1	Cufflinks	exon	118640857	118640979	.	+	.	gene_id "XLOC_007754"; transcript_id "TCONS_00044327"; exon_number "2"; gene_name "LOC104972417"; oId "CUFF.7362.2"; nearest_ref "rna17719"; class_code "j"; tss_id "TSS15941";
NC_037332.1	Cufflinks	exon	118643372	118643571	.	+	.	gene_id "XLOC_007754"; transcript_id "TCONS_00044327"; exon_number "3"; gene_name "LOC104972417"; oId "CUFF.7362.2"; nearest_ref "rna17719"; class_code "j"; tss_id "TSS15941";
NC_037332.1	Cufflinks	exon	118644376	118644656	.	+	.	gene_id "XLOC_007754"; transcript_id "TCONS_00044327"; exon_number "4"; gene_name "LOC104972417"; oId "CUFF.7362.2"; nearest_ref "rna17719"; class_code "j"; tss_id "TSS15941";
NC_037332.1	Cufflinks	exon	119471848	119471857	.	+	.	gene_id "XLOC_007761"; transcript_id "TCONS_00044395"; exon_number "1"; gene_name "MOV10L1"; oId "CUFF.7785.1"; nearest_ref "rna17769"; class_code "o"; tss_id "TSS15952";
NC_037332.1	Cufflinks	exon	119588764	119589180	.	+	.	gene_id "XLOC_007761"; transcript_id "TCONS_00044395"; exon_number "2"; gene_name "MOV10L1"; oId "CUFF.7785.1"; nearest_ref "rna17769"; class_code "o"; tss_id "TSS15952";
NC_037332.1	Cufflinks	exon	1908405	1910166	.	-	.	gene_id "XLOC_007785"; transcript_id "TCONS_00044596"; exon_number "1"; gene_name "LOC112446640"; oId "CUFF.5706.5"; nearest_ref "rna13657"; class_code "j"; tss_id "TSS16014";
NC_037332.1	Cufflinks	exon	1913862	1914013	.	-	.	gene_id "XLOC_007785"; transcript_id "TCONS_00044596"; exon_number "2"; gene_name "LOC112446640"; oId "CUFF.5706.5"; nearest_ref "rna13657"; class_code "j"; tss_id "TSS16014";
NC_037332.1	Cufflinks	exon	1920819	1921360	.	-	.	gene_id "XLOC_007785"; transcript_id "TCONS_00044596"; exon_number "3"; gene_name "LOC112446640"; oId "CUFF.5706.5"; nearest_ref "rna13657"; class_code "j"; tss_id "TSS16014";
NC_037332.1	Cufflinks	exon	10649699	10649708	.	-	.	gene_id "XLOC_007814"; transcript_id "TCONS_00044803"; exon_number "1"; gene_name "ACSS3"; oId "CUFF.5860.1"; nearest_ref "rna13764"; class_code "x"; tss_id "TSS16080";
NC_037332.1	Cufflinks	exon	10845952	10846985	.	-	.	gene_id "XLOC_007814"; transcript_id "TCONS_00044803"; exon_number "2"; gene_name "ACSS3"; oId "CUFF.5860.1"; nearest_ref "rna13764"; class_code "x"; tss_id "TSS16080";
NC_037332.1	Cufflinks	exon	12216941	12217711	.	-	.	gene_id "XLOC_007817"; transcript_id "TCONS_00044837"; exon_number "1"; gene_name "LOC104972346"; oId "CUFF.5800.1"; nearest_ref "rna13785"; class_code "x"; tss_id "TSS16089";
NC_037332.1	Cufflinks	exon	12217935	12218054	.	-	.	gene_id "XLOC_007817"; transcript_id "TCONS_00044837"; exon_number "2"; gene_name "LOC104972346"; oId "CUFF.5800.1"; nearest_ref "rna13785"; class_code "x"; tss_id "TSS16089";
NC_037332.1	Cufflinks	exon	12219100	12219274	.	-	.	gene_id "XLOC_007817"; transcript_id "TCONS_00044837"; exon_number "3"; gene_name "LOC104972346"; oId "CUFF.5800.1"; nearest_ref "rna13785"; class_code "x"; tss_id "TSS16089";
NC_037332.1	Cufflinks	exon	16434380	16434411	.	-	.	gene_id "XLOC_007825"; transcript_id "TCONS_00044871"; exon_number "1"; gene_name "LOC112446650"; oId "CUFF.5816.1"; nearest_ref "rna13807"; class_code "x"; tss_id "TSS16107";
NC_037332.1	Cufflinks	exon	16541790	16542087	.	-	.	gene_id "XLOC_007825"; transcript_id "TCONS_00044871"; exon_number "2"; gene_name "LOC112446650"; oId "CUFF.5816.1"; nearest_ref "rna13807"; class_code "x"; tss_id "TSS16107";
NC_037332.1	Cufflinks	exon	23121068	23121079	.	-	.	gene_id "XLOC_007857"; transcript_id "TCONS_00045060"; exon_number "1"; gene_name "LOC107132465"; oId "CUFF.5854.4"; nearest_ref "rna13911"; class_code "j"; tss_id "TSS16187";
NC_037332.1	Cufflinks	exon	23175862	23176205	.	-	.	gene_id "XLOC_007857"; transcript_id "TCONS_00045060"; exon_number "2"; gene_name "LOC107132465"; oId "CUFF.5854.4"; nearest_ref "rna13911"; class_code "j"; tss_id "TSS16187";
NC_037332.1	Cufflinks	exon	23673827	23675029	.	-	.	gene_id "XLOC_007863"; transcript_id "TCONS_00045067"; exon_number "1"; oId "CUFF.5878.1"; class_code "u"; tss_id "TSS16196";
NC_037332.1	Cufflinks	exon	23689593	23689719	.	-	.	gene_id "XLOC_007863"; transcript_id "TCONS_00045067"; exon_number "2"; oId "CUFF.5878.1"; class_code "u"; tss_id "TSS16196";
NC_037332.1	Cufflinks	exon	23702966	23703379	.	-	.	gene_id "XLOC_007863"; transcript_id "TCONS_00045067"; exon_number "3"; oId "CUFF.5878.1"; class_code "u"; tss_id "TSS16196";
NC_037332.1	Cufflinks	exon	25893142	25893410	.	-	.	gene_id "XLOC_007884"; transcript_id "TCONS_00045260"; exon_number "1"; gene_name "LOC101906546"; oId "CUFF.5980.7"; nearest_ref "rna14041"; class_code "j"; tss_id "TSS16248";
NC_037332.1	Cufflinks	exon	25894663	25894739	.	-	.	gene_id "XLOC_007884"; transcript_id "TCONS_00045260"; exon_number "2"; gene_name "LOC101906546"; oId "CUFF.5980.7"; nearest_ref "rna14041"; class_code "j"; tss_id "TSS16248";
NC_037332.1	Cufflinks	exon	25895283	25896456	.	-	.	gene_id "XLOC_007884"; transcript_id "TCONS_00045260"; exon_number "3"; gene_name "LOC101906546"; oId "CUFF.5980.7"; nearest_ref "rna14041"; class_code "j"; tss_id "TSS16248";
NC_037332.1	Cufflinks	exon	25897237	25897970	.	-	.	gene_id "XLOC_007884"; transcript_id "TCONS_00045260"; exon_number "4"; gene_name "LOC101906546"; oId "CUFF.5980.7"; nearest_ref "rna14041"; class_code "j"; tss_id "TSS16248";
NC_037332.1	Cufflinks	exon	25911324	25911829	.	-	.	gene_id "XLOC_007884"; transcript_id "TCONS_00045260"; exon_number "5"; gene_name "LOC101906546"; oId "CUFF.5980.7"; nearest_ref "rna14041"; class_code "j"; tss_id "TSS16248";
NC_037332.1	Cufflinks	exon	25893142	25893410	.	-	.	gene_id "XLOC_007884"; transcript_id "TCONS_00045259"; exon_number "1"; gene_name "LOC101906546"; oId "CUFF.5980.6"; nearest_ref "rna14041"; class_code "j"; tss_id "TSS16248";
NC_037332.1	Cufflinks	exon	25894663	25894739	.	-	.	gene_id "XLOC_007884"; transcript_id "TCONS_00045259"; exon_number "2"; gene_name "LOC101906546"; oId "CUFF.5980.6"; nearest_ref "rna14041"; class_code "j"; tss_id "TSS16248";
NC_037332.1	Cufflinks	exon	25895283	25896458	.	-	.	gene_id "XLOC_007884"; transcript_id "TCONS_00045259"; exon_number "3"; gene_name "LOC101906546"; oId "CUFF.5980.6"; nearest_ref "rna14041"; class_code "j"; tss_id "TSS16248";
NC_037332.1	Cufflinks	exon	25897237	25897970	.	-	.	gene_id "XLOC_007884"; transcript_id "TCONS_00045259"; exon_number "4"; gene_name "LOC101906546"; oId "CUFF.5980.6"; nearest_ref "rna14041"; class_code "j"; tss_id "TSS16248";
NC_037332.1	Cufflinks	exon	25911324	25911829	.	-	.	gene_id "XLOC_007884"; transcript_id "TCONS_00045259"; exon_number "5"; gene_name "LOC101906546"; oId "CUFF.5980.6"; nearest_ref "rna14041"; class_code "j"; tss_id "TSS16248";
NC_037332.1	Cufflinks	exon	25893142	25893410	.	-	.	gene_id "XLOC_007884"; transcript_id "TCONS_00045256"; exon_number "1"; gene_name "LOC101906546"; oId "CUFF.5980.1"; nearest_ref "rna14041"; class_code "j"; tss_id "TSS16248";
NC_037332.1	Cufflinks	exon	25894663	25896456	.	-	.	gene_id "XLOC_007884"; transcript_id "TCONS_00045256"; exon_number "2"; gene_name "LOC101906546"; oId "CUFF.5980.1"; nearest_ref "rna14041"; class_code "j"; tss_id "TSS16248";
NC_037332.1	Cufflinks	exon	25897237	25897970	.	-	.	gene_id "XLOC_007884"; transcript_id "TCONS_00045256"; exon_number "3"; gene_name "LOC101906546"; oId "CUFF.5980.1"; nearest_ref "rna14041"; class_code "j"; tss_id "TSS16248";
NC_037332.1	Cufflinks	exon	25911324	25911829	.	-	.	gene_id "XLOC_007884"; transcript_id "TCONS_00045256"; exon_number "4"; gene_name "LOC101906546"; oId "CUFF.5980.1"; nearest_ref "rna14041"; class_code "j"; tss_id "TSS16248";
NC_037332.1	Cufflinks	exon	26023592	26023610	.	-	.	gene_id "XLOC_007891"; transcript_id "TCONS_00045292"; exon_number "1"; gene_name "LOC112446667"; oId "CUFF.5901.1"; nearest_ref "rna14062"; class_code "x"; tss_id "TSS16270";
NC_037332.1	Cufflinks	exon	26025961	26027374	.	-	.	gene_id "XLOC_007891"; transcript_id "TCONS_00045292"; exon_number "2"; gene_name "LOC112446667"; oId "CUFF.5901.1"; nearest_ref "rna14062"; class_code "x"; tss_id "TSS16270";
NC_037332.1	Cufflinks	exon	27781683	27782006	.	-	.	gene_id "XLOC_007927"; transcript_id "TCONS_00045495"; exon_number "1"; gene_name "LOC112446674"; oId "CUFF.5923.2"; nearest_ref "rna14249"; class_code "j"; tss_id "TSS16341";
NC_037332.1	Cufflinks	exon	27782160	27782346	.	-	.	gene_id "XLOC_007927"; transcript_id "TCONS_00045495"; exon_number "2"; gene_name "LOC112446674"; oId "CUFF.5923.2"; nearest_ref "rna14249"; class_code "j"; tss_id "TSS16341";
NC_037332.1	Cufflinks	exon	28302577	28304244	.	-	.	gene_id "XLOC_007936"; transcript_id "TCONS_00045616"; exon_number "1"; gene_name "SLC4A8"; oId "CUFF.6213.10"; nearest_ref "rna14292"; class_code "o"; tss_id "TSS16376";
NC_037332.1	Cufflinks	exon	28347430	28347441	.	-	.	gene_id "XLOC_007936"; transcript_id "TCONS_00045616"; exon_number "2"; gene_name "SLC4A8"; oId "CUFF.6213.10"; nearest_ref "rna14292"; class_code "o"; tss_id "TSS16376";
NC_037332.1	Cufflinks	exon	28753677	28753867	.	-	.	gene_id "XLOC_007941"; transcript_id "TCONS_00045668"; exon_number "1"; gene_name "LOC781439"; oId "CUFF.6236.1"; nearest_ref "rna14369"; class_code "o"; tss_id "TSS16388";
NC_037332.1	Cufflinks	exon	28964835	28964953	.	-	.	gene_id "XLOC_007941"; transcript_id "TCONS_00045668"; exon_number "2"; gene_name "LOC781439"; oId "CUFF.6236.1"; nearest_ref "rna14369"; class_code "o"; tss_id "TSS16388";
NC_037332.1	Cufflinks	exon	30112133	30114143	.	-	.	gene_id "XLOC_007965"; transcript_id "TCONS_00045771"; exon_number "1"; gene_name "TMBIM6"; oId "CUFF.6011.5"; nearest_ref "rna14446"; class_code "j"; tss_id "TSS16434";
NC_037332.1	Cufflinks	exon	30115160	30115201	.	-	.	gene_id "XLOC_007965"; transcript_id "TCONS_00045771"; exon_number "2"; gene_name "TMBIM6"; oId "CUFF.6011.5"; nearest_ref "rna14446"; class_code "j"; tss_id "TSS16434";
NC_037332.1	Cufflinks	exon	31090975	31091750	.	-	.	gene_id "XLOC_007983"; transcript_id "TCONS_00045922"; exon_number "1"; gene_name "CCNT1"; oId "CUFF.6153.1"; nearest_ref "rna14550"; class_code "x"; tss_id "TSS16478";
NC_037332.1	Cufflinks	exon	31093926	31094947	.	-	.	gene_id "XLOC_007983"; transcript_id "TCONS_00045922"; exon_number "2"; gene_name "CCNT1"; oId "CUFF.6153.1"; nearest_ref "rna14550"; class_code "x"; tss_id "TSS16478";
NC_037332.1	Cufflinks	exon	33838828	33839031	.	-	.	gene_id "XLOC_008018"; transcript_id "TCONS_00046006"; exon_number "1"; gene_name "LOC112446800"; oId "CUFF.6038.1"; nearest_ref "rna14669"; class_code "x"; tss_id "TSS16528";
NC_037332.1	Cufflinks	exon	33842640	33843395	.	-	.	gene_id "XLOC_008018"; transcript_id "TCONS_00046006"; exon_number "2"; gene_name "LOC112446800"; oId "CUFF.6038.1"; nearest_ref "rna14669"; class_code "x"; tss_id "TSS16528";
NC_037332.1	Cufflinks	exon	33843630	33843685	.	-	.	gene_id "XLOC_008018"; transcript_id "TCONS_00046006"; exon_number "3"; gene_name "LOC112446800"; oId "CUFF.6038.1"; nearest_ref "rna14669"; class_code "x"; tss_id "TSS16528";
NC_037332.1	Cufflinks	exon	33842185	33842823	.	-	.	gene_id "XLOC_008018"; transcript_id "TCONS_00046007"; exon_number "1"; gene_name "LOC112446800"; oId "CUFF.6038.2"; nearest_ref "rna14669"; class_code "x"; tss_id "TSS16528";
NC_037332.1	Cufflinks	exon	33842948	33843395	.	-	.	gene_id "XLOC_008018"; transcript_id "TCONS_00046007"; exon_number "2"; gene_name "LOC112446800"; oId "CUFF.6038.2"; nearest_ref "rna14669"; class_code "x"; tss_id "TSS16528";
NC_037332.1	Cufflinks	exon	33843630	33843685	.	-	.	gene_id "XLOC_008018"; transcript_id "TCONS_00046007"; exon_number "3"; gene_name "LOC112446800"; oId "CUFF.6038.2"; nearest_ref "rna14669"; class_code "x"; tss_id "TSS16528";
NC_037332.1	Cufflinks	exon	34486043	34486053	.	-	.	gene_id "XLOC_008024"; transcript_id "TCONS_00046015"; exon_number "1"; gene_name "ARID2"; oId "CUFF.6051.1"; nearest_ref "rna14685"; class_code "o"; tss_id "TSS16534";
NC_037332.1	Cufflinks	exon	34520004	34532913	.	-	.	gene_id "XLOC_008024"; transcript_id "TCONS_00046015"; exon_number "2"; gene_name "ARID2"; oId "CUFF.6051.1"; nearest_ref "rna14685"; class_code "o"; tss_id "TSS16534";
NC_037332.1	Cufflinks	exon	44555867	44560706	.	-	.	gene_id "XLOC_008064"; transcript_id "TCONS_00046231"; exon_number "1"; gene_name "CPSF6"; oId "CUFF.6159.2"; nearest_ref "rna14866"; class_code "j"; tss_id "TSS16625";
NC_037332.1	Cufflinks	exon	44567382	44567571	.	-	.	gene_id "XLOC_008064"; transcript_id "TCONS_00046231"; exon_number "2"; gene_name "CPSF6"; oId "CUFF.6159.2"; nearest_ref "rna14866"; class_code "j"; tss_id "TSS16625";
NC_037332.1	Cufflinks	exon	44567766	44567812	.	-	.	gene_id "XLOC_008064"; transcript_id "TCONS_00046231"; exon_number "3"; gene_name "CPSF6"; oId "CUFF.6159.2"; nearest_ref "rna14866"; class_code "j"; tss_id "TSS16625";
NC_037332.1	Cufflinks	exon	46485385	46488099	.	-	.	gene_id "XLOC_008075"; transcript_id "TCONS_00046341"; exon_number "1"; gene_name "CAND1"; oId "CUFF.6192.3"; nearest_ref "rna14912"; class_code "o"; tss_id "TSS16653";
NC_037332.1	Cufflinks	exon	46772819	46772826	.	-	.	gene_id "XLOC_008075"; transcript_id "TCONS_00046341"; exon_number "2"; gene_name "CAND1"; oId "CUFF.6192.3"; nearest_ref "rna14912"; class_code "o"; tss_id "TSS16653";
NC_037332.1	Cufflinks	exon	49100954	49102664	.	-	.	gene_id "XLOC_008089"; transcript_id "TCONS_00046443"; exon_number "1"; gene_name "RASSF3"; oId "CUFF.6257.1"; nearest_ref "rna14959"; class_code "o"; tss_id "TSS16680";
NC_037332.1	Cufflinks	exon	49248149	49248163	.	-	.	gene_id "XLOC_008089"; transcript_id "TCONS_00046443"; exon_number "2"; gene_name "RASSF3"; oId "CUFF.6257.1"; nearest_ref "rna14959"; class_code "o"; tss_id "TSS16680";
NC_037332.1	Cufflinks	exon	56937308	56937318	.	-	.	gene_id "XLOC_008146"; transcript_id "TCONS_00046853"; exon_number "1"; gene_name "SLC39A5"; oId "CUFF.6430.1"; nearest_ref "rna15286"; class_code "o"; tss_id "TSS16810";
NC_037332.1	Cufflinks	exon	57159815	57161135	.	-	.	gene_id "XLOC_008146"; transcript_id "TCONS_00046853"; exon_number "2"; gene_name "SLC39A5"; oId "CUFF.6430.1"; nearest_ref "rna15286"; class_code "o"; tss_id "TSS16810";
NC_037332.1	Cufflinks	exon	59903367	59905002	.	-	.	gene_id "XLOC_008267"; transcript_id "TCONS_00047106"; exon_number "1"; gene_name "NEUROD4"; oId "CUFF.6319.6"; nearest_ref "rna15461"; class_code "j"; tss_id "TSS16974";
NC_037332.1	Cufflinks	exon	59911732	59911956	.	-	.	gene_id "XLOC_008267"; transcript_id "TCONS_00047106"; exon_number "2"; gene_name "NEUROD4"; oId "CUFF.6319.6"; nearest_ref "rna15461"; class_code "j"; tss_id "TSS16974";
NC_037332.1	Cufflinks	exon	59912150	59912238	.	-	.	gene_id "XLOC_008267"; transcript_id "TCONS_00047106"; exon_number "3"; gene_name "NEUROD4"; oId "CUFF.6319.6"; nearest_ref "rna15461"; class_code "j"; tss_id "TSS16974";
NC_037332.1	Cufflinks	exon	59919523	59920282	.	-	.	gene_id "XLOC_008267"; transcript_id "TCONS_00047106"; exon_number "4"; gene_name "NEUROD4"; oId "CUFF.6319.6"; nearest_ref "rna15461"; class_code "j"; tss_id "TSS16974";
NC_037332.1	Cufflinks	exon	59903367	59905002	.	-	.	gene_id "XLOC_008267"; transcript_id "TCONS_00047107"; exon_number "1"; gene_name "NEUROD4"; oId "CUFF.6319.7"; nearest_ref "rna15461"; class_code "j"; tss_id "TSS16975";
NC_037332.1	Cufflinks	exon	59911663	59911956	.	-	.	gene_id "XLOC_008267"; transcript_id "TCONS_00047107"; exon_number "2"; gene_name "NEUROD4"; oId "CUFF.6319.7"; nearest_ref "rna15461"; class_code "j"; tss_id "TSS16975";
NC_037332.1	Cufflinks	exon	59919523	59919636	.	-	.	gene_id "XLOC_008267"; transcript_id "TCONS_00047107"; exon_number "3"; gene_name "NEUROD4"; oId "CUFF.6319.7"; nearest_ref "rna15461"; class_code "j"; tss_id "TSS16975";
NC_037332.1	Cufflinks	exon	59920489	59920743	.	-	.	gene_id "XLOC_008267"; transcript_id "TCONS_00047107"; exon_number "4"; gene_name "NEUROD4"; oId "CUFF.6319.7"; nearest_ref "rna15461"; class_code "j"; tss_id "TSS16975";
NC_037332.1	Cufflinks	exon	60270218	60270580	.	-	.	gene_id "XLOC_008270"; transcript_id "TCONS_00047125"; exon_number "1"; gene_name "HAL"; oId "CUFF.6336.1"; nearest_ref "rna15485"; class_code "o"; tss_id "TSS16982";
NC_037332.1	Cufflinks	exon	60491818	60491833	.	-	.	gene_id "XLOC_008270"; transcript_id "TCONS_00047125"; exon_number "2"; gene_name "HAL"; oId "CUFF.6336.1"; nearest_ref "rna15485"; class_code "o"; tss_id "TSS16982";
NC_037332.1	Cufflinks	exon	62725654	62726619	.	-	.	gene_id "XLOC_008276"; transcript_id "TCONS_00047154"; exon_number "1"; gene_name "LOC101907503"; oId "CUFF.6543.1"; nearest_ref "rna15526"; class_code "j"; tss_id "TSS16991";
NC_037332.1	Cufflinks	exon	62731600	62731671	.	-	.	gene_id "XLOC_008276"; transcript_id "TCONS_00047154"; exon_number "2"; gene_name "LOC101907503"; oId "CUFF.6543.1"; nearest_ref "rna15526"; class_code "j"; tss_id "TSS16991";
NC_037332.1	Cufflinks	exon	62742126	62742240	.	-	.	gene_id "XLOC_008276"; transcript_id "TCONS_00047154"; exon_number "3"; gene_name "LOC101907503"; oId "CUFF.6543.1"; nearest_ref "rna15526"; class_code "j"; tss_id "TSS16991";
NC_037332.1	Cufflinks	exon	62746707	62747319	.	-	.	gene_id "XLOC_008276"; transcript_id "TCONS_00047154"; exon_number "4"; gene_name "LOC101907503"; oId "CUFF.6543.1"; nearest_ref "rna15526"; class_code "j"; tss_id "TSS16991";
NC_037332.1	Cufflinks	exon	64552960	64555103	.	-	.	gene_id "XLOC_008285"; transcript_id "TCONS_00047267"; exon_number "1"; gene_name "LOC112446713"; oId "CUFF.6534.2"; nearest_ref "rna15581"; class_code "j"; tss_id "TSS17017";
NC_037332.1	Cufflinks	exon	64557825	64557924	.	-	.	gene_id "XLOC_008285"; transcript_id "TCONS_00047267"; exon_number "2"; gene_name "LOC112446713"; oId "CUFF.6534.2"; nearest_ref "rna15581"; class_code "j"; tss_id "TSS17017";
NC_037332.1	Cufflinks	exon	64561780	64562117	.	-	.	gene_id "XLOC_008285"; transcript_id "TCONS_00047267"; exon_number "3"; gene_name "LOC112446713"; oId "CUFF.6534.2"; nearest_ref "rna15581"; class_code "j"; tss_id "TSS17017";
NC_037332.1	Cufflinks	exon	64563047	64563173	.	-	.	gene_id "XLOC_008285"; transcript_id "TCONS_00047267"; exon_number "4"; gene_name "LOC112446713"; oId "CUFF.6534.2"; nearest_ref "rna15581"; class_code "j"; tss_id "TSS17017";
NC_037332.1	Cufflinks	exon	64582100	64582204	.	-	.	gene_id "XLOC_008285"; transcript_id "TCONS_00047267"; exon_number "5"; gene_name "LOC112446713"; oId "CUFF.6534.2"; nearest_ref "rna15581"; class_code "j"; tss_id "TSS17017";
NC_037332.1	Cufflinks	exon	64585035	64586049	.	-	.	gene_id "XLOC_008285"; transcript_id "TCONS_00047267"; exon_number "6"; gene_name "LOC112446713"; oId "CUFF.6534.2"; nearest_ref "rna15581"; class_code "j"; tss_id "TSS17017";
NC_037332.1	Cufflinks	exon	69472818	69474396	.	-	.	gene_id "XLOC_008319"; transcript_id "TCONS_00047544"; exon_number "1"; gene_name "NUAK1"; oId "CUFF.6491.1"; nearest_ref "rna15739"; class_code "o"; tss_id "TSS17104";
NC_037332.1	Cufflinks	exon	69479988	69479997	.	-	.	gene_id "XLOC_008319"; transcript_id "TCONS_00047544"; exon_number "2"; gene_name "NUAK1"; oId "CUFF.6491.1"; nearest_ref "rna15739"; class_code "o"; tss_id "TSS17104";
NC_037332.1	Cufflinks	exon	69630423	69631617	.	-	.	gene_id "XLOC_008320"; transcript_id "TCONS_00047553"; exon_number "1"; gene_name "CKAP4"; oId "CUFF.6512.1"; nearest_ref "rna15740"; class_code "o"; tss_id "TSS17108";
NC_037332.1	Cufflinks	exon	69915971	69915979	.	-	.	gene_id "XLOC_008320"; transcript_id "TCONS_00047553"; exon_number "2"; gene_name "CKAP4"; oId "CUFF.6512.1"; nearest_ref "rna15740"; class_code "o"; tss_id "TSS17108";
NC_037332.1	Cufflinks	exon	73802770	73803578	.	-	.	gene_id "XLOC_008338"; transcript_id "TCONS_00047671"; exon_number "1"; oId "CUFF.6681.2"; class_code "u"; tss_id "TSS17149";
NC_037332.1	Cufflinks	exon	73803985	73804263	.	-	.	gene_id "XLOC_008338"; transcript_id "TCONS_00047671"; exon_number "2"; oId "CUFF.6681.2"; class_code "u"; tss_id "TSS17149";
NC_037332.1	Cufflinks	exon	73802770	73803578	.	-	.	gene_id "XLOC_008338"; transcript_id "TCONS_00047672"; exon_number "1"; oId "CUFF.6681.1"; class_code "u"; tss_id "TSS17150";
NC_037332.1	Cufflinks	exon	73804649	73804713	.	-	.	gene_id "XLOC_008338"; transcript_id "TCONS_00047672"; exon_number "2"; oId "CUFF.6681.1"; class_code "u"; tss_id "TSS17150";
NC_037332.1	Cufflinks	exon	73806861	73806932	.	-	.	gene_id "XLOC_008338"; transcript_id "TCONS_00047672"; exon_number "3"; oId "CUFF.6681.1"; class_code "u"; tss_id "TSS17150";
NC_037332.1	Cufflinks	exon	73808992	73809136	.	-	.	gene_id "XLOC_008338"; transcript_id "TCONS_00047672"; exon_number "4"; oId "CUFF.6681.1"; class_code "u"; tss_id "TSS17150";
NC_037332.1	Cufflinks	exon	74951879	74952483	.	-	.	gene_id "XLOC_008355"; transcript_id "TCONS_00047854"; exon_number "1"; oId "CUFF.6577.3"; class_code "u"; tss_id "TSS17195";
NC_037332.1	Cufflinks	exon	74954642	74954811	.	-	.	gene_id "XLOC_008355"; transcript_id "TCONS_00047854"; exon_number "2"; oId "CUFF.6577.3"; class_code "u"; tss_id "TSS17195";
NC_037332.1	Cufflinks	exon	74955787	74955840	.	-	.	gene_id "XLOC_008355"; transcript_id "TCONS_00047854"; exon_number "3"; oId "CUFF.6577.3"; class_code "u"; tss_id "TSS17195";
NC_037332.1	Cufflinks	exon	74951879	74952483	.	-	.	gene_id "XLOC_008355"; transcript_id "TCONS_00047855"; exon_number "1"; oId "CUFF.6577.2"; class_code "u"; tss_id "TSS17196";
NC_037332.1	Cufflinks	exon	74954642	74954810	.	-	.	gene_id "XLOC_008355"; transcript_id "TCONS_00047855"; exon_number "2"; oId "CUFF.6577.2"; class_code "u"; tss_id "TSS17196";
NC_037332.1	Cufflinks	exon	74955787	74955945	.	-	.	gene_id "XLOC_008355"; transcript_id "TCONS_00047855"; exon_number "3"; oId "CUFF.6577.2"; class_code "u"; tss_id "TSS17196";
NC_037332.1	Cufflinks	exon	74951879	74952483	.	-	.	gene_id "XLOC_008355"; transcript_id "TCONS_00047856"; exon_number "1"; oId "CUFF.6577.1"; class_code "u"; tss_id "TSS17197";
NC_037332.1	Cufflinks	exon	74954642	74954808	.	-	.	gene_id "XLOC_008355"; transcript_id "TCONS_00047856"; exon_number "2"; oId "CUFF.6577.1"; class_code "u"; tss_id "TSS17197";
NC_037332.1	Cufflinks	exon	74955787	74956093	.	-	.	gene_id "XLOC_008355"; transcript_id "TCONS_00047856"; exon_number "3"; oId "CUFF.6577.1"; class_code "u"; tss_id "TSS17197";
NC_037332.1	Cufflinks	exon	78590480	78590532	.	-	.	gene_id "XLOC_008382"; transcript_id "TCONS_00048099"; exon_number "1"; gene_name "LOC112446730"; oId "CUFF.6655.3"; nearest_ref "rna16074"; class_code "j"; tss_id "TSS17268";
NC_037332.1	Cufflinks	exon	78590862	78592469	.	-	.	gene_id "XLOC_008382"; transcript_id "TCONS_00048099"; exon_number "2"; gene_name "LOC112446730"; oId "CUFF.6655.3"; nearest_ref "rna16074"; class_code "j"; tss_id "TSS17268";
NC_037332.1	Cufflinks	exon	78613302	78613359	.	-	.	gene_id "XLOC_008382"; transcript_id "TCONS_00048099"; exon_number "3"; gene_name "LOC112446730"; oId "CUFF.6655.3"; nearest_ref "rna16074"; class_code "j"; tss_id "TSS17268";
NC_037332.1	Cufflinks	exon	82967563	82969086	.	-	.	gene_id "XLOC_008401"; transcript_id "TCONS_00048224"; exon_number "1"; gene_name "LOC112446733"; oId "CUFF.6708.1"; nearest_ref "rna16175"; class_code "j"; tss_id "TSS17306";
NC_037332.1	Cufflinks	exon	82981292	82983075	.	-	.	gene_id "XLOC_008401"; transcript_id "TCONS_00048224"; exon_number "2"; gene_name "LOC112446733"; oId "CUFF.6708.1"; nearest_ref "rna16175"; class_code "j"; tss_id "TSS17306";
NC_037332.1	Cufflinks	exon	82972856	82974051	.	-	.	gene_id "XLOC_008401"; transcript_id "TCONS_00048225"; exon_number "1"; gene_name "LOC112446733"; oId "CUFF.6708.2"; nearest_ref "rna16175"; class_code "j"; tss_id "TSS17306";
NC_037332.1	Cufflinks	exon	82981292	82983075	.	-	.	gene_id "XLOC_008401"; transcript_id "TCONS_00048225"; exon_number "2"; gene_name "LOC112446733"; oId "CUFF.6708.2"; nearest_ref "rna16175"; class_code "j"; tss_id "TSS17306";
NC_037332.1	Cufflinks	exon	82979524	82979943	.	-	.	gene_id "XLOC_008401"; transcript_id "TCONS_00048227"; exon_number "1"; gene_name "LOC112446733"; oId "CUFF.6708.3"; nearest_ref "rna16175"; class_code "j"; tss_id "TSS17306";
NC_037332.1	Cufflinks	exon	82981292	82981350	.	-	.	gene_id "XLOC_008401"; transcript_id "TCONS_00048227"; exon_number "2"; gene_name "LOC112446733"; oId "CUFF.6708.3"; nearest_ref "rna16175"; class_code "j"; tss_id "TSS17306";
NC_037332.1	Cufflinks	exon	82981926	82983075	.	-	.	gene_id "XLOC_008401"; transcript_id "TCONS_00048227"; exon_number "3"; gene_name "LOC112446733"; oId "CUFF.6708.3"; nearest_ref "rna16175"; class_code "j"; tss_id "TSS17306";
NC_037332.1	Cufflinks	exon	83459692	83459709	.	-	.	gene_id "XLOC_008402"; transcript_id "TCONS_00048228"; exon_number "1"; gene_name "ITPR2"; oId "CUFF.6709.1"; nearest_ref "rna16176"; class_code "x"; tss_id "TSS17308";
NC_037332.1	Cufflinks	exon	83574550	83574949	.	-	.	gene_id "XLOC_008402"; transcript_id "TCONS_00048228"; exon_number "2"; gene_name "ITPR2"; oId "CUFF.6709.1"; nearest_ref "rna16176"; class_code "x"; tss_id "TSS17308";
NC_037332.1	Cufflinks	exon	83567323	83567337	.	-	.	gene_id "XLOC_008402"; transcript_id "TCONS_00048229"; exon_number "1"; gene_name "ITPR2"; oId "CUFF.6709.2"; nearest_ref "rna16176"; class_code "x"; tss_id "TSS17308";
NC_037332.1	Cufflinks	exon	83574550	83574925	.	-	.	gene_id "XLOC_008402"; transcript_id "TCONS_00048229"; exon_number "2"; gene_name "ITPR2"; oId "CUFF.6709.2"; nearest_ref "rna16176"; class_code "x"; tss_id "TSS17308";
NC_037332.1	Cufflinks	exon	84508192	84508204	.	-	.	gene_id "XLOC_008407"; transcript_id "TCONS_00048249"; exon_number "1"; gene_name "LOC104972526"; oId "CUFF.6693.1"; nearest_ref "rna16201"; class_code "o"; tss_id "TSS17320";
NC_037332.1	Cufflinks	exon	84788439	84791971	.	-	.	gene_id "XLOC_008407"; transcript_id "TCONS_00048249"; exon_number "2"; gene_name "LOC104972526"; oId "CUFF.6693.1"; nearest_ref "rna16201"; class_code "o"; tss_id "TSS17320";
NC_037332.1	Cufflinks	exon	84798463	84798797	.	-	.	gene_id "XLOC_008409"; transcript_id "TCONS_00048261"; exon_number "1"; gene_name "ETFRF1"; oId "CUFF.6694.11"; nearest_ref "rna16203"; class_code "j"; tss_id "TSS17323";
NC_037332.1	Cufflinks	exon	84798937	84799091	.	-	.	gene_id "XLOC_008409"; transcript_id "TCONS_00048261"; exon_number "2"; gene_name "ETFRF1"; oId "CUFF.6694.11"; nearest_ref "rna16203"; class_code "j"; tss_id "TSS17323";
NC_037332.1	Cufflinks	exon	84799240	84799324	.	-	.	gene_id "XLOC_008409"; transcript_id "TCONS_00048261"; exon_number "3"; gene_name "ETFRF1"; oId "CUFF.6694.11"; nearest_ref "rna16203"; class_code "j"; tss_id "TSS17323";
NC_037332.1	Cufflinks	exon	90467028	90470222	.	-	.	gene_id "XLOC_008433"; transcript_id "TCONS_00048344"; exon_number "1"; gene_name "AEBP2"; oId "CUFF.6735.4"; nearest_ref "rna16285"; class_code "j"; tss_id "TSS17375";
NC_037332.1	Cufflinks	exon	90470774	90470800	.	-	.	gene_id "XLOC_008433"; transcript_id "TCONS_00048344"; exon_number "2"; gene_name "AEBP2"; oId "CUFF.6735.4"; nearest_ref "rna16285"; class_code "j"; tss_id "TSS17375";
NC_037332.1	Cufflinks	exon	90471542	90471564	.	-	.	gene_id "XLOC_008433"; transcript_id "TCONS_00048344"; exon_number "3"; gene_name "AEBP2"; oId "CUFF.6735.4"; nearest_ref "rna16285"; class_code "j"; tss_id "TSS17375";
NC_037332.1	Cufflinks	exon	97104364	97105318	.	-	.	gene_id "XLOC_008464"; transcript_id "TCONS_00048530"; exon_number "1"; gene_name "CREBL2"; oId "CUFF.6810.4"; nearest_ref "rna16404"; class_code "o"; tss_id "TSS17433";
NC_037332.1	Cufflinks	exon	97308231	97308238	.	-	.	gene_id "XLOC_008464"; transcript_id "TCONS_00048530"; exon_number "2"; gene_name "CREBL2"; oId "CUFF.6810.4"; nearest_ref "rna16404"; class_code "o"; tss_id "TSS17433";
NC_037332.1	Cufflinks	exon	103132291	103132318	.	-	.	gene_id "XLOC_008530"; transcript_id "TCONS_00048809"; exon_number "1"; gene_name "CLSTN3"; oId "CUFF.6947.1"; nearest_ref "rna16702"; class_code "o"; tss_id "TSS17541";
NC_037332.1	Cufflinks	exon	103285309	103285721	.	-	.	gene_id "XLOC_008530"; transcript_id "TCONS_00048809"; exon_number "2"; gene_name "CLSTN3"; oId "CUFF.6947.1"; nearest_ref "rna16702"; class_code "o"; tss_id "TSS17541";
NC_037332.1	Cufflinks	exon	103407687	103407940	.	-	.	gene_id "XLOC_008537"; transcript_id "TCONS_00048840"; exon_number "1"; gene_name "C1S"; oId "CUFF.7248.2"; nearest_ref "rna16716"; class_code "j"; tss_id "TSS17552";
NC_037332.1	Cufflinks	exon	103417419	103417440	.	-	.	gene_id "XLOC_008537"; transcript_id "TCONS_00048840"; exon_number "2"; gene_name "C1S"; oId "CUFF.7248.2"; nearest_ref "rna16716"; class_code "j"; tss_id "TSS17552";
NC_037332.1	Cufflinks	exon	103417682	103417807	.	-	.	gene_id "XLOC_008537"; transcript_id "TCONS_00048840"; exon_number "3"; gene_name "C1S"; oId "CUFF.7248.2"; nearest_ref "rna16716"; class_code "j"; tss_id "TSS17552";
NC_037332.1	Cufflinks	exon	103418707	103418871	.	-	.	gene_id "XLOC_008537"; transcript_id "TCONS_00048840"; exon_number "4"; gene_name "C1S"; oId "CUFF.7248.2"; nearest_ref "rna16716"; class_code "j"; tss_id "TSS17552";
NC_037332.1	Cufflinks	exon	103674101	103674384	.	-	.	gene_id "XLOC_008553"; transcript_id "TCONS_00048950"; exon_number "1"; gene_name "NCAPD2"; oId "CUFF.7265.2"; nearest_ref "rna16826"; class_code "o"; tss_id "TSS17589";
NC_037332.1	Cufflinks	exon	103885038	103885044	.	-	.	gene_id "XLOC_008553"; transcript_id "TCONS_00048950"; exon_number "2"; gene_name "NCAPD2"; oId "CUFF.7265.2"; nearest_ref "rna16826"; class_code "o"; tss_id "TSS17589";
NC_037332.1	Cufflinks	exon	104021092	104022584	.	-	.	gene_id "XLOC_008564"; transcript_id "TCONS_00049000"; exon_number "1"; gene_name "LOC100847453"; oId "CUFF.7295.1"; nearest_ref "rna16845"; class_code "j"; tss_id "TSS17610";
NC_037332.1	Cufflinks	exon	104023319	104023477	.	-	.	gene_id "XLOC_008564"; transcript_id "TCONS_00049000"; exon_number "2"; gene_name "LOC100847453"; oId "CUFF.7295.1"; nearest_ref "rna16845"; class_code "j"; tss_id "TSS17610";
NC_037332.1	Cufflinks	exon	104023652	104023716	.	-	.	gene_id "XLOC_008564"; transcript_id "TCONS_00049000"; exon_number "3"; gene_name "LOC100847453"; oId "CUFF.7295.1"; nearest_ref "rna16845"; class_code "j"; tss_id "TSS17610";
NC_037332.1	Cufflinks	exon	104024044	104024166	.	-	.	gene_id "XLOC_008564"; transcript_id "TCONS_00049000"; exon_number "4"; gene_name "LOC100847453"; oId "CUFF.7295.1"; nearest_ref "rna16845"; class_code "j"; tss_id "TSS17610";
NC_037332.1	Cufflinks	exon	109838329	109839807	.	-	.	gene_id "XLOC_008632"; transcript_id "TCONS_00049421"; exon_number "1"; gene_name "PICK1"; oId "CUFF.7097.1"; nearest_ref "rna17195"; class_code "x"; tss_id "TSS17754";
NC_037332.1	Cufflinks	exon	109841797	109841817	.	-	.	gene_id "XLOC_008632"; transcript_id "TCONS_00049421"; exon_number "2"; gene_name "PICK1"; oId "CUFF.7097.1"; nearest_ref "rna17195"; class_code "x"; tss_id "TSS17754";
NC_037332.1	Cufflinks	exon	118076027	118076605	.	-	.	gene_id "XLOC_008747"; transcript_id "TCONS_00050119"; exon_number "1"; gene_name "LOC101904776"; oId "CUFF.7356.3"; nearest_ref "rna17706"; class_code "j"; tss_id "TSS18023";
NC_037332.1	Cufflinks	exon	118080008	118080436	.	-	.	gene_id "XLOC_008747"; transcript_id "TCONS_00050119"; exon_number "2"; gene_name "LOC101904776"; oId "CUFF.7356.3"; nearest_ref "rna17706"; class_code "j"; tss_id "TSS18023";
NC_037333.1	Cufflinks	exon	14828150	14828372	.	+	.	gene_id "XLOC_008957"; transcript_id "TCONS_00050742"; exon_number "1"; oId "CUFF.7474.1"; class_code "u"; tss_id "TSS18315";
NC_037333.1	Cufflinks	exon	14828612	14828936	.	+	.	gene_id "XLOC_008957"; transcript_id "TCONS_00050742"; exon_number "2"; oId "CUFF.7474.1"; class_code "u"; tss_id "TSS18315";
NC_037333.1	Cufflinks	exon	14878452	14878503	.	+	.	gene_id "XLOC_008960"; transcript_id "TCONS_00050762"; exon_number "1"; gene_name "LOC101902994"; oId "CUFF.7502.2"; nearest_ref "rna18088"; class_code "j"; tss_id "TSS18327";
NC_037333.1	Cufflinks	exon	14909560	14909694	.	+	.	gene_id "XLOC_008960"; transcript_id "TCONS_00050762"; exon_number "2"; gene_name "LOC101902994"; oId "CUFF.7502.2"; nearest_ref "rna18088"; class_code "j"; tss_id "TSS18327";
NC_037333.1	Cufflinks	exon	14966853	14966971	.	+	.	gene_id "XLOC_008960"; transcript_id "TCONS_00050762"; exon_number "3"; gene_name "LOC101902994"; oId "CUFF.7502.2"; nearest_ref "rna18088"; class_code "j"; tss_id "TSS18327";
NC_037333.1	Cufflinks	exon	14975827	14975857	.	+	.	gene_id "XLOC_008960"; transcript_id "TCONS_00050762"; exon_number "4"; gene_name "LOC101902994"; oId "CUFF.7502.2"; nearest_ref "rna18088"; class_code "j"; tss_id "TSS18327";
NC_037333.1	Cufflinks	exon	14981032	14981348	.	+	.	gene_id "XLOC_008960"; transcript_id "TCONS_00050762"; exon_number "5"; gene_name "LOC101902994"; oId "CUFF.7502.2"; nearest_ref "rna18088"; class_code "j"; tss_id "TSS18327";
NC_037333.1	Cufflinks	exon	14878452	14878503	.	+	.	gene_id "XLOC_008960"; transcript_id "TCONS_00050768"; exon_number "1"; gene_name "LOC101902994"; oId "CUFF.7502.4"; nearest_ref "rna18088"; class_code "j"; tss_id "TSS18327";
NC_037333.1	Cufflinks	exon	14909560	14909694	.	+	.	gene_id "XLOC_008960"; transcript_id "TCONS_00050768"; exon_number "2"; gene_name "LOC101902994"; oId "CUFF.7502.4"; nearest_ref "rna18088"; class_code "j"; tss_id "TSS18327";
NC_037333.1	Cufflinks	exon	14966850	14966971	.	+	.	gene_id "XLOC_008960"; transcript_id "TCONS_00050768"; exon_number "3"; gene_name "LOC101902994"; oId "CUFF.7502.4"; nearest_ref "rna18088"; class_code "j"; tss_id "TSS18327";
NC_037333.1	Cufflinks	exon	14975827	14975857	.	+	.	gene_id "XLOC_008960"; transcript_id "TCONS_00050768"; exon_number "4"; gene_name "LOC101902994"; oId "CUFF.7502.4"; nearest_ref "rna18088"; class_code "j"; tss_id "TSS18327";
NC_037333.1	Cufflinks	exon	15002510	15002585	.	+	.	gene_id "XLOC_008960"; transcript_id "TCONS_00050768"; exon_number "5"; gene_name "LOC101902994"; oId "CUFF.7502.4"; nearest_ref "rna18088"; class_code "j"; tss_id "TSS18327";
NC_037333.1	Cufflinks	exon	15002973	15003723	.	+	.	gene_id "XLOC_008960"; transcript_id "TCONS_00050768"; exon_number "6"; gene_name "LOC101902994"; oId "CUFF.7502.4"; nearest_ref "rna18088"; class_code "j"; tss_id "TSS18327";
NC_037333.1	Cufflinks	exon	14878452	14878503	.	+	.	gene_id "XLOC_008960"; transcript_id "TCONS_00050773"; exon_number "1"; gene_name "LOC101902994"; oId "CUFF.7502.5"; nearest_ref "rna18088"; class_code "j"; tss_id "TSS18327";
NC_037333.1	Cufflinks	exon	14909560	14909694	.	+	.	gene_id "XLOC_008960"; transcript_id "TCONS_00050773"; exon_number "2"; gene_name "LOC101902994"; oId "CUFF.7502.5"; nearest_ref "rna18088"; class_code "j"; tss_id "TSS18327";
NC_037333.1	Cufflinks	exon	14966850	14966971	.	+	.	gene_id "XLOC_008960"; transcript_id "TCONS_00050773"; exon_number "3"; gene_name "LOC101902994"; oId "CUFF.7502.5"; nearest_ref "rna18088"; class_code "j"; tss_id "TSS18327";
NC_037333.1	Cufflinks	exon	14975827	14975857	.	+	.	gene_id "XLOC_008960"; transcript_id "TCONS_00050773"; exon_number "4"; gene_name "LOC101902994"; oId "CUFF.7502.5"; nearest_ref "rna18088"; class_code "j"; tss_id "TSS18327";
NC_037333.1	Cufflinks	exon	15044125	15044149	.	+	.	gene_id "XLOC_008960"; transcript_id "TCONS_00050773"; exon_number "5"; gene_name "LOC101902994"; oId "CUFF.7502.5"; nearest_ref "rna18088"; class_code "j"; tss_id "TSS18327";
NC_037333.1	Cufflinks	exon	17295050	17295880	.	+	.	gene_id "XLOC_008975"; transcript_id "TCONS_00050866"; exon_number "1"; gene_name "SGMS2"; oId "CUFF.7528.1"; nearest_ref "rna18153"; class_code "x"; tss_id "TSS18358";
NC_037333.1	Cufflinks	exon	17297421	17297455	.	+	.	gene_id "XLOC_008975"; transcript_id "TCONS_00050866"; exon_number "2"; gene_name "SGMS2"; oId "CUFF.7528.1"; nearest_ref "rna18153"; class_code "x"; tss_id "TSS18358";
NC_037333.1	Cufflinks	exon	20698234	20698512	.	+	.	gene_id "XLOC_008991"; transcript_id "TCONS_00050923"; exon_number "1"; gene_name "CXXC4"; oId "CUFF.7542.2"; nearest_ref "rna18198"; class_code "j"; tss_id "TSS18385";
NC_037333.1	Cufflinks	exon	20698636	20698711	.	+	.	gene_id "XLOC_008991"; transcript_id "TCONS_00050923"; exon_number "2"; gene_name "CXXC4"; oId "CUFF.7542.2"; nearest_ref "rna18198"; class_code "j"; tss_id "TSS18385";
NC_037333.1	Cufflinks	exon	20721941	20728746	.	+	.	gene_id "XLOC_008991"; transcript_id "TCONS_00050923"; exon_number "3"; gene_name "CXXC4"; oId "CUFF.7542.2"; nearest_ref "rna18198"; class_code "j"; tss_id "TSS18385";
NC_037333.1	Cufflinks	exon	21786868	21786870	.	+	.	gene_id "XLOC_008994"; transcript_id "TCONS_00050953"; exon_number "1"; gene_name "BDH2"; oId "CUFF.7549.8"; nearest_ref "rna18206"; class_code "o"; tss_id "TSS18392";
NC_037333.1	Cufflinks	exon	21789267	21790795	.	+	.	gene_id "XLOC_008994"; transcript_id "TCONS_00050953"; exon_number "2"; gene_name "BDH2"; oId "CUFF.7549.8"; nearest_ref "rna18206"; class_code "o"; tss_id "TSS18392";
NC_037333.1	Cufflinks	exon	24738812	24738820	.	+	.	gene_id "XLOC_009010"; transcript_id "TCONS_00051057"; exon_number "1"; gene_name "DNAJB14"; oId "CUFF.7581.1"; nearest_ref "rna18257"; class_code "o"; tss_id "TSS18428";
NC_037333.1	Cufflinks	exon	24780838	24782676	.	+	.	gene_id "XLOC_009010"; transcript_id "TCONS_00051057"; exon_number "2"; gene_name "DNAJB14"; oId "CUFF.7581.1"; nearest_ref "rna18257"; class_code "o"; tss_id "TSS18428";
NC_037333.1	Cufflinks	exon	30141060	30141763	.	+	.	gene_id "XLOC_009033"; transcript_id "TCONS_00051184"; exon_number "1"; gene_name "PDLIM5"; oId "CUFF.7655.1"; nearest_ref "rna18330"; class_code "x"; tss_id "TSS18487";
NC_037333.1	Cufflinks	exon	30178851	30179091	.	+	.	gene_id "XLOC_009033"; transcript_id "TCONS_00051184"; exon_number "2"; gene_name "PDLIM5"; oId "CUFF.7655.1"; nearest_ref "rna18330"; class_code "x"; tss_id "TSS18487";
NC_037333.1	Cufflinks	exon	36155483	36155492	.	+	.	gene_id "XLOC_009048"; transcript_id "TCONS_00051269"; exon_number "1"; gene_name "PYURF"; oId "CUFF.7735.1"; nearest_ref "rna18405"; class_code "o"; tss_id "TSS18517";
NC_037333.1	Cufflinks	exon	36253044	36253481	.	+	.	gene_id "XLOC_009048"; transcript_id "TCONS_00051269"; exon_number "2"; gene_name "PYURF"; oId "CUFF.7735.1"; nearest_ref "rna18405"; class_code "o"; tss_id "TSS18517";
NC_037333.1	Cufflinks	exon	36702429	36702596	.	+	.	gene_id "XLOC_009052"; transcript_id "TCONS_00051308"; exon_number "1"; gene_name "LOC112447053"; oId "CUFF.7667.1"; nearest_ref "rna18444"; class_code "j"; tss_id "TSS18532";
NC_037333.1	Cufflinks	exon	36725194	36725219	.	+	.	gene_id "XLOC_009052"; transcript_id "TCONS_00051308"; exon_number "2"; gene_name "LOC112447053"; oId "CUFF.7667.1"; nearest_ref "rna18444"; class_code "j"; tss_id "TSS18532";
NC_037333.1	Cufflinks	exon	36757410	36757608	.	+	.	gene_id "XLOC_009052"; transcript_id "TCONS_00051308"; exon_number "3"; gene_name "LOC112447053"; oId "CUFF.7667.1"; nearest_ref "rna18444"; class_code "j"; tss_id "TSS18532";
NC_037333.1	Cufflinks	exon	36758115	36758259	.	+	.	gene_id "XLOC_009052"; transcript_id "TCONS_00051308"; exon_number "4"; gene_name "LOC112447053"; oId "CUFF.7667.1"; nearest_ref "rna18444"; class_code "j"; tss_id "TSS18532";
NC_037333.1	Cufflinks	exon	43013924	43014158	.	+	.	gene_id "XLOC_009065"; transcript_id "TCONS_00051404"; exon_number "1"; gene_name "LOC104972733"; oId "CUFF.7681.2"; nearest_ref "rna18500"; class_code "j"; tss_id "TSS18562";
NC_037333.1	Cufflinks	exon	43015019	43015144	.	+	.	gene_id "XLOC_009065"; transcript_id "TCONS_00051404"; exon_number "2"; gene_name "LOC104972733"; oId "CUFF.7681.2"; nearest_ref "rna18500"; class_code "j"; tss_id "TSS18562";
NC_037333.1	Cufflinks	exon	43061002	43063146	.	+	.	gene_id "XLOC_009065"; transcript_id "TCONS_00051404"; exon_number "3"; gene_name "LOC104972733"; oId "CUFF.7681.2"; nearest_ref "rna18500"; class_code "j"; tss_id "TSS18562";
NC_037333.1	Cufflinks	exon	43013924	43014158	.	+	.	gene_id "XLOC_009065"; transcript_id "TCONS_00051405"; exon_number "1"; gene_name "LOC104972733"; oId "CUFF.7681.4"; nearest_ref "rna18500"; class_code "j"; tss_id "TSS18562";
NC_037333.1	Cufflinks	exon	43015019	43015144	.	+	.	gene_id "XLOC_009065"; transcript_id "TCONS_00051405"; exon_number "2"; gene_name "LOC104972733"; oId "CUFF.7681.4"; nearest_ref "rna18500"; class_code "j"; tss_id "TSS18562";
NC_037333.1	Cufflinks	exon	43078549	43079435	.	+	.	gene_id "XLOC_009065"; transcript_id "TCONS_00051405"; exon_number "3"; gene_name "LOC104972733"; oId "CUFF.7681.4"; nearest_ref "rna18500"; class_code "j"; tss_id "TSS18562";
NC_037333.1	Cufflinks	exon	43013924	43014158	.	+	.	gene_id "XLOC_009065"; transcript_id "TCONS_00051406"; exon_number "1"; gene_name "LOC104972733"; oId "CUFF.7681.3"; nearest_ref "rna18500"; class_code "j"; tss_id "TSS18562";
NC_037333.1	Cufflinks	exon	43015019	43015144	.	+	.	gene_id "XLOC_009065"; transcript_id "TCONS_00051406"; exon_number "2"; gene_name "LOC104972733"; oId "CUFF.7681.3"; nearest_ref "rna18500"; class_code "j"; tss_id "TSS18562";
NC_037333.1	Cufflinks	exon	43069823	43069944	.	+	.	gene_id "XLOC_009065"; transcript_id "TCONS_00051406"; exon_number "3"; gene_name "LOC104972733"; oId "CUFF.7681.3"; nearest_ref "rna18500"; class_code "j"; tss_id "TSS18562";
NC_037333.1	Cufflinks	exon	43079493	43081541	.	+	.	gene_id "XLOC_009065"; transcript_id "TCONS_00051406"; exon_number "4"; gene_name "LOC104972733"; oId "CUFF.7681.3"; nearest_ref "rna18500"; class_code "j"; tss_id "TSS18562";
NC_037333.1	Cufflinks	exon	43014232	43014254	.	+	.	gene_id "XLOC_009065"; transcript_id "TCONS_00051412"; exon_number "1"; gene_name "LOC104972733"; oId "CUFF.7681.9"; nearest_ref "rna18500"; class_code "j"; tss_id "TSS18563";
NC_037333.1	Cufflinks	exon	43015019	43015144	.	+	.	gene_id "XLOC_009065"; transcript_id "TCONS_00051412"; exon_number "2"; gene_name "LOC104972733"; oId "CUFF.7681.9"; nearest_ref "rna18500"; class_code "j"; tss_id "TSS18563";
NC_037333.1	Cufflinks	exon	43079493	43081541	.	+	.	gene_id "XLOC_009065"; transcript_id "TCONS_00051412"; exon_number "3"; gene_name "LOC104972733"; oId "CUFF.7681.9"; nearest_ref "rna18500"; class_code "j"; tss_id "TSS18563";
NC_037333.1	Cufflinks	exon	43189951	43190078	.	+	.	gene_id "XLOC_009066"; transcript_id "TCONS_00051414"; exon_number "1"; oId "CUFF.7687.1"; class_code "u"; tss_id "TSS18565";
NC_037333.1	Cufflinks	exon	43191284	43193357	.	+	.	gene_id "XLOC_009066"; transcript_id "TCONS_00051414"; exon_number "2"; oId "CUFF.7687.1"; class_code "u"; tss_id "TSS18565";
NC_037333.1	Cufflinks	exon	44698001	44699109	.	+	.	gene_id "XLOC_009072"; transcript_id "TCONS_00051440"; exon_number "1"; gene_name "LOC112447056"; oId "CUFF.7709.1"; nearest_ref "rna18534"; class_code "o"; tss_id "TSS18575";
NC_037333.1	Cufflinks	exon	44732885	44732904	.	+	.	gene_id "XLOC_009072"; transcript_id "TCONS_00051440"; exon_number "2"; gene_name "LOC112447056"; oId "CUFF.7709.1"; nearest_ref "rna18534"; class_code "o"; tss_id "TSS18575";
NC_037333.1	Cufflinks	exon	57584863	57584884	.	+	.	gene_id "XLOC_009100"; transcript_id "TCONS_00051687"; exon_number "1"; gene_name "LOC101907152"; oId "CUFF.7756.1"; nearest_ref "rna18647"; class_code "j"; tss_id "TSS18644";
NC_037333.1	Cufflinks	exon	57631936	57633964	.	+	.	gene_id "XLOC_009100"; transcript_id "TCONS_00051687"; exon_number "2"; gene_name "LOC101907152"; oId "CUFF.7756.1"; nearest_ref "rna18647"; class_code "j"; tss_id "TSS18644";
NC_037333.1	Cufflinks	exon	59400548	59400930	.	+	.	gene_id "XLOC_009116"; transcript_id "TCONS_00051802"; exon_number "1"; gene_name "LOC101901948"; oId "CUFF.7929.2"; nearest_ref "rna18757"; class_code "j"; tss_id "TSS18689";
NC_037333.1	Cufflinks	exon	59405100	59405175	.	+	.	gene_id "XLOC_009116"; transcript_id "TCONS_00051802"; exon_number "2"; gene_name "LOC101901948"; oId "CUFF.7929.2"; nearest_ref "rna18757"; class_code "j"; tss_id "TSS18689";
NC_037333.1	Cufflinks	exon	59405972	59406083	.	+	.	gene_id "XLOC_009116"; transcript_id "TCONS_00051802"; exon_number "3"; gene_name "LOC101901948"; oId "CUFF.7929.2"; nearest_ref "rna18757"; class_code "j"; tss_id "TSS18689";
NC_037333.1	Cufflinks	exon	59425655	59431428	.	+	.	gene_id "XLOC_009116"; transcript_id "TCONS_00051802"; exon_number "4"; gene_name "LOC101901948"; oId "CUFF.7929.2"; nearest_ref "rna18757"; class_code "j"; tss_id "TSS18689";
NC_037333.1	Cufflinks	exon	59438389	59439369	.	+	.	gene_id "XLOC_009116"; transcript_id "TCONS_00051802"; exon_number "5"; gene_name "LOC101901948"; oId "CUFF.7929.2"; nearest_ref "rna18757"; class_code "j"; tss_id "TSS18689";
NC_037333.1	Cufflinks	exon	59802418	59803319	.	+	.	gene_id "XLOC_009119"; transcript_id "TCONS_00051814"; exon_number "1"; gene_name "APBB2"; oId "CUFF.7922.4"; nearest_ref "rna18764"; class_code "x"; tss_id "TSS18694";
NC_037333.1	Cufflinks	exon	59829236	59829273	.	+	.	gene_id "XLOC_009119"; transcript_id "TCONS_00051814"; exon_number "2"; gene_name "APBB2"; oId "CUFF.7922.4"; nearest_ref "rna18764"; class_code "x"; tss_id "TSS18694";
NC_037333.1	Cufflinks	exon	66310684	66311349	.	+	.	gene_id "XLOC_009141"; transcript_id "TCONS_00051942"; exon_number "1"; gene_name "CORIN"; oId "CUFF.7905.1"; nearest_ref "rna18880"; class_code "x"; tss_id "TSS18732";
NC_037333.1	Cufflinks	exon	66538730	66538738	.	+	.	gene_id "XLOC_009141"; transcript_id "TCONS_00051942"; exon_number "2"; gene_name "CORIN"; oId "CUFF.7905.1"; nearest_ref "rna18880"; class_code "x"; tss_id "TSS18732";
NC_037333.1	Cufflinks	exon	67878854	67881426	.	+	.	gene_id "XLOC_009152"; transcript_id "TCONS_00052015"; exon_number "1"; gene_name "SGCB"; oId "CUFF.7911.2"; nearest_ref "rna18955"; class_code "x"; tss_id "TSS18756";
NC_037333.1	Cufflinks	exon	67884471	67884495	.	+	.	gene_id "XLOC_009152"; transcript_id "TCONS_00052015"; exon_number "2"; gene_name "SGCB"; oId "CUFF.7911.2"; nearest_ref "rna18955"; class_code "x"; tss_id "TSS18756";
NC_037333.1	Cufflinks	exon	68399336	68399379	.	+	.	gene_id "XLOC_009156"; transcript_id "TCONS_00052026"; exon_number "1"; gene_name "DANCR"; oId "CUFF.7914.1"; nearest_ref "rna18966"; class_code "j"; tss_id "TSS18760";
NC_037333.1	Cufflinks	exon	68399680	68399818	.	+	.	gene_id "XLOC_009156"; transcript_id "TCONS_00052026"; exon_number "2"; gene_name "DANCR"; oId "CUFF.7914.1"; nearest_ref "rna18966"; class_code "j"; tss_id "TSS18760";
NC_037333.1	Cufflinks	exon	68404265	68404656	.	+	.	gene_id "XLOC_009156"; transcript_id "TCONS_00052026"; exon_number "3"; gene_name "DANCR"; oId "CUFF.7914.1"; nearest_ref "rna18966"; class_code "j"; tss_id "TSS18760";
NC_037333.1	Cufflinks	exon	68405349	68405452	.	+	.	gene_id "XLOC_009156"; transcript_id "TCONS_00052026"; exon_number "4"; gene_name "DANCR"; oId "CUFF.7914.1"; nearest_ref "rna18966"; class_code "j"; tss_id "TSS18760";
NC_037333.1	Cufflinks	exon	68415083	68416678	.	+	.	gene_id "XLOC_009156"; transcript_id "TCONS_00052026"; exon_number "5"; gene_name "DANCR"; oId "CUFF.7914.1"; nearest_ref "rna18966"; class_code "j"; tss_id "TSS18760";
NC_037333.1	Cufflinks	exon	68399343	68399379	.	+	.	gene_id "XLOC_009156"; transcript_id "TCONS_00052027"; exon_number "1"; gene_name "DANCR"; oId "CUFF.7914.3"; nearest_ref "rna18966"; class_code "j"; tss_id "TSS18760";
NC_037333.1	Cufflinks	exon	68399680	68399818	.	+	.	gene_id "XLOC_009156"; transcript_id "TCONS_00052027"; exon_number "2"; gene_name "DANCR"; oId "CUFF.7914.3"; nearest_ref "rna18966"; class_code "j"; tss_id "TSS18760";
NC_037333.1	Cufflinks	exon	68404265	68404656	.	+	.	gene_id "XLOC_009156"; transcript_id "TCONS_00052027"; exon_number "3"; gene_name "DANCR"; oId "CUFF.7914.3"; nearest_ref "rna18966"; class_code "j"; tss_id "TSS18760";
NC_037333.1	Cufflinks	exon	68405349	68405452	.	+	.	gene_id "XLOC_009156"; transcript_id "TCONS_00052027"; exon_number "4"; gene_name "DANCR"; oId "CUFF.7914.3"; nearest_ref "rna18966"; class_code "j"; tss_id "TSS18760";
NC_037333.1	Cufflinks	exon	68407734	68407991	.	+	.	gene_id "XLOC_009156"; transcript_id "TCONS_00052027"; exon_number "5"; gene_name "DANCR"; oId "CUFF.7914.3"; nearest_ref "rna18966"; class_code "j"; tss_id "TSS18760";
NC_037333.1	Cufflinks	exon	68399343	68399379	.	+	.	gene_id "XLOC_009156"; transcript_id "TCONS_00052029"; exon_number "1"; gene_name "DANCR"; oId "CUFF.7914.2"; nearest_ref "rna18966"; class_code "j"; tss_id "TSS18760";
NC_037333.1	Cufflinks	exon	68399680	68399818	.	+	.	gene_id "XLOC_009156"; transcript_id "TCONS_00052029"; exon_number "2"; gene_name "DANCR"; oId "CUFF.7914.2"; nearest_ref "rna18966"; class_code "j"; tss_id "TSS18760";
NC_037333.1	Cufflinks	exon	68404265	68404656	.	+	.	gene_id "XLOC_009156"; transcript_id "TCONS_00052029"; exon_number "3"; gene_name "DANCR"; oId "CUFF.7914.2"; nearest_ref "rna18966"; class_code "j"; tss_id "TSS18760";
NC_037333.1	Cufflinks	exon	68405349	68405452	.	+	.	gene_id "XLOC_009156"; transcript_id "TCONS_00052029"; exon_number "4"; gene_name "DANCR"; oId "CUFF.7914.2"; nearest_ref "rna18966"; class_code "j"; tss_id "TSS18760";
NC_037333.1	Cufflinks	exon	68434862	68434936	.	+	.	gene_id "XLOC_009156"; transcript_id "TCONS_00052029"; exon_number "5"; gene_name "DANCR"; oId "CUFF.7914.2"; nearest_ref "rna18966"; class_code "j"; tss_id "TSS18760";
NC_037333.1	Cufflinks	exon	69402426	69403584	.	+	.	gene_id "XLOC_009162"; transcript_id "TCONS_00052064"; exon_number "1"; gene_name "LOC101906021"; oId "CUFF.7927.1"; nearest_ref "gene8325"; class_code "x"; tss_id "TSS18771";
NC_037333.1	Cufflinks	exon	69403759	69404251	.	+	.	gene_id "XLOC_009162"; transcript_id "TCONS_00052064"; exon_number "2"; gene_name "LOC101906021"; oId "CUFF.7927.1"; nearest_ref "gene8325"; class_code "x"; tss_id "TSS18771";
NC_037333.1	Cufflinks	exon	70406084	70406095	.	+	.	gene_id "XLOC_009170"; transcript_id "TCONS_00052109"; exon_number "1"; gene_name "LOC100138563"; oId "CUFF.7965.1"; nearest_ref "gene8337"; class_code "o"; tss_id "TSS18785";
NC_037333.1	Cufflinks	exon	70567960	70569051	.	+	.	gene_id "XLOC_009170"; transcript_id "TCONS_00052109"; exon_number "2"; gene_name "LOC100138563"; oId "CUFF.7965.1"; nearest_ref "gene8337"; class_code "o"; tss_id "TSS18785";
NC_037333.1	Cufflinks	exon	71982047	71982373	.	+	.	gene_id "XLOC_009183"; transcript_id "TCONS_00052208"; exon_number "1"; gene_name "LOC104968891"; oId "CUFF.7975.1"; nearest_ref "rna19076"; class_code "j"; tss_id "TSS18821";
NC_037333.1	Cufflinks	exon	71987076	71987357	.	+	.	gene_id "XLOC_009183"; transcript_id "TCONS_00052208"; exon_number "2"; gene_name "LOC104968891"; oId "CUFF.7975.1"; nearest_ref "rna19076"; class_code "j"; tss_id "TSS18821";
NC_037333.1	Cufflinks	exon	71983323	71983380	.	+	.	gene_id "XLOC_009183"; transcript_id "TCONS_00052210"; exon_number "1"; gene_name "LOC104968891"; oId "CUFF.7975.3"; nearest_ref "rna19076"; class_code "j"; tss_id "TSS18823";
NC_037333.1	Cufflinks	exon	71987076	71987357	.	+	.	gene_id "XLOC_009183"; transcript_id "TCONS_00052210"; exon_number "2"; gene_name "LOC104968891"; oId "CUFF.7975.3"; nearest_ref "rna19076"; class_code "j"; tss_id "TSS18823";
NC_037333.1	Cufflinks	exon	84337090	84337133	.	+	.	gene_id "XLOC_009210"; transcript_id "TCONS_00052316"; exon_number "1"; gene_name "LOC540615"; oId "CUFF.8050.1"; nearest_ref "rna19155"; class_code "x"; tss_id "TSS18873";
NC_037333.1	Cufflinks	exon	84380258	84382078	.	+	.	gene_id "XLOC_009210"; transcript_id "TCONS_00052316"; exon_number "2"; gene_name "LOC540615"; oId "CUFF.8050.1"; nearest_ref "rna19155"; class_code "x"; tss_id "TSS18873";
NC_037333.1	Cufflinks	exon	84337128	84338119	.	+	.	gene_id "XLOC_009210"; transcript_id "TCONS_00052317"; exon_number "1"; gene_name "LOC540615"; oId "CUFF.8050.2"; nearest_ref "rna19155"; class_code "x"; tss_id "TSS18873";
NC_037333.1	Cufflinks	exon	84381277	84382078	.	+	.	gene_id "XLOC_009210"; transcript_id "TCONS_00052317"; exon_number "2"; gene_name "LOC540615"; oId "CUFF.8050.2"; nearest_ref "rna19155"; class_code "x"; tss_id "TSS18873";
NC_037333.1	Cufflinks	exon	85459411	85459546	.	+	.	gene_id "XLOC_009215"; transcript_id "TCONS_00052361"; exon_number "1"; gene_name "HSTN"; oId "CUFF.8038.6"; nearest_ref "rna19218"; class_code "j"; tss_id "TSS18879";
NC_037333.1	Cufflinks	exon	85467445	85467508	.	+	.	gene_id "XLOC_009215"; transcript_id "TCONS_00052361"; exon_number "2"; gene_name "HSTN"; oId "CUFF.8038.6"; nearest_ref "rna19218"; class_code "j"; tss_id "TSS18879";
NC_037333.1	Cufflinks	exon	85468774	85468794	.	+	.	gene_id "XLOC_009215"; transcript_id "TCONS_00052361"; exon_number "3"; gene_name "HSTN"; oId "CUFF.8038.6"; nearest_ref "rna19218"; class_code "j"; tss_id "TSS18879";
NC_037333.1	Cufflinks	exon	85468872	85468901	.	+	.	gene_id "XLOC_009215"; transcript_id "TCONS_00052361"; exon_number "4"; gene_name "HSTN"; oId "CUFF.8038.6"; nearest_ref "rna19218"; class_code "j"; tss_id "TSS18879";
NC_037333.1	Cufflinks	exon	85469402	85469433	.	+	.	gene_id "XLOC_009215"; transcript_id "TCONS_00052361"; exon_number "5"; gene_name "HSTN"; oId "CUFF.8038.6"; nearest_ref "rna19218"; class_code "j"; tss_id "TSS18879";
NC_037333.1	Cufflinks	exon	85470088	85470198	.	+	.	gene_id "XLOC_009215"; transcript_id "TCONS_00052361"; exon_number "6"; gene_name "HSTN"; oId "CUFF.8038.6"; nearest_ref "rna19218"; class_code "j"; tss_id "TSS18879";
NC_037333.1	Cufflinks	exon	85489511	85489801	.	+	.	gene_id "XLOC_009215"; transcript_id "TCONS_00052361"; exon_number "7"; gene_name "HSTN"; oId "CUFF.8038.6"; nearest_ref "rna19218"; class_code "j"; tss_id "TSS18879";
NC_037333.1	Cufflinks	exon	85459411	85459546	.	+	.	gene_id "XLOC_009215"; transcript_id "TCONS_00052360"; exon_number "1"; gene_name "HSTN"; oId "CUFF.8038.4"; nearest_ref "rna19218"; class_code "j"; tss_id "TSS18879";
NC_037333.1	Cufflinks	exon	85467445	85467508	.	+	.	gene_id "XLOC_009215"; transcript_id "TCONS_00052360"; exon_number "2"; gene_name "HSTN"; oId "CUFF.8038.4"; nearest_ref "rna19218"; class_code "j"; tss_id "TSS18879";
NC_037333.1	Cufflinks	exon	85468774	85468794	.	+	.	gene_id "XLOC_009215"; transcript_id "TCONS_00052360"; exon_number "3"; gene_name "HSTN"; oId "CUFF.8038.4"; nearest_ref "rna19218"; class_code "j"; tss_id "TSS18879";
NC_037333.1	Cufflinks	exon	85468872	85468901	.	+	.	gene_id "XLOC_009215"; transcript_id "TCONS_00052360"; exon_number "4"; gene_name "HSTN"; oId "CUFF.8038.4"; nearest_ref "rna19218"; class_code "j"; tss_id "TSS18879";
NC_037333.1	Cufflinks	exon	85469402	85469433	.	+	.	gene_id "XLOC_009215"; transcript_id "TCONS_00052360"; exon_number "5"; gene_name "HSTN"; oId "CUFF.8038.4"; nearest_ref "rna19218"; class_code "j"; tss_id "TSS18879";
NC_037333.1	Cufflinks	exon	85470088	85470198	.	+	.	gene_id "XLOC_009215"; transcript_id "TCONS_00052360"; exon_number "6"; gene_name "HSTN"; oId "CUFF.8038.4"; nearest_ref "rna19218"; class_code "j"; tss_id "TSS18879";
NC_037333.1	Cufflinks	exon	85473134	85473201	.	+	.	gene_id "XLOC_009215"; transcript_id "TCONS_00052360"; exon_number "7"; gene_name "HSTN"; oId "CUFF.8038.4"; nearest_ref "rna19218"; class_code "j"; tss_id "TSS18879";
NC_037333.1	Cufflinks	exon	85489511	85489801	.	+	.	gene_id "XLOC_009215"; transcript_id "TCONS_00052360"; exon_number "8"; gene_name "HSTN"; oId "CUFF.8038.4"; nearest_ref "rna19218"; class_code "j"; tss_id "TSS18879";
NC_037333.1	Cufflinks	exon	86824467	86824474	.	+	.	gene_id "XLOC_009237"; transcript_id "TCONS_00052447"; exon_number "1"; gene_name "LOC782958"; oId "CUFF.8071.1"; nearest_ref "gene8485"; class_code "o"; tss_id "TSS18914";
NC_037333.1	Cufflinks	exon	86967004	86968106	.	+	.	gene_id "XLOC_009237"; transcript_id "TCONS_00052447"; exon_number "2"; gene_name "LOC782958"; oId "CUFF.8071.1"; nearest_ref "gene8485"; class_code "o"; tss_id "TSS18914";
NC_037333.1	Cufflinks	exon	88738887	88738919	.	+	.	gene_id "XLOC_009247"; transcript_id "TCONS_00052477"; exon_number "1"; gene_name "LOC112447101"; oId "CUFF.8082.2"; nearest_ref "rna19325"; class_code "j"; tss_id "TSS18934";
NC_037333.1	Cufflinks	exon	88741831	88741908	.	+	.	gene_id "XLOC_009247"; transcript_id "TCONS_00052477"; exon_number "2"; gene_name "LOC112447101"; oId "CUFF.8082.2"; nearest_ref "rna19325"; class_code "j"; tss_id "TSS18934";
NC_037333.1	Cufflinks	exon	88800903	88801474	.	+	.	gene_id "XLOC_009247"; transcript_id "TCONS_00052477"; exon_number "3"; gene_name "LOC112447101"; oId "CUFF.8082.2"; nearest_ref "rna19325"; class_code "j"; tss_id "TSS18934";
NC_037333.1	Cufflinks	exon	91048375	91050677	.	+	.	gene_id "XLOC_009270"; transcript_id "TCONS_00052573"; exon_number "1"; gene_name "SCARB2"; oId "CUFF.8193.1"; nearest_ref "rna19412"; class_code "x"; tss_id "TSS18978";
NC_037333.1	Cufflinks	exon	91104643	91104654	.	+	.	gene_id "XLOC_009270"; transcript_id "TCONS_00052573"; exon_number "2"; gene_name "SCARB2"; oId "CUFF.8193.1"; nearest_ref "rna19412"; class_code "x"; tss_id "TSS18978";
NC_037333.1	Cufflinks	exon	95761504	95761530	.	+	.	gene_id "XLOC_009291"; transcript_id "TCONS_00052782"; exon_number "1"; gene_name "BMP3"; oId "CUFF.8147.1"; nearest_ref "rna19504"; class_code "o"; tss_id "TSS19029";
NC_037333.1	Cufflinks	exon	95843916	95846648	.	+	.	gene_id "XLOC_009291"; transcript_id "TCONS_00052782"; exon_number "2"; gene_name "BMP3"; oId "CUFF.8147.1"; nearest_ref "rna19504"; class_code "o"; tss_id "TSS19029";
NC_037333.1	Cufflinks	exon	96214369	96214998	.	+	.	gene_id "XLOC_009294"; transcript_id "TCONS_00052787"; exon_number "1"; gene_name "RASGEF1B"; oId "CUFF.8211.1"; nearest_ref "rna19515"; class_code "x"; tss_id "TSS19033";
NC_037333.1	Cufflinks	exon	96215347	96215768	.	+	.	gene_id "XLOC_009294"; transcript_id "TCONS_00052787"; exon_number "2"; gene_name "RASGEF1B"; oId "CUFF.8211.1"; nearest_ref "rna19515"; class_code "x"; tss_id "TSS19033";
NC_037333.1	Cufflinks	exon	105845891	105846046	.	+	.	gene_id "XLOC_009340"; transcript_id "TCONS_00053078"; exon_number "1"; gene_name "LOC112447169"; oId "CUFF.8303.2"; nearest_ref "rna19777"; class_code "j"; tss_id "TSS19131";
NC_037333.1	Cufflinks	exon	105862300	105862495	.	+	.	gene_id "XLOC_009340"; transcript_id "TCONS_00053078"; exon_number "2"; gene_name "LOC112447169"; oId "CUFF.8303.2"; nearest_ref "rna19777"; class_code "j"; tss_id "TSS19131";
NC_037333.1	Cufflinks	exon	105874913	105875110	.	+	.	gene_id "XLOC_009340"; transcript_id "TCONS_00053078"; exon_number "3"; gene_name "LOC112447169"; oId "CUFF.8303.2"; nearest_ref "rna19777"; class_code "j"; tss_id "TSS19131";
NC_037333.1	Cufflinks	exon	105876943	105877579	.	+	.	gene_id "XLOC_009340"; transcript_id "TCONS_00053078"; exon_number "4"; gene_name "LOC112447169"; oId "CUFF.8303.2"; nearest_ref "rna19777"; class_code "j"; tss_id "TSS19131";
[truncated: 7,697 more rows]
