# Supplementary material for: Exploring the Regulatory Potential of Long Non-Coding RNA in Feed Efficiency of Indicine Cattle
Source: Genes (Basel). 2020 Aug 25;11(9):997. doi: 10.3390/genes11090997 (PMC7565090; doi:10.3390/genes11090997)
Supplement: Supplementary file 1 [file genes-11-00997-s001.zip › SupplementaryFile2_lncRNA_Attributes.txt]

TranscriptID	GeneID	Chr	String	TranscriptLength	NumberOfExons	ClassCode_RefNCBI	AssociatedGeneName_RefNCBI	ClassCode_RefGnomon	AssociatedGeneName_RefGnomon	NONCODEv5	miRNA_precursor	miRNA_sponge	DifferentialExpression	RegulatoryImpactFactor
TCONS_00009194	XLOC_001487	1	-	900	2	u	.	j	gene-NC_037328.1:156337076..156339911	NONBTAT026662.2	.	bta-miR-11986b;bta-miR-12036;bta-miR-12059;bta-miR-194b-3p;bta-miR-2285ck;bta-miR-2415-5p;bta-miR-338	PIT	.
TCONS_00032383	XLOC_005568	4	+	2030	4	j	LOC100848405	j	gene-NC_037331.1:43548355..43571904	NONBTAT030387.1	.	bta-miR-1287;bta-miR-140;bta-miR-2443;bta-miR-31;bta-miR-3431;bta-miR-365-5p;bta-miR-758	PIT	.
TCONS_00059814	XLOC_010468	7	+	667	2	j	ZFR2	j	gene-NC_037334.1:20133013..20178673	.	.	.	PIT	.
TCONS_00062811	XLOC_011106	7	-	1172	2	x	GFPT2	x	gene-NC_037334.1:864914..910378	.	.	bta-miR-12005;bta-miR-12050;bta-miR-188;bta-miR-2285dm;bta-miR-2297;bta-miR-2340;bta-miR-2399-5p;bta-miR-2453;bta-miR-760-5p;bta-miR-769;bta-miR-7859	PIT	.
TCONS_00077897	XLOC_013657	9	+	712	2	j	METTL24	j	gene-NC_037336.1:39852963..40010344	NONBTAT025364.2	.	bta-miR-12033;bta-miR-3956;bta-miR-671	PIT	.
TCONS_00105367	XLOC_018266	12	-	3439	2	x	RB1	x	gene-NC_037339.1:18118554..18238937	.	.	bta-miR-12051;bta-miR-2328-5p;bta-miR-2384;bta-miR-2432;bta-miR-2458;bta-miR-320a;bta-miR-367;bta-miR-574;bta-miR-6775	PIT	.
TCONS_00116008	XLOC_020137	14	+	1821	2	u	.	u	.	NONBTAT028947.1	.	bta-miR-10175-3p;bta-miR-12053;bta-miR-2437;bta-miR-2439-3p;bta-miR-30b-3p	PIT	.
TCONS_00116172	XLOC_020150	14	+	453	2	u	.	u	.	.	.	bta-miR-2355-3p	PIT	.
TCONS_00131281	XLOC_023314	16	-	3921	2	j	PLEKHA6	j	gene-NC_037343.1:1986652..2126055	NONBTAT007505.2	.	bta-miR-11971;bta-miR-11981;bta-miR-12034;bta-miR-12053;bta-miR-12060;bta-miR-1343-3p;bta-miR-149-3p;bta-miR-1843;bta-miR-214;bta-miR-22-3p;bta-miR-2299-3p;bta-miR-2324;bta-miR-2350;bta-miR-2379;bta-miR-2439-5p;bta-miR-2443;bta-miR-2455;bta-miR-2466-3p;bta-miR-423-5p;bta-miR-4286;bta-miR-484;bta-miR-6517;bta-miR-6528;bta-miR-658;bta-miR-668-3p;bta-miR-761	PIT	.
TCONS_00150705	XLOC_026409	18	-	802	2	j	PPP1R13L	j	gene-NC_037345.1:53005623..53021845	NONBTAT009468.2	.	bta-miR-10179-5p;bta-miR-2285ah-5p;bta-miR-2320-3p;bta-miR-2379;bta-miR-2412;bta-miR-378b;bta-miR-664a	PIT	.
TCONS_00157315	XLOC_027675	19	+	440	2	o	EXOC7	o	gene-NC_037346.1:55560800..55580965	.	.	bta-miR-12010;bta-miR-12039;bta-miR-12042	PIT	.
TCONS_00168127	XLOC_029399	20	-	1698	2	u	.	i	gene-NC_037347.1:67518821..67552639	NONBTAT026662.2	.	bta-miR-10174-3p;bta-miR-11972;bta-miR-185;bta-miR-2426;bta-miR-378d;bta-miR-874	PIT	PIT
TCONS_00170772	XLOC_029997	21	+	1410	3	o	MIR154C	j	gene-NC_037348.1:65923962..65926408	.	bta-mir-154c	bta-miR-10177-5p;bta-miR-10181-5p;bta-miR-12041;bta-miR-12059;bta-miR-140;bta-miR-1842;bta-miR-2431-3p;bta-miR-24-3p;bta-miR-2449;bta-miR-328;bta-miR-3660;bta-miR-378b;bta-miR-449a;bta-miR-449b;bta-miR-6521;bta-miR-7864	PIT	.
TCONS_00188529	XLOC_033166	24	+	2014	4	j	LOC101906559	j	gene-NC_037351.1:55986760..55996782	NONBTAT031187.1	.	bta-miR-10172-3p;bta-miR-10181-5p;bta-miR-12012;bta-miR-2285ar;bta-miR-2285ay;bta-miR-2285ba;bta-miR-2285bj;bta-miR-2285di;bta-miR-2313-5p;bta-miR-2340;bta-miR-2376;bta-miR-2450b;bta-miR-25;bta-miR-26a	PIT	.
TCONS_00202013	XLOC_035385	26	-	1203	2	o	INPP5A	o	gene-NC_037353.1:50937161..51083333	.	.	bta-miR-12006;bta-miR-1225-3p;bta-miR-1271;bta-miR-2388-5p;bta-miR-2427;bta-miR-2439-3p;bta-miR-2464-3p;bta-miR-6527;bta-miR-7863	PIT	.
TCONS_00000271	XLOC_000071	1	+	5864	2	o	ADAMTS5	o	gene-NC_037328.1:9440880..9497795	NONBTAT027128.1	.	bta-miR-12050 bta-miR-122;bta-miR-194b;bta-miR-194b-3p;bta-miR-204;bta-miR-211;bta-miR-2357;bta-miR-2366;bta-miR-2381;bta-miR-2385-5p;bta-miR-2416;bta-miR-2426;bta-miR-2458;bta-miR-2477;bta-miR-27a-3p;bta-miR-27b;bta-miR-338;bta-miR-34a;bta-miR-448;bta-miR-6525;bta-miR-671	MUS	.
TCONS_00032445	XLOC_005587	4	+	2271	2	x	LOC107132398	x	gene-NC_037331.1:46178817..46202120	NONBTAT019552.2	.	bta-miR-187;bta-miR-205;bta-miR-2450b;bta-miR-6715	MUS	.
TCONS_00033623	XLOC_005804	4	+	1071	2	x	POT1	x	gene-NC_037331.1:89092216..89190575	NONBTAT026662.2	.	bta-miR-11988;bta-miR-186;bta-miR-2360;bta-miR-2443;bta-miR-2449;bta-miR-3154	MUS	.
TCONS_00051404	XLOC_009065	6	+	2506	3	j	LOC104972733	j	gene-NC_037333.1:43013924..43081541	NONBTAT026662.2	bta-mir-11986	bta-miR-12011;bta-miR-12052;bta-miR-188;bta-miR-2285ck;bta-miR-23a;bta-miR-338;bta-miR-339a	MUS	.
TCONS_00051406	XLOC_009065	6	+	2532	4	j	LOC104972733	j	gene-NC_037333.1:43013924..43081541	NONBTAT026662.2	.	bta-miR-10173-5p;bta-miR-12035	MUS	.
TCONS_00095545	XLOC_016703	11	+	1843	4	j	LOC112448826	j	gene-NC_037338.1:85282040..85305528	NONBTAT029163.1	.	bta-miR-1291;bta-miR-2305;bta-miR-2378;bta-miR-2395;bta-miR-2436-3p;bta-miR-2453;bta-miR-26c;bta-miR-3120;bta-miR-339a;bta-miR-339b	MUS	.
TCONS_00120014	XLOC_020831	14	-	3362	2	x	C14H8orf37	=	gene-NC_037341.1:69076298..69078255	NONBTAT006498.2	.	bta-miR-11999;bta-miR-143;bta-miR-154a;bta-miR-181a;bta-miR-200a;bta-miR-2319b;bta-miR-2353	MUS	PIT
TCONS_00128551	XLOC_022879	16	+	1357	2	u	.	o	gene-NC_037343.1:27591824..27651315	NONBTAT026662.2	.	bta-miR-224;bta-miR-484	MUS	.
TCONS_00140963	XLOC_024787	17	-	316	2	u	.	o	gene-NC_037344.1:67015837..67024675	.	.	bta-miR-12050	MUS	.
TCONS_00141506	XLOC_024859	17	-	427	4	j	LOC101909384	j	gene-NC_037344.1:71229522..71231283	NONBTAT008910.2	.	bta-miR-12026;bta-miR-296-3p;bta-miR-6123;bta-miR-7180	MUS	ADR
TCONS_00167041	XLOC_029243	20	-	879	2	j	LOC104975236	j	gene-NC_037347.1:19991369..20014135	NONBTAT027406.1	.	bta-miR-10161-5p;bta-miR-11988;bta-miR-329a;bta-miR-338	MUS	MUS
TCONS_00190543	XLOC_033455	24	-	724	3	x	ELAC1	o	gene-NC_037351.1:50481135..50486695	NONBTAT029696.1	.	bta-miR-10161-5p;bta-miR-10182-3p;bta-miR-11972;bta-miR-12036;bta-miR-1343-3p;bta-miR-1343-5p	MUS	.
TCONS_00203516	XLOC_035779	27	-	1285	2	u	.	=	gene-NC_037354.1:14277105..14301446	NONBTAT016470.2	.	bta-miR-11985;bta-miR-1777b;bta-miR-2285bj;bta-miR-2450a;bta-miR-2481;bta-miR-453	MUS	.
TCONS_00223154	XLOC_039963	NW_020192292.1	+	360	2	u	.	j	gene-NW_020192292.1:5917688..5918225	.	.	bta-miR-2891	MUS	.
TCONS_00025987	XLOC_004414	3	-	421	2	o	PEAR1	o	gene-NC_037330.1:13938885..13959673	.	.	bta-miR-150;bta-miR-2451;bta-miR-2895;bta-miR-9-5p	LIV	.
TCONS_00061987	XLOC_010922	7	+	1049	3	x	GLRA1	j	gene-NC_037334.1:63181265..63258443	NONBTAT029655.1	.	bta-miR-211	LIV	.
TCONS_00106745	XLOC_018444	12	-	418	2	u	.	u	.	.	.	bta-miR-12059	LIV	ADR
TCONS_00128934	XLOC_022947	16	+	1533	2	j	FMO3	j	gene-NC_037343.1:38649444..38676494	NONBTAT029871.1	.	bta-miR-12041;bta-miR-2304;bta-miR-2379;bta-miR-2423;bta-miR-2454-3p;bta-miR-339a;bta-miR-339b	LIV	.
TCONS_00130767	XLOC_023210	16	+	597	2	u	.	o	gene-NC_037343.1:73034077..73034469	NONBTAT028582.1	.	bta-miR-769	LIV	.
TCONS_00157869	XLOC_027767	19	+	323	2	x	ARSG	o	gene-NC_037346.1:61847468..61879349	NONBTAT029549.1	.	bta-miR-12022;bta-miR-12057;bta-miR-2451	LIV	.
TCONS_00188391	XLOC_033138	24	+	1910	2	x	ACAA2	x	gene-NC_037351.1:49442442..49478303	NONBTAT026662.2	.	bta-miR-10169-3p;bta-miR-11988;bta-miR-12057;bta-miR-134;bta-miR-21-3p;bta-miR-217;bta-miR-2347;bta-miR-302a;bta-miR-30e-5p;bta-miR-382;bta-miR-4657;bta-miR-489	LIV	.
TCONS_00222578	XLOC_039673	NW_020191436.1	+	1024	3	j	LOC112445665	j	gene-NW_020191436.1:18307..21565	.	.	bta-miR-12010;bta-miR-12048;bta-miR-183;bta-miR-2364;bta-miR-2413;bta-miR-6501	LIV	.
TCONS_00222972	XLOC_039865	NW_020192195.1	-	1867	2	o	LOC112445782	o	gene-NW_020192195.1:18879..26124	NONBTAT015718.2	.	bta-miR-11975;bta-miR-11976;bta-miR-2285bh;bta-miR-500	LIV	.
TCONS_00222966	XLOC_039861	NW_020192195.1	+	716	2	x	LOC112445782	o	gene-NW_020192195.1:32657..36236	NONBTAT015718.2	.	bta-miR-11987;bta-miR-2461-3p;bta-miR-669	HYP;LIV	.
TCONS_00016951	XLOC_002773	2	-	1644	2	o	LOC104971296	o	gene-NC_037329.1:95866041..95870322	NONBTAT031962.1	.	bta-miR-11998;bta-miR-2286	HYP	.
TCONS_00065862	XLOC_011585	7	-	337	2	u	.	u	.	.	.	bta-miR-11994;bta-miR-12050;bta-miR-17-3p;bta-miR-2436-5p	HYP	.
TCONS_00083779	XLOC_014718	10	+	1444	4	o	LOC112448390	o	gene-NC_037337.1:21099768..21107455	.	.	bta-miR-10177-5p;bta-miR-12023;bta-miR-12049;bta-miR-12059;bta-miR-2330-5p;bta-miR-2419-3p;bta-miR-2442;bta-miR-2454-3p;bta-miR-6517	HYP	.
TCONS_00106598	XLOC_018423	12	-	782	5	u	.	o	gene-NC_037339.1:51774351..51775030	NONBTAT030387.1	.	bta-miR-11991;bta-miR-12033;bta-miR-1291;bta-miR-2379;bta-miR-2380;bta-miR-2414	HYP	.
TCONS_00128697	XLOC_022898	16	+	404	2	u	.	u	.	NONBTAT027237.1	.	bta-miR-12033	HYP	.
TCONS_00139694	XLOC_024613	17	-	2314	2	x	SCARB1	=	gene-NC_037344.1:50924544..50931802	NONBTAT031990.1	.	bta-miR-10168-5p;bta-miR-11986b;bta-miR-11989;bta-miR-12041;bta-miR-2347;bta-miR-27a-5p;bta-miR-339a;bta-miR-502b	HYP	.
TCONS_00157676	XLOC_027734	19	+	1247	3	x	TTYH2	o	gene-NC_037346.1:57182287..57186218	NONBTAT029082.1	.	bta-miR-11972;bta-miR-12001;bta-miR-12004;bta-miR-1248;bta-miR-1584-5p;bta-miR-1777a;bta-miR-1777b;bta-miR-193b;bta-miR-2285ah-5p;bta-miR-2412;bta-miR-2416;bta-miR-2447;bta-miR-26c;bta-miR-2881;bta-miR-2888;bta-miR-296-5p;bta-miR-6517;bta-miR-677;bta-miR-760-3p;bta-miR-7862;bta-miR-7865	HYP	.
TCONS_00223090	XLOC_039907	NW_020192290.1	-	833	2	o	LOC100851913	o	gene-NW_020192290.1:141498..156467	NONBTAT031715.1	.	bta-miR-12035;bta-miR-12046;bta-miR-1584-5p;bta-miR-2367-5p;bta-miR-2374;bta-miR-2379;bta-miR-2387;bta-miR-2412;bta-miR-2431-3p;bta-miR-7862	ADR;PIT	.
TCONS_00141903	XLOC_024905	17	-	307	2	j	TXNRD2	c	gene-NC_037344.1:72872640..72900705	.	.	bta-miR-12025;bta-miR-12032;bta-miR-12054;bta-miR-7	ADR;HYP;PIT	.
TCONS_00015370	XLOC_002534	2	-	938	4	j	PHOSPHO2	j	gene-NC_037329.1:26613241..26618778	NONBTAT030861.1	.	bta-miR-10020;bta-miR-11989;bta-miR-2388-5p;bta-miR-2465;bta-miR-27a-5p	ADR	.
TCONS_00027608	XLOC_004731	3	-	4069	4	x	ALX3	j	gene-NC_037330.1:33353788..33361376	NONBTAT028523.1	.	bta-miR-10168-5p;bta-miR-10169-3p;bta-miR-10172-3p;bta-miR-10177-5p;bta-miR-10180-3p;bta-miR-12022;bta-miR-12048;bta-miR-12051;bta-miR-12057;bta-miR-140;bta-miR-1842;bta-miR-224;bta-miR-2285bh;bta-miR-2334;bta-miR-2350;bta-miR-2360;bta-miR-2368-5p;bta-miR-2406;bta-miR-2415-3p;bta-miR-2428;bta-miR-2438;bta-miR-2471-5p;bta-miR-2478;bta-miR-3064;bta-miR-490;bta-miR-574;bta-miR-6517;bta-miR-671;bta-m…	ADR	.
TCONS_00034840	XLOC_006084	4	+	677	2	u	.	x	gene-NC_037331.1:117303574..117317108	.	.	bta-miR-10177-5p	ADR	.
TCONS_00040537	XLOC_007104	5	+	3474	2	o	LOC112446864	o	gene-NC_037332.1:44516614..44528603	NONBTAT026662.2	.	bta-miR-122;bta-miR-2366;bta-miR-2392;bta-miR-2396;bta-miR-2431-3p;bta-miR-34a;bta-miR-455-3p;bta-miR-487a;bta-miR-7863;bta-miR-874	ADR	ADR
TCONS_00072894	XLOC_012821	8	-	446	3	u	.	u	.	.	.	bta-miR-12041;bta-miR-2352	ADR	.
TCONS_00093659	XLOC_016344	11	+	1221	4	u	.	j	gene-NC_037338.1:21734479..21767388	NONBTAT030527.1	.	bta-miR-190b;bta-miR-2285ar;bta-miR-2285ay;bta-miR-2285ba;bta-miR-2285cs;bta-miR-2285di;bta-miR-320a;bta-miR-493	ADR	.
TCONS_00119463	XLOC_020726	14	-	526	2	j	PEX2	j	gene-NC_037341.1:40176054..40191468	.	.	bta-miR-2425-5p	ADR	.
TCONS_00127543	XLOC_022586	15	-	4257	2	o	LPXN	o	gene-NC_037342.1:81845564..81887204	NONBTAT007479.2	.	bta-let-7c;bta-miR-11978;bta-miR-12001;bta-miR-12010;bta-miR-12012;bta-miR-12043;bta-miR-12057;bta-miR-12059;bta-miR-1224;bta-miR-142-3p;bta-miR-149-3p;bta-miR-1584-5p;bta-miR-17-3p;bta-miR-204;bta-miR-211;bta-miR-2367-5p;bta-miR-2368-3p;bta-miR-2374;bta-miR-2383;bta-miR-2412;bta-miR-2422;bta-miR-2452;bta-miR-2458;bta-miR-2471-3p;bta-miR-432;bta-miR-455-3p;bta-miR-483;bta-miR-485;bta-miR-491;bta-…	ADR	.
TCONS_00164459	XLOC_028695	19	-	1851	2	u	.	u	.	NONBTAT031435.1	.	bta-miR-10171-3p;bta-miR-2285as;bta-miR-2320-5p;bta-miR-2338;bta-miR-2353;bta-miR-2389;bta-miR-2426;bta-miR-3154;bta-miR-450b;bta-miR-504;bta-miR-758	ADR	.
TCONS_00180358	XLOC_031437	22	-	495	2	x	LOC100847326	x	gene-NC_037349.1:54163521..54189156	.	.	bta-miR-1291;bta-miR-615	ADR	.
TCONS_00214308	XLOC_037725	X	+	4713	2	u	.	u	.	NONBTAT026323.2	.	bta-miR-11990;bta-miR-149-3p;bta-miR-151-3p;bta-miR-199a-5p;bta-miR-199b;bta-miR-2328-5p;bta-miR-2465;bta-miR-331-3p;bta-miR-3431;bta-miR-7865	ADR	HYP
TCONS_00000285	XLOC_000075	1	+	2245	3	j	CYYR1	j	gene-NC_037328.1:9869292..10085409	.	.	bta-miR-2285ab;bta-miR-2285br;bta-miR-2285r;bta-miR-664a	.	.
TCONS_00000386	XLOC_000098	1	+	660	2	u	.	u	.	.	.	bta-let-7e;bta-miR-11978;bta-miR-12050;bta-miR-2331-5p;bta-miR-2381;bta-miR-98	.	.
TCONS_00000387	XLOC_000098	1	+	703	2	u	.	u	.	NONBTAT031406.1	.	bta-let-7e;bta-miR-11978;bta-miR-12050;bta-miR-2331-5p;bta-miR-2381;bta-miR-455-3p;bta-miR-98	.	.
TCONS_00000402	XLOC_000103	1	+	361	2	x	ROBO1	x	gene-NC_037328.1:26116522..27412505	.	.	.	.	.
TCONS_00000403	XLOC_000103	1	+	361	2	x	ROBO1	o	gene-NC_037328.1:26277751..26279612	.	.	.	.	.
TCONS_00000404	XLOC_000103	1	+	361	2	x	ROBO1	o	gene-NC_037328.1:26277751..26279612	.	.	.	.	.
TCONS_00000418	XLOC_000109	1	+	727	2	x	LOC781699	x	gene-NC_037328.1:34279632..34280609	NONBTAT029831.1	.	bta-miR-12031;bta-miR-2285s;bta-miR-2386;bta-miR-455-3p	.	.
TCONS_00000446	XLOC_000113	1	+	1365	2	j	LOC101904492	j	gene-NC_037328.1:36175058..36201204	NONBTAT026662.2	.	bta-miR-2392;bta-miR-2439-3p;bta-miR-2464-3p;bta-miR-6517	.	.
TCONS_00000503	XLOC_000118	1	+	414	2	u	.	=	gene-NC_037328.1:38585761..38587010	NONBTAT031217.1	.	bta-miR-455-3p	.	.
TCONS_00000577	XLOC_000156	1	+	1106	2	j	LOC100848540	j	gene-NC_037328.1:42907983..42951617	NONBTAT030678.1	.	bta-miR-11986b;bta-miR-11989;bta-miR-2284w;bta-miR-339a	.	.
TCONS_00000578	XLOC_000156	1	+	643	4	j	LOC100848540	j	gene-NC_037328.1:42907983..42951617	NONBTAT030678.1	.	bta-miR-11989;bta-miR-11994;bta-miR-12038;bta-miR-2360	.	.
TCONS_00000583	XLOC_000156	1	+	1110	8	j	LOC100848540	j	gene-NC_037328.1:42907983..42951617	.	.	bta-miR-11994;bta-miR-12037;bta-miR-12038;bta-miR-2360;bta-miR-2368-5p;bta-miR-29e	.	.
TCONS_00000584	XLOC_000156	1	+	1224	6	j	LOC100848540	j	gene-NC_037328.1:42907983..42951617	.	.	bta-miR-11994;bta-miR-12037;bta-miR-12038;bta-miR-221;bta-miR-2360;bta-miR-2368-5p;bta-miR-3431	.	.
TCONS_00000753	XLOC_000183	1	+	728	2	o	ALCAM	o	gene-NC_037328.1:49930779..50162053	.	.	bta-miR-12053	.	.
TCONS_00000856	XLOC_000205	1	+	2396	2	o	NECTIN3	o	gene-NC_037328.1:55893383..56134457	NONBTAT027133.1	.	bta-miR-2285i;bta-miR-432;bta-miR-455-3p;bta-miR-664a;bta-miR-767	.	.
TCONS_00000857	XLOC_000206	1	+	1913	2	o	CD96	o	gene-NC_037328.1:56306163..56402860	NONBTAT027146.1	.	bta-miR-10176-5p;bta-miR-10179-5p;bta-miR-1835;bta-miR-2285dk;bta-miR-2317;bta-miR-2375;bta-miR-2387;bta-miR-2893;bta-miR-6528	.	.
TCONS_00001271	XLOC_000257	1	+	3197	5	j	CD86	j	gene-NC_037328.1:66544186..66610942	NONBTAT000613.2	.	bta-miR-10178-5p;bta-miR-11989;bta-miR-12050;bta-miR-2306;bta-miR-2339;bta-miR-2340;bta-miR-2357;bta-miR-2392;bta-miR-2406;bta-miR-2411-5p;bta-miR-2430;bta-miR-455-3p;bta-miR-543	.	.
TCONS_00001451	XLOC_000277	1	+	951	2	x	HEG1	x	gene-NC_037328.1:69417951..69501586	NONBTAT000652.2	.	bta-miR-106b;bta-miR-11988;bta-miR-149-5p;bta-miR-17-5p;bta-miR-20a;bta-miR-20b	.	.
TCONS_00001653	XLOC_000317	1	+	1620	2	x	LOC104970902	x	gene-NC_037328.1:73525893..73531391	.	.	bta-miR-11990;bta-miR-2372	.	.
TCONS_00001701	XLOC_000335	1	+	1510	2	o	LOC100847122	o	gene-NC_037328.1:79194055..79195059	NONBTAT000832.2	.	bta-miR-10182-3p;bta-miR-12030;bta-miR-12034;bta-miR-12048;bta-miR-2286;bta-miR-2305;bta-miR-2328-5p;bta-miR-2415-5p;bta-miR-2454-3p;bta-miR-2890	.	.
TCONS_00001703	XLOC_000336	1	+	432	2	u	.	=	gene-NC_037328.1:79326545..79328031	.	.	bta-miR-10174-3p;bta-miR-11980;bta-miR-23b-3p;bta-miR-323;bta-miR-448;bta-miR-452	.	.
TCONS_00001821	XLOC_000357	1	+	3232	2	o	LOC112447465	o	gene-NC_037328.1:81822486..81826118	NONBTAT000886.2	.	bta-miR-11986;bta-miR-12042;bta-miR-12061;bta-miR-125a;bta-miR-2415-3p;bta-miR-2470;bta-miR-383;bta-miR-6531	.	.
TCONS_00002026	XLOC_000387	1	+	583	2	x	LOC100849009	j	gene-NC_037328.1:85318352..85503115	NONBTAT028353.1	.	bta-miR-11989;bta-miR-339a	.	.
TCONS_00002027	XLOC_000387	1	+	627	3	x	LOC100849009	o	gene-NC_037328.1:85318352..85503115	NONBTAT028353.1	.	bta-miR-11989;bta-miR-2464-5p;bta-miR-339a	.	.
TCONS_00002029	XLOC_000387	1	+	699	2	x	LOC104970940	c	gene-NC_037328.1:85318352..85503115	NONBTAT028353.1	.	bta-miR-11975;bta-miR-11976;bta-miR-11989;bta-miR-12025;bta-miR-339a	.	.
TCONS_00002030	XLOC_000387	1	+	555	2	x	TRNAG-GCC	j	gene-NC_037328.1:85318352..85503115	NONBTAT028353.1	.	bta-miR-11989;bta-miR-339a	.	.
TCONS_00002031	XLOC_000387	1	+	766	2	u	.	j	gene-NC_037328.1:85318352..85503115	NONBTAT028353.1	.	bta-miR-11989;bta-miR-339a	.	.
TCONS_00002073	XLOC_000394	1	+	2108	2	o	PEX5L	o	gene-NC_037328.1:87028585..87382606	NONBTAT000981.2	.	bta-let-7b;bta-let-7c;bta-miR-138;bta-miR-195;bta-miR-2306;bta-miR-2364	.	.
TCONS_00002126	XLOC_000405	1	+	396	2	x	LOC100140644	x	gene-NC_037328.1:88848830..88849645	.	.	.	.	.
TCONS_00002159	XLOC_000419	1	+	2354	3	j	NCEH1	j	gene-NC_037328.1:94818786..94882844	NONBTAT030324.1	.	bta-miR-1197;bta-miR-11981;bta-miR-1307;bta-miR-2366;bta-miR-2430;bta-miR-2904	.	.
TCONS_00002471	XLOC_000450	1	+	330	2	j	SERPINI2	j	gene-NC_037328.1:99992668..100031890	.	.	bta-miR-128;bta-miR-27a-3p;bta-miR-27b	.	.
TCONS_00002509	XLOC_000470	1	+	583	4	j	B3GALNT1	j	gene-NC_037328.1:106346387..106379300	NONBTAT029432.1	.	.	.	.
TCONS_00002510	XLOC_000470	1	+	743	4	j	B3GALNT1	j	gene-NC_037328.1:106346387..106379300	NONBTAT029432.1	.	bta-miR-11972;bta-miR-2900	.	.
TCONS_00002527	XLOC_000470	1	+	715	4	j	B3GALNT1	j	gene-NC_037328.1:106346387..106379300	NONBTAT029432.1	.	bta-miR-12049	.	.
TCONS_00002535	XLOC_000472	1	+	5288	2	o	KPNA4	o	gene-NC_037328.1:106925006..106989618	NONBTAT027139.1	.	bta-miR-10a;bta-miR-10b;bta-miR-11990;bta-miR-219;bta-miR-2285ah-5p;bta-miR-2288;bta-miR-2319b;bta-miR-2340;bta-miR-2366;bta-miR-2406;bta-miR-2432;bta-miR-2461-3p;bta-miR-6525;bta-miR-708;bta-miR-758;bta-miR-763	.	.
TCONS_00002627	XLOC_000478	1	+	725	3	u	.	j	gene-NC_037328.1:108732818..108739612	NONBTAT028058.1	.	bta-miR-6530	.	.
TCONS_00002719	XLOC_000501	1	+	1043	2	o	DHX36	o	gene-NC_037328.1:113326555..113372709	NONBTAT001252.2	.	bta-miR-11986b;bta-miR-2357;bta-miR-362-5p	.	.
TCONS_00002735	XLOC_000504	1	+	334	2	u	.	x	gene-NC_037328.1:115264099..115264668	.	.	bta-miR-6530;bta-miR-6533	.	.
TCONS_00002738	XLOC_000507	1	+	1389	2	x	AADAC	x	gene-NC_037328.1:116031496..116050359	NONBTAT029649.1	.	bta-miR-11971;bta-miR-132;bta-miR-1584-5p;bta-miR-199a-5p;bta-miR-2412;bta-miR-423-5p;bta-miR-6525	.	.
TCONS_00002783	XLOC_000522	1	+	752	2	o	LOC104971004	o	gene-NC_037328.1:117745860..117762311	NONBTAT026662.2	.	bta-miR-11986b;bta-miR-11989;bta-miR-12035;bta-miR-193a-5p;bta-miR-338;bta-miR-365-5p	.	.
TCONS_00002812	XLOC_000528	1	+	432	2	o	CP	o	gene-NC_037328.1:118956369..119016682	.	.	.	.	.
TCONS_00003163	XLOC_000567	1	+	1101	3	u	.	u	.	NONBTAT029100.1	.	bta-miR-12015;bta-miR-1291;bta-miR-217;bta-miR-2325c;bta-miR-3596;bta-miR-6517;bta-miR-763	.	.
TCONS_00003164	XLOC_000568	1	+	965	3	j	LOC101907823	j	gene-NC_037328.1:128527396..128559020	NONBTAT026662.2	.	bta-miR-2285dj;bta-miR-763	.	.
TCONS_00003165	XLOC_000568	1	+	838	2	j	LOC101907823	j	gene-NC_037328.1:128527396..128559020	NONBTAT026662.2	.	.	.	.
TCONS_00003166	XLOC_000568	1	+	440	4	j	LOC101907823	j	gene-NC_037328.1:128527396..128559020	.	.	bta-miR-2285dj	.	.
TCONS_00003168	XLOC_000568	1	+	2118	4	j	LOC101907823	j	gene-NC_037328.1:128527396..128559020	NONBTAT028966.1	.	bta-miR-11989;bta-miR-194b;bta-miR-2453;bta-miR-2902;bta-miR-3154;bta-miR-34a;bta-miR-362-5p;bta-miR-541;bta-miR-574;bta-miR-6775;bta-miR-877	.	.
TCONS_00003169	XLOC_000568	1	+	700	4	j	LOC101907823	j	gene-NC_037328.1:128527396..128559020	NONBTAT028928.1	.	bta-miR-2285dj	.	.
TCONS_00003325	XLOC_000595	1	+	7238	2	x	NCK1	x	gene-NC_037328.1:132211659..132292958	NONBTAT001439.2	.	bta-miR-12001;bta-miR-12035;bta-miR-142-3p;bta-miR-197;bta-miR-2357;bta-miR-2375;bta-miR-2382-5p;bta-miR-2384;bta-miR-2392;bta-miR-2436-5p;bta-miR-2450b;bta-miR-2450d;bta-miR-2894;bta-miR-375;bta-miR-432;bta-miR-4657;bta-miR-6535	.	.
TCONS_00003471	XLOC_000612	1	+	1492	2	x	CDV3	x	gene-NC_037328.1:135867529..135881792	.	.	bta-miR-10171-3p;bta-miR-10178-5p;bta-miR-12035;bta-miR-2465;bta-miR-2467-3p;bta-miR-301a;bta-miR-301b	.	.
TCONS_00003476	XLOC_000617	1	+	1083	2	o	NPHP3	o	gene-NC_037328.1:136814790..136871125	NONBTAT026662.2	.	bta-miR-27a-5p;bta-miR-433	.	.
TCONS_00003519	XLOC_000624	1	+	597	4	j	LOC104971058	j	gene-NC_037328.1:138481338..138501100	NONBTAT001484.2	.	bta-miR-12039;bta-miR-2442	.	.
TCONS_00003607	XLOC_000642	1	+	1911	2	x	C2CD2	x	gene-NC_037328.1:142139066..142204899	NONBTAT001529.2	.	bta-miR-11973;bta-miR-11989;bta-miR-2423;bta-miR-2459;bta-miR-2467-5p;bta-miR-330;bta-miR-455-3p;bta-miR-574	.	.
TCONS_00003778	XLOC_000662	1	+	874	3	j	RRP1	j	gene-NC_037328.1:143850737..143874776	.	.	bta-miR-12043;bta-miR-12056;bta-miR-1281;bta-miR-1343-3p;bta-miR-2284s;bta-miR-2290;bta-miR-2454-5p;bta-miR-328;bta-miR-330	.	.
TCONS_00003956	XLOC_000682	1	+	1279	4	j	LOC100849587	j	gene-NC_037328.1:145340846..145362279	NONBTAT029500.1	.	bta-miR-2436-5p;bta-miR-2443;bta-miR-2464-5p;bta-miR-2467-3p;bta-miR-339a;bta-miR-7865	.	.
TCONS_00004025	XLOC_000686	1	+	242	2	u	.	u	.	.	.	bta-miR-12038;bta-miR-193b;bta-miR-212	.	.
TCONS_00004188	XLOC_000708	1	+	4710	3	u	.	j	gene-NC_037328.1:148788278..148791528	NONBTAT023746.2	.	bta-miR-10171-3p;bta-miR-10176-5p;bta-miR-11981;bta-miR-11989;bta-miR-12001;bta-miR-146a;bta-miR-146b;bta-miR-1843;bta-miR-199b;bta-miR-2306;bta-miR-2320-3p;bta-miR-2355-3p;bta-miR-2360;bta-miR-2420;bta-miR-2442;bta-miR-2449;bta-miR-2459;bta-miR-2465;bta-miR-27a-5p;bta-miR-29b;bta-miR-29c;bta-miR-29e;bta-miR-30a-5p;bta-miR-30e-5p;bta-miR-345-5p;bta-miR-504;bta-miR-671;bta-miR-7864;bta-miR-96	.	.
TCONS_00004190	XLOC_000708	1	+	1265	2	u	.	j	gene-NC_037328.1:148788278..148791528	.	.	bta-miR-30a-5p;bta-miR-30e-5p	.	.
TCONS_00004196	XLOC_000710	1	+	268	2	o	LOC112448075	o	gene-NC_037328.1:149230595..149236080	NONBTAT028311.1	.	bta-miR-10172-3p;bta-miR-2364;bta-miR-27a-5p	.	.
TCONS_00004371	XLOC_000726	1	+	318	3	j	LOC100848527	j	gene-NC_037328.1:152916586..152954584	NONBTAT028991.1	.	bta-miR-11975;bta-miR-11976;bta-miR-1777b;bta-miR-2428;bta-miR-2430;bta-miR-24-3p	.	.
TCONS_00004452	XLOC_000743	1	+	917	2	u	.	u	.	.	.	bta-miR-12017;bta-miR-449c;bta-miR-584	.	.
TCONS_00004453	XLOC_000743	1	+	2389	3	u	.	u	.	.	.	bta-miR-12017;bta-miR-12059;bta-miR-1260b;bta-miR-15b;bta-miR-2285q;bta-miR-2323;bta-miR-2343;bta-miR-2441;bta-miR-2474;bta-miR-2902;bta-miR-424-5p;bta-miR-449c;bta-miR-584;bta-miR-592;bta-miR-7	.	.
TCONS_00004760	XLOC_000816	1	-	464	2	x	GRIK1	o	gene-NC_037328.1:6042943..6052275	.	.	bta-miR-10180-3p;bta-miR-1193;bta-miR-12048;bta-miR-12057;bta-miR-503-5p	.	.
TCONS_00004761	XLOC_000817	1	-	694	2	o	LOC112448281	u	.	NONBTAT028645.1	.	bta-miR-2411-5p;bta-miR-6534	.	.
TCONS_00004780	XLOC_000820	1	-	750	2	j	LOC104970784	j	gene-NC_037328.1:6944375..6981357	.	.	bta-miR-10174-3p;bta-miR-12019;bta-miR-23b-3p;bta-miR-6528	.	.
TCONS_00004842	XLOC_000831	1	-	812	4	j	JAM2	j	gene-NC_037328.1:10702600..10787855	.	.	bta-miR-2288;bta-miR-2364;bta-miR-2460;bta-miR-503-3p	.	.
TCONS_00004911	XLOC_000852	1	-	1559	4	j	LOC112447288	j	gene-NC_037328.1:22662051..22677721	NONBTAT000172.2	.	bta-miR-1434-3p;bta-miR-192	.	.
TCONS_00004984	XLOC_000867	1	-	377	2	u	.	x	gene-NC_037328.1:34479168..34484899	.	.	bta-miR-10169-3p;bta-miR-12026	.	.
TCONS_00005006	XLOC_000872	1	-	2584	2	o	CGGBP1	o	gene-NC_037328.1:36056802..36063740	NONBTAT031736.1	.	bta-miR-11989;bta-miR-217;bta-miR-2375;bta-miR-2416;bta-miR-296-3p	.	.
TCONS_00005157	XLOC_000893	1	-	1078	2	x	PCNP	=	gene-NC_037328.1:46001451..46002522	.	.	bta-miR-10164-3p;bta-miR-11995;bta-miR-2891;bta-miR-320b	.	.
TCONS_00005170	XLOC_000901	1	-	2308	2	o	CBLB	o	gene-NC_037328.1:50255480..50481399	.	.	bta-miR-11990;bta-miR-2285bb;bta-miR-2370-5p;bta-miR-2400;bta-miR-6529a;bta-miR-7865	.	.
TCONS_00005244	XLOC_000910	1	-	3954	4	j	CD47	j	gene-NC_037328.1:52710622..52777933	NONBTAT000423.2	.	bta-miR-12051;bta-miR-193b;bta-miR-2284i;bta-miR-2285al-5p;bta-miR-2285bb;bta-miR-2285bt;bta-miR-2285di;bta-miR-2285dj;bta-miR-2285z;bta-miR-2300a-5p;bta-miR-2422;bta-miR-329a;bta-miR-370	.	.
TCONS_00005245	XLOC_000910	1	-	3910	3	j	CD47	j	gene-NC_037328.1:52710622..52777933	NONBTAT000423.2	.	bta-miR-12051;bta-miR-193b;bta-miR-2284i;bta-miR-2285al-5p;bta-miR-2285bb;bta-miR-2285bt;bta-miR-2285di;bta-miR-2285dj;bta-miR-2300a-5p;bta-miR-2422;bta-miR-329a;bta-miR-370	.	.
TCONS_00005500	XLOC_000954	1	-	832	2	o	B4GALT4	o	gene-NC_037328.1:64019129..64050092	.	.	bta-miR-2292;bta-miR-2370-3p;bta-miR-2443;bta-miR-2467-3p;bta-miR-2489	.	.
TCONS_00005536	XLOC_000959	1	-	536	4	j	LOC104970868	j	gene-NC_037328.1:64377545..64388675	NONBTAT028341.1	.	bta-miR-10173-5p;bta-miR-1584-5p;bta-miR-2374;bta-miR-2412;bta-miR-2472	.	.
TCONS_00005537	XLOC_000959	1	-	1457	3	j	LOC104970868	j	gene-NC_037328.1:64377545..64388675	NONBTAT028341.1	.	bta-let-7g;bta-let-7i;bta-miR-10020;bta-miR-10173-5p;bta-miR-10175-3p;bta-miR-1584-5p;bta-miR-2342;bta-miR-2360;bta-miR-2364;bta-miR-2374;bta-miR-2410;bta-miR-2412;bta-miR-2465;bta-miR-2472;bta-miR-326;bta-miR-34b;bta-miR-34c;bta-miR-449c	.	.
TCONS_00005583	XLOC_000965	1	-	4625	3	o	FSTL1	o	gene-NC_037328.1:65138522..65198387	NONBTAT000588.2	.	bta-miR-11986c;bta-miR-12035;bta-miR-12042;bta-miR-12048;bta-miR-1256;bta-miR-152;bta-miR-1584-5p;bta-miR-204;bta-miR-2284ac;bta-miR-2309;bta-miR-2422;bta-miR-29a;bta-miR-29b;bta-miR-29c;bta-miR-29d-3p;bta-miR-3065;bta-miR-30b-3p;bta-miR-3120;bta-miR-7865	.	.
TCONS_00005584	XLOC_000965	1	-	4621	3	o	FSTL1	o	gene-NC_037328.1:65138522..65198387	NONBTAT000588.2	.	bta-miR-11986c;bta-miR-12035;bta-miR-12042;bta-miR-12048;bta-miR-1256;bta-miR-152;bta-miR-1584-5p;bta-miR-204;bta-miR-2284ac;bta-miR-2309;bta-miR-2422;bta-miR-29a;bta-miR-29b;bta-miR-29c;bta-miR-29d-3p;bta-miR-3065;bta-miR-30b-3p;bta-miR-3120;bta-miR-7865	.	.
TCONS_00005604	XLOC_000971	1	-	2542	2	o	POLQ	o	gene-NC_037328.1:65870938..66050305	NONBTAT000604.2	.	bta-miR-10168-5p;bta-miR-10181-5p;bta-miR-146a;bta-miR-146b;bta-miR-1843;bta-miR-199b;bta-miR-2285bb;bta-miR-2439-3p;bta-miR-34a;bta-miR-34b;bta-miR-412;bta-miR-433;bta-miR-449a;bta-miR-449b;bta-miR-449c;bta-miR-6525;bta-miR-935	.	.
TCONS_00005925	XLOC_001001	1	-	3053	2	j	LRCH3	j	gene-NC_037328.1:70227659..70335527	NONBTAT000669.2	.	bta-miR-141;bta-miR-193a-3p;bta-miR-2285bi;bta-miR-2285s;bta-miR-2376;bta-miR-2450b;bta-miR-664a;bta-miR-7863	.	.
TCONS_00006166	XLOC_001026	1	-	1837	2	o	BDH1	o	gene-NC_037328.1:71964466..72000614	NONBTAT000737.2	.	bta-miR-204;bta-miR-211;bta-miR-2375	.	.
TCONS_00006425	XLOC_001064	1	-	2098	7	j	LOC100847171	j	gene-NC_037328.1:79577538..79586909	NONBTAT027587.1	.	bta-miR-12001;bta-miR-12010;bta-miR-2356;bta-miR-2396;bta-miR-2411-5p;bta-miR-2423;bta-miR-328;bta-miR-345-5p;bta-miR-6525;bta-miR-671;bta-miR-763	.	.
TCONS_00006428	XLOC_001064	1	-	2563	6	j	LOC100847171	j	gene-NC_037328.1:79577538..79586909	NONBTAT027587.1	.	bta-miR-10a;bta-miR-10b;bta-miR-12001;bta-miR-12010;bta-miR-12022;bta-miR-12038;bta-miR-152;bta-miR-2356;bta-miR-2396;bta-miR-2423;bta-miR-328;bta-miR-345-5p;bta-miR-6525;bta-miR-671;bta-miR-763	.	.
TCONS_00006432	XLOC_001064	1	-	1292	5	j	LOC100847171	j	gene-NC_037328.1:79577538..79586909	NONBTAT027587.1	.	bta-miR-10171-3p;bta-miR-12001;bta-miR-2356;bta-miR-2396;bta-miR-2411-5p;bta-miR-2423;bta-miR-345-5p;bta-miR-6525;bta-miR-763	.	.
TCONS_00006434	XLOC_001065	1	-	604	3	u	.	u	.	.	.	bta-miR-183;bta-miR-2285r;bta-miR-3604	.	.
TCONS_00006439	XLOC_001067	1	-	6386	6	j	LOC101906451	j	gene-NC_037328.1:79994252..80007007	NONBTAT027254.1	.	bta-miR-10176-5p;bta-miR-103;bta-miR-107;bta-miR-11978;bta-miR-12032;bta-miR-12053;bta-miR-12054;bta-miR-212;bta-miR-216b;bta-miR-2319b;bta-miR-2364;bta-miR-2397-3p;bta-miR-2430;bta-miR-2471-3p;bta-miR-331-3p;bta-miR-664a;bta-miR-671;bta-miR-6775	.	.
TCONS_00006440	XLOC_001067	1	-	6266	5	j	LOC101906451	j	gene-NC_037328.1:79994252..80007007	NONBTAT027254.1	.	bta-miR-103;bta-miR-107;bta-miR-11978;bta-miR-12032;bta-miR-12053;bta-miR-12054;bta-miR-212;bta-miR-216b;bta-miR-2319b;bta-miR-2364;bta-miR-2397-3p;bta-miR-2430;bta-miR-2471-3p;bta-miR-331-3p;bta-miR-664a;bta-miR-671;bta-miR-6775	.	.
TCONS_00006521	XLOC_001082	1	-	653	2	x	TBCCD1	x	gene-NC_037328.1:80662182..80689064	.	.	bta-miR-138;bta-miR-221;bta-miR-2337;bta-miR-2466-3p	.	PIT
TCONS_00006522	XLOC_001082	1	-	1151	2	x	TBCCD1	x	gene-NC_037328.1:80662182..80689064	NONBTAT026662.2	.	bta-miR-221;bta-miR-2337;bta-miR-2392;bta-miR-24-3p;bta-miR-2466-3p;bta-miR-370;bta-miR-455-3p	.	.
TCONS_00006818	XLOC_001130	1	-	574	3	u	.	u	.	NONBTAT031527.1	.	bta-miR-218;bta-miR-2382-3p;bta-miR-2464-5p;bta-miR-2471-5p;bta-miR-31	.	.
TCONS_00006923	XLOC_001141	1	-	6971	2	j	MFN1	j	gene-NC_037328.1:87719657..87764931	NONBTAT000988.2	.	bta-miR-1197;bta-miR-136;bta-miR-199b;bta-miR-200c;bta-miR-20a;bta-miR-2330-5p;bta-miR-2364;bta-miR-2366;bta-miR-2392;bta-miR-2396;bta-miR-302c;bta-miR-495;bta-miR-539	.	.
TCONS_00007144	XLOC_001170	1	-	626	3	x	SLC7A14	j	gene-NC_037328.1:96962711..96973868	.	.	bta-miR-4449	.	.
TCONS_00007188	XLOC_001175	1	-	981	3	j	GPR160	j	gene-NC_037328.1:97280887..97351070	NONBTAT028303.1	.	bta-miR-2284v;bta-miR-2285ay;bta-miR-2285bj;bta-miR-2320-5p;bta-miR-2425-5p	.	.
TCONS_00007217	XLOC_001183	1	-	1496	4	j	LOC107132196	j	gene-NC_037328.1:97689779..97692623	NONBTAT001141.2	.	bta-miR-2285dh;bta-miR-2431-3p;bta-miR-2439-5p;bta-miR-2449;bta-miR-2458;bta-miR-6775;bta-miR-9-5p	.	.
TCONS_00007219	XLOC_001183	1	-	1540	4	j	LOC107132196	j	gene-NC_037328.1:97689779..97692623	NONBTAT001141.2	.	bta-miR-2285dh;bta-miR-2431-3p;bta-miR-2439-5p;bta-miR-2449;bta-miR-2458;bta-miR-6775;bta-miR-9-5p	.	.
TCONS_00007487	XLOC_001247	1	-	373	2	j	LOC112447741	j	gene-NC_037328.1:114840631..114864063	.	.	bta-miR-2292	.	.
TCONS_00007565	XLOC_001250	1	-	833	4	u	.	j	gene-NC_037328.1:115623588..115625152	NONBTAT031217.1	.	bta-miR-12060	.	.
TCONS_00007566	XLOC_001250	1	-	853	4	u	.	j	gene-NC_037328.1:115623588..115625152	NONBTAT031217.1	.	bta-miR-12060	.	.
TCONS_00007567	XLOC_001250	1	-	903	4	u	.	j	gene-NC_037328.1:115623588..115625152	NONBTAT031217.1	.	bta-miR-12060	.	.
TCONS_00007568	XLOC_001250	1	-	1059	5	u	.	j	gene-NC_037328.1:115623588..115625152	NONBTAT031217.1	.	bta-miR-12017;bta-miR-12060;bta-miR-431;bta-miR-664a	.	.
TCONS_00007569	XLOC_001250	1	-	908	4	u	.	j	gene-NC_037328.1:115623588..115625152	NONBTAT031217.1	.	bta-miR-12060	.	.
TCONS_00007726	XLOC_001278	1	-	868	3	x	LOC781192	x	gene-NC_037328.1:119714498..119716783	.	.	bta-miR-10166-5p;bta-miR-1301;bta-miR-1721;bta-miR-2350;bta-miR-378;bta-miR-378c;bta-miR-767	.	.
TCONS_00007727	XLOC_001278	1	-	1179	2	x	LOC781192	x	gene-NC_037328.1:119714498..119716783	.	.	bta-miR-10166-5p;bta-miR-1301;bta-miR-1721;bta-miR-2350;bta-miR-378;bta-miR-378c;bta-miR-767;bta-miR-93	.	.
TCONS_00007728	XLOC_001278	1	-	1168	2	x	LOC781192	x	gene-NC_037328.1:119714498..119716783	.	.	bta-miR-10166-5p;bta-miR-1301;bta-miR-1721;bta-miR-2350;bta-miR-378;bta-miR-378c;bta-miR-767;bta-miR-93	.	.
TCONS_00007729	XLOC_001278	1	-	1158	2	x	LOC781192	x	gene-NC_037328.1:119714498..119716783	.	.	bta-miR-10166-5p;bta-miR-1301;bta-miR-1721;bta-miR-2350;bta-miR-378;bta-miR-378c;bta-miR-767;bta-miR-93	.	.
TCONS_00007730	XLOC_001278	1	-	1169	2	x	LOC781192	x	gene-NC_037328.1:119714498..119716783	.	.	bta-miR-10166-5p;bta-miR-1301;bta-miR-1721;bta-miR-2350;bta-miR-378;bta-miR-378c;bta-miR-767;bta-miR-93	.	.
TCONS_00007732	XLOC_001280	1	-	778	3	j	LOC100295922	j	gene-NC_037328.1:120335711..120337143	.	.	bta-miR-12010;bta-miR-1301;bta-miR-2284r;bta-miR-664a;bta-miR-668-3p	.	.
TCONS_00007733	XLOC_001280	1	-	783	3	j	LOC100295922	j	gene-NC_037328.1:120335711..120337143	.	.	bta-miR-12010;bta-miR-1301;bta-miR-2284r;bta-miR-664a;bta-miR-668-3p	.	.
TCONS_00007742	XLOC_001286	1	-	411	3	u	.	u	.	NONBTAT029741.1	.	.	.	.
TCONS_00007753	XLOC_001290	1	-	2250	6	j	LOC101906694	j	gene-NC_037328.1:124914326..125000791	.	.	bta-miR-1197;bta-miR-12057;bta-miR-12064;bta-miR-2332	.	.
TCONS_00007755	XLOC_001290	1	-	510	6	j	LOC101906694	j	gene-NC_037328.1:124914326..125000791	.	.	bta-miR-2332	.	.
TCONS_00007756	XLOC_001290	1	-	507	6	j	LOC101906694	j	gene-NC_037328.1:124914326..125000791	.	.	bta-miR-2332	.	.
TCONS_00007757	XLOC_001290	1	-	512	6	j	LOC101906694	j	gene-NC_037328.1:124914326..125000791	.	.	bta-miR-2332	.	.
TCONS_00007759	XLOC_001290	1	-	651	6	j	LOC101906694	j	gene-NC_037328.1:124914326..125000791	NONBTAT027211.1	.	bta-miR-2332	.	.
TCONS_00007761	XLOC_001290	1	-	515	6	j	LOC101906694	j	gene-NC_037328.1:124914326..125000791	.	.	bta-miR-2332	.	.
TCONS_00007770	XLOC_001290	1	-	619	6	j	LOC101906694	j	gene-NC_037328.1:124914326..125000791	NONBTAT027211.1	.	bta-miR-2332	.	.
TCONS_00007840	XLOC_001298	1	-	769	2	x	GK5	x	gene-NC_037328.1:126736093..126820687	NONBTAT001393.2	.	bta-miR-10181-5p;bta-miR-2386;bta-miR-28	.	.
TCONS_00008154	XLOC_001344	1	-	2887	2	x	SLCO2A1	o	gene-NC_037328.1:135431411..135468629	.	.	bta-miR-11971;bta-miR-11990;bta-miR-11995;bta-miR-1287;bta-miR-1835;bta-miR-2389;bta-miR-2449;bta-miR-2466-3p;bta-miR-2467-3p;bta-miR-328;bta-miR-423-5p;bta-miR-504;bta-miR-6501;bta-miR-7	.	.
TCONS_00008178	XLOC_001346	1	-	468	2	j	TF	i	gene-NC_037328.1:135532153..135618145	.	.	bta-miR-10181-5p;bta-miR-186;bta-miR-7863	.	.
TCONS_00008179	XLOC_001346	1	-	454	2	j	TF	i	gene-NC_037328.1:135532153..135618145	.	.	bta-miR-10181-5p;bta-miR-186;bta-miR-4680;bta-miR-7863	.	.
TCONS_00008451	XLOC_001376	1	-	604	3	j	LOC104970303	j	gene-NC_037328.1:141162862..141218278	NONBTAT029179.1	.	bta-miR-2295;bta-miR-2458;bta-miR-2897	.	.
TCONS_00008512	XLOC_001393	1	-	564	2	o	CBS	o	gene-NC_037328.1:143219500..143242495	.	.	bta-miR-12047;bta-miR-2467-5p	.	.
TCONS_00008552	XLOC_001399	1	-	234	2	o	CSTB	o	gene-NC_037328.1:143890098..143933876	.	.	bta-miR-12017;bta-miR-12040	.	.
TCONS_00008555	XLOC_001401	1	-	301	2	x	TRAPPC10	o	gene-NC_037328.1:144047762..144058075	.	.	bta-miR-2338;bta-miR-2400;bta-miR-24-3p;bta-miR-485	.	.
TCONS_00008732	XLOC_001435	1	-	884	3	o	C1H21orf58	o	gene-NC_037328.1:146385486..146441348	NONBTAT026662.2	.	bta-miR-12022;bta-miR-143;bta-miR-2298;bta-miR-2346;bta-miR-2466-3p;bta-miR-3154	.	.
TCONS_00008734	XLOC_001437	1	-	935	3	j	LOC100847825	j	gene-NC_037328.1:146117677..146121671	NONBTAT001562.2	.	bta-miR-10177-5p;bta-miR-12034;bta-miR-2438;bta-miR-2466-5p;bta-miR-31;bta-miR-338;bta-miR-490	.	.
TCONS_00008867	XLOC_001455	1	-	2049	2	o	VPS26C	o	gene-NC_037328.1:149461702..149495951	.	.	bta-miR-1247-3p;bta-miR-138;bta-miR-1603;bta-miR-2339;bta-miR-330;bta-miR-7865	.	.
TCONS_00008868	XLOC_001456	1	-	1590	2	x	TTC3	x	gene-NC_037328.1:149317974..149437821	.	.	bta-miR-11974;bta-miR-212;bta-miR-2320-5p;bta-miR-2374;bta-miR-302c;bta-miR-7;bta-miR-760-5p	.	.
TCONS_00008911	XLOC_001466	1	-	1223	3	j	LOC104971076	j	gene-NC_037328.1:151213077..151224331	.	.	bta-miR-103;bta-miR-107;bta-miR-154a;bta-miR-6525;bta-miR-760-3p	.	.
TCONS_00008920	XLOC_001467	1	-	564	3	u	.	j	gene-NC_037328.1:151335667..151445075	.	.	bta-miR-12057;bta-miR-1843;bta-miR-204;bta-miR-211;bta-miR-2366;bta-miR-320a;bta-miR-6501	.	.
TCONS_00008983	XLOC_001474	1	-	1394	2	o	SH3BP5	o	gene-NC_037328.1:152285494..152366555	.	.	bta-miR-10166-5p;bta-miR-10175-5p;bta-miR-10177-5p;bta-miR-12001;bta-miR-12059;bta-miR-185;bta-miR-21-3p;bta-miR-2334;bta-miR-2396;bta-miR-2447;bta-miR-383;bta-miR-93	.	.
TCONS_00008988	XLOC_001476	1	-	2102	2	j	LOC112448117	j	gene-NC_037328.1:152421467..152428674	.	.	bta-miR-10181-5p;bta-miR-132;bta-miR-134;bta-miR-2330-5p;bta-miR-2384;bta-miR-2443;bta-miR-423-3p;bta-miR-504;bta-miR-7180;bta-miR-760-3p	.	.
TCONS_00009018	XLOC_001478	1	-	1653	2	j	HACL1	j	gene-NC_037328.1:152598812..152638796	NONBTAT023746.2	bta-mir-11986	bta-miR-12035;bta-miR-128;bta-miR-338	.	.
TCONS_00009328	XLOC_001512	1	-	341	2	j	KHDRBS1	j	gene-NC_037328.1:158326443..158359986	NONBTAT011860.2	.	bta-miR-105b;bta-miR-11979	.	.
TCONS_00009536	XLOC_001647	2	+	237	2	u	.	u	.	.	.	.	.	.
TCONS_00009705	XLOC_001672	2	+	488	2	u	.	u	.	NONBTAT032007.1	.	bta-miR-12012	.	.
TCONS_00009927	XLOC_001706	2	+	1221	3	o	LOC112443598	u	.	NONBTAT031121.1	.	bta-miR-12022;bta-miR-15a;bta-miR-15b;bta-miR-455-3p	.	.
TCONS_00010008	XLOC_001718	2	+	2566	2	o	LOC112443593	o	gene-NC_037329.1:18407909..18409353	NONBTAT026662.2	.	bta-miR-12002a;bta-miR-12019;bta-miR-12042;bta-miR-2361;bta-miR-2378;bta-miR-2416;bta-miR-2469;bta-miR-6525	.	.
TCONS_00010075	XLOC_001728	2	+	953	3	u	.	u	.	.	.	bta-miR-2455;bta-miR-329b;bta-miR-339a;bta-miR-339b;bta-miR-412	.	.
TCONS_00010076	XLOC_001728	2	+	1003	3	u	.	u	.	.	.	bta-miR-329b;bta-miR-339a;bta-miR-339b;bta-miR-412	.	.
TCONS_00010077	XLOC_001728	2	+	1079	3	u	.	u	.	.	.	bta-miR-329b;bta-miR-339a;bta-miR-339b;bta-miR-412	.	.
TCONS_00010086	XLOC_001734	2	+	2681	2	x	HOXD3	o	gene-NC_037329.1:20726454..20738656	NONBTAT029522.1	.	bta-miR-10162-5p;bta-miR-10178-5p;bta-miR-11981;bta-miR-12004;bta-miR-12018;bta-miR-12053;bta-miR-1281;bta-miR-142-3p;bta-miR-145;bta-miR-148c;bta-miR-148d;bta-miR-1842;bta-miR-2284r;bta-miR-2284s;bta-miR-2284t-5p;bta-miR-2296;bta-miR-2343;bta-miR-2388-3p;bta-miR-2392;bta-miR-2467-5p;bta-miR-26c;bta-miR-423-3p;bta-miR-669;bta-miR-671;bta-miR-874	.	.
TCONS_00010087	XLOC_001734	2	+	2187	3	x	HOXD3	o	gene-NC_037329.1:20726454..20738656	NONBTAT029522.1	.	bta-miR-10162-5p;bta-miR-10178-5p;bta-miR-11981;bta-miR-12004;bta-miR-12018;bta-miR-12053;bta-miR-1281;bta-miR-142-3p;bta-miR-148c;bta-miR-148d;bta-miR-1842;bta-miR-2296;bta-miR-2343;bta-miR-2388-3p;bta-miR-2392;bta-miR-2467-5p;bta-miR-423-3p;bta-miR-669;bta-miR-671;bta-miR-874	.	.
TCONS_00010088	XLOC_001734	2	+	3522	2	x	HOXD3	o	gene-NC_037329.1:20726454..20738656	NONBTAT010750.2	.	bta-miR-10162-5p;bta-miR-10178-5p;bta-miR-10182-5p;bta-miR-10185-5p;bta-miR-11981;bta-miR-11989;bta-miR-12004;bta-miR-12018;bta-miR-12048;bta-miR-12053;bta-miR-1281;bta-miR-142-3p;bta-miR-1842;bta-miR-2296;bta-miR-2343;bta-miR-2388-3p;bta-miR-2392;bta-miR-2443;bta-miR-2467-5p;bta-miR-34a;bta-miR-34c;bta-miR-423-3p;bta-miR-6121-5p;bta-miR-658;bta-miR-669;bta-miR-671;bta-miR-874	.	.
TCONS_00010089	XLOC_001734	2	+	3364	2	x	HOXD3	o	gene-NC_037329.1:20726454..20738656	NONBTAT010750.2	.	bta-miR-10162-5p;bta-miR-10178-5p;bta-miR-10182-5p;bta-miR-10185-5p;bta-miR-11981;bta-miR-11989;bta-miR-12004;bta-miR-12018;bta-miR-12053;bta-miR-1281;bta-miR-142-3p;bta-miR-145;bta-miR-1842;bta-miR-2284r;bta-miR-2284s;bta-miR-2284t-5p;bta-miR-2296;bta-miR-2343;bta-miR-2388-3p;bta-miR-2392;bta-miR-2443;bta-miR-2467-5p;bta-miR-26c;bta-miR-423-3p;bta-miR-6121-5p;bta-miR-658;bta-miR-669;bta-miR-671;…	.	.
TCONS_00010090	XLOC_001734	2	+	2618	2	x	HOXD3	j	gene-NC_037329.1:20726454..20738656	NONBTAT029522.1	.	bta-miR-10162-5p;bta-miR-10178-5p;bta-miR-11981;bta-miR-12004;bta-miR-12018;bta-miR-12053;bta-miR-1281;bta-miR-142-3p;bta-miR-145;bta-miR-1842;bta-miR-2284r;bta-miR-2284s;bta-miR-2284t-5p;bta-miR-2296;bta-miR-2343;bta-miR-2388-3p;bta-miR-2392;bta-miR-2467-5p;bta-miR-26c;bta-miR-423-3p;bta-miR-669;bta-miR-671;bta-miR-874	.	.
TCONS_00010104	XLOC_001738	2	+	521	2	u	.	x	gene-NC_037329.1:21083410..21084332	.	.	bta-miR-2364	.	.
TCONS_00010206	XLOC_001753	2	+	5116	2	o	LOC104971159	o	gene-NC_037329.1:23616644..23630927	NONBTAT010795.2	.	bta-miR-10172-3p;bta-miR-10178-5p;bta-miR-11971;bta-miR-11991;bta-miR-1468;bta-miR-1777a;bta-miR-196b;bta-miR-2364;bta-miR-2438;bta-miR-2881;bta-miR-381;bta-miR-423-5p;bta-miR-763	.	.
TCONS_00010319	XLOC_001774	2	+	2225	4	j	LOC104971168	j	gene-NC_037329.1:26751096..26763565	NONBTAT026662.2	.	bta-miR-10175-3p;bta-miR-11996;bta-miR-2285ax;bta-miR-2285cn;bta-miR-2300a-5p;bta-miR-2375;bta-miR-2455;bta-miR-28;bta-miR-338;bta-miR-339a;bta-miR-3600;bta-miR-6501;bta-miR-708	.	.
TCONS_00010320	XLOC_001774	2	+	2087	3	j	LOC104971168	j	gene-NC_037329.1:26751096..26763565	NONBTAT026662.2	.	bta-miR-11996;bta-miR-2285ax;bta-miR-2285cn;bta-miR-2300a-5p;bta-miR-2375;bta-miR-2455;bta-miR-28;bta-miR-338;bta-miR-339a;bta-miR-3600;bta-miR-6501;bta-miR-708	.	.
TCONS_00010349	XLOC_001778	2	+	1132	2	x	NOSTRIN	=	gene-NC_037329.1:27327717..27377928	.	.	bta-miR-2285cu;bta-miR-2334;bta-miR-2344;bta-miR-26c	.	.
TCONS_00010397	XLOC_001790	2	+	4475	2	o	LOC787863	o	gene-NC_037329.1:30722039..30723508	NONBTAT010898.2	.	bta-miR-1603;bta-miR-2300a-5p;bta-miR-421	.	.
TCONS_00010399	XLOC_001792	2	+	501	2	x	CSRNP3	x	gene-NC_037329.1:30608229..30812957	NONBTAT031243.1	.	bta-miR-12035	.	.
TCONS_00010723	XLOC_001834	2	+	784	2	o	NR4A2	o	gene-NC_037329.1:39888220..39906249	.	.	bta-miR-20a;bta-miR-2399-3p;bta-miR-2450b;bta-miR-2450d	.	.
TCONS_00011082	XLOC_001885	2	+	1056	2	j	MAP3K19	j	gene-NC_037329.1:62253314..62314262	NONBTAT026662.2	.	bta-miR-11986b;bta-miR-338;bta-miR-339a	.	.
TCONS_00011125	XLOC_001893	2	+	1654	2	o	ACTR3	o	gene-NC_037329.1:65522310..65572005	NONBTAT011273.2	.	bta-miR-11996;bta-miR-12035;bta-miR-12043;bta-miR-2471-5p;bta-miR-26b;bta-miR-664b	.	ADR
TCONS_00011922	XLOC_002011	2	+	1948	2	o	ADAM23	o	gene-NC_037329.1:94710995..94908395	NONBTAT011531.2	.	bta-miR-10169-3p;bta-miR-2392;bta-miR-2416;bta-miR-2422;bta-miR-2460;bta-miR-769	.	.
TCONS_00011934	XLOC_002016	2	+	2853	4	j	LOC100847666	j	gene-NC_037329.1:95637495..95671172	NONBTAT011538.2	.	bta-miR-12004;bta-miR-1284;bta-miR-150;bta-miR-1842;bta-miR-221;bta-miR-2285ah-5p;bta-miR-2305;bta-miR-2360;bta-miR-2364;bta-miR-2377;bta-miR-2466-5p;bta-miR-331-3p;bta-miR-551b;bta-miR-873;bta-miR-874	.	.
TCONS_00011937	XLOC_002016	2	+	2851	4	j	LOC100847666	j	gene-NC_037329.1:95637495..95671172	NONBTAT011538.2	.	bta-miR-12004;bta-miR-1284;bta-miR-150;bta-miR-1842;bta-miR-221;bta-miR-2285ah-5p;bta-miR-2305;bta-miR-2360;bta-miR-2364;bta-miR-2377;bta-miR-2466-5p;bta-miR-331-3p;bta-miR-551b;bta-miR-873;bta-miR-874	.	.
TCONS_00011939	XLOC_002017	2	+	1665	2	o	CREB1	o	gene-NC_037329.1:95846062..95913576	NONBTAT011553.2	.	bta-miR-2285cc;bta-miR-329a	.	.
TCONS_00011978	XLOC_002021	2	+	264	2	o	CCNYL1	o	gene-NC_037329.1:95992629..96029603	NONBTAT026052.2	.	.	.	MUS
TCONS_00011980	XLOC_002023	2	+	1299	2	x	PLEKHM3	x	gene-NC_037329.1:96095228..96318519	NONBTAT030405.1	.	bta-miR-10175-3p;bta-miR-11989;bta-miR-12051;bta-miR-135a;bta-miR-135b;bta-miR-2322-5p;bta-miR-2323;bta-miR-2465;bta-miR-2471-3p;bta-miR-3154;bta-miR-671	.	.
TCONS_00011981	XLOC_002023	2	+	930	2	x	PLEKHM3	x	gene-NC_037329.1:96095228..96318519	.	.	bta-miR-10179-5p;bta-miR-12051;bta-miR-1843;bta-miR-2322-5p;bta-miR-2323;bta-miR-2471-3p;bta-miR-6775	.	.
TCONS_00012211	XLOC_002038	2	+	3612	2	x	ERBB4	x	gene-NC_037329.1:99217844..100507945	NONBTAT029190.1	.	bta-miR-12035;bta-miR-1284;bta-miR-199a-5p;bta-miR-199b;bta-miR-2289;bta-miR-2305;bta-miR-2319b;bta-miR-2410;bta-miR-2486-3p;bta-miR-767;bta-miR-873	.	.
TCONS_00012238	XLOC_002046	2	+	272	3	x	FN1	x	gene-NC_037329.1:103361560..103430878	NONBTAT030387.1	.	.	.	.
TCONS_00012621	XLOC_002118	2	+	787	2	x	DOCK10	x	gene-NC_037329.1:112861959..113166959	NONBTAT026662.2	.	bta-miR-2428;bta-miR-2888;bta-miR-455-3p	.	PIT
TCONS_00012663	XLOC_002125	2	+	1293	2	o	COL4A3	o	gene-NC_037329.1:115317896..115479781	NONBTAT011756.2	.	bta-miR-21-3p;bta-miR-2483-3p	.	.
TCONS_00012777	XLOC_002139	2	+	672	2	o	SP140	o	gene-NC_037329.1:118232762..118314098	.	.	bta-miR-6528	.	.
TCONS_00012815	XLOC_002141	2	+	1582	4	j	LOC112443148	j	gene-NC_037329.1:118463563..118466666	NONBTAT023746.2	.	bta-miR-11988;bta-miR-1247-5p;bta-miR-1284;bta-miR-181b;bta-miR-2285ay;bta-miR-2285bj;bta-miR-2285bu;bta-miR-2376;bta-miR-2392;bta-miR-2458;bta-miR-2459;bta-miR-30b-3p;bta-miR-3154;bta-miR-339a;bta-miR-455-3p;bta-miR-490	.	.
TCONS_00012906	XLOC_002158	2	+	745	2	o	PTMA	o	gene-NC_037329.1:119411648..119419171	.	.	bta-miR-11972;bta-miR-2881;bta-miR-2900	.	.
TCONS_00013056	XLOC_002184	2	+	977	2	j	AK2	j	gene-NC_037329.1:120653443..120677181	.	.	bta-miR-149-3p;bta-miR-2290;bta-miR-2309;bta-miR-2442;bta-miR-320a;bta-miR-6534	.	.
TCONS_00013314	XLOC_002224	2	+	807	3	u	.	j	gene-NC_037329.1:123036918..123041137	.	.	bta-miR-12010;bta-miR-2322-3p;bta-miR-2422;bta-miR-2439-5p;bta-miR-412;bta-miR-500	.	.
TCONS_00013316	XLOC_002226	2	+	954	4	u	.	j	gene-NC_037329.1:123823595..123824583	.	.	bta-miR-10178-5p;bta-miR-11981;bta-miR-12041;bta-miR-2340;bta-miR-2460;bta-miR-6529b	.	.
TCONS_00013468	XLOC_002251	2	+	844	2	j	AHDC1	j	gene-NC_037329.1:125715868..125780857	.	.	bta-miR-11971;bta-miR-11972;bta-miR-12037;bta-miR-149-3p;bta-miR-1777a;bta-miR-1777b;bta-miR-2285cd;bta-miR-2325b;bta-miR-2360;bta-miR-2442;bta-miR-2881;bta-miR-2893;bta-miR-423-5p;bta-miR-760-3p	.	.
TCONS_00013530	XLOC_002267	2	+	738	2	x	DHDDS	x	gene-NC_037329.1:126665785..126704467	.	.	bta-miR-1287;bta-miR-151-3p;bta-miR-2285ao;bta-miR-2300a-5p;bta-miR-346	.	.
TCONS_00013774	XLOC_002320	2	+	1031	3	u	.	o	gene-NC_037329.1:130494112..130500019	.	.	bta-miR-2360;bta-miR-2448-3p	.	ADR
TCONS_00013775	XLOC_002321	2	+	996	2	u	.	i	gene-NC_037329.1:130637257..130661490	NONBTAT031627.1	.	bta-miR-12058;bta-miR-149-3p;bta-miR-224;bta-miR-2360;bta-miR-2466-5p;bta-miR-362-5p;bta-miR-940	.	.
TCONS_00014019	XLOC_002342	2	+	589	4	j	LOC112443424	j	gene-NC_037329.1:132255591..132270238	NONBTAT030823.1	.	bta-miR-12010;bta-miR-12055;bta-miR-133a;bta-miR-133b;bta-miR-2349;bta-miR-2902;bta-miR-370	.	.
TCONS_00014128	XLOC_002365	2	+	831	2	o	PADI2	o	gene-NC_037329.1:135473392..135529995	NONBTAT012057.2	.	bta-miR-10172-3p;bta-miR-2330-5p;bta-miR-2360;bta-miR-543	.	.
TCONS_00014353	XLOC_002396	2	-	783	2	x	PTPN18	x	gene-NC_037329.1:1332781..1353195	.	.	bta-miR-12003;bta-miR-2311;bta-miR-2326;bta-miR-370;bta-miR-485;bta-miR-7864	.	.
TCONS_00014374	XLOC_002402	2	-	1748	2	x	HS6ST1	o	gene-NC_037329.1:4226469..4226844	.	.	bta-miR-10175-3p;bta-miR-217;bta-miR-2285di;bta-miR-2309;bta-miR-2374;bta-miR-2411-5p;bta-miR-2453;bta-miR-574;bta-miR-7180	.	.
TCONS_00014382	XLOC_002404	2	-	1285	2	o	UGGT1	o	gene-NC_037329.1:4297472..4408458	.	.	bta-miR-2425-5p;bta-miR-3660;bta-miR-7859	.	.
TCONS_00014442	XLOC_002414	2	-	2348	3	j	MFSD6	j	gene-NC_037329.1:5818642..5907866	.	.	bta-miR-149-5p;bta-miR-1584-5p;bta-miR-183;bta-miR-197;bta-miR-199b;bta-miR-2328-3p;bta-miR-2374;bta-miR-2379;bta-miR-2412;bta-miR-2442;bta-miR-2467-5p;bta-miR-582;bta-miR-940	.	HYP
TCONS_00014641	XLOC_002444	2	-	2764	2	x	NCKAP1	x	gene-NC_037329.1:13530834..13636218	.	.	bta-miR-130b;bta-miR-2285bu;bta-miR-4657	.	.
TCONS_00015514	XLOC_002562	2	-	1397	2	x	GRB14	x	gene-NC_037329.1:31681732..31810274	NONBTAT010915.2	.	bta-miR-2401	.	.
TCONS_00015582	XLOC_002574	2	-	1296	5	j	LOC101906588	j	gene-NC_037329.1:35919529..35940140	.	.	bta-miR-11977;bta-miR-12004;bta-miR-2428;bta-miR-2448-3p;bta-miR-500	.	.
TCONS_00015832	XLOC_002610	2	-	5996	2	x	CACNB4	x	gene-NC_037329.1:44069601..44350698	NONBTAT011068.2	.	bta-miR-12050;bta-miR-151-3p;bta-miR-15b;bta-miR-17-3p;bta-miR-190a;bta-miR-190b;bta-miR-2286;bta-miR-2471-3p;bta-miR-302c;bta-miR-338;bta-miR-34a;bta-miR-483;bta-miR-6120-3p;bta-miR-6524	.	.
TCONS_00016023	XLOC_002637	2	-	1215	3	j	LOC613677	j	gene-NC_037329.1:52173071..52176657	.	.	bta-miR-11978;bta-miR-12004;bta-miR-12008;bta-miR-149-3p;bta-miR-188;bta-miR-2305;bta-miR-7865	.	.
TCONS_00016282	XLOC_002669	2	-	1937	2	j	LOC100847374	j	gene-NC_037329.1:65424670..65523442	NONBTAT031805.1	.	bta-miR-10166-5p;bta-miR-10175-3p;bta-miR-11993;bta-miR-12042;bta-miR-2439-5p;bta-miR-6535;bta-miR-763	.	.
TCONS_00016283	XLOC_002669	2	-	2179	5	j	LOC100847374	j	gene-NC_037329.1:65424670..65523442	NONBTAT031805.1	.	bta-miR-10166-5p;bta-miR-10175-3p;bta-miR-11993;bta-miR-12042;bta-miR-2439-5p;bta-miR-6535;bta-miR-763	.	.
TCONS_00016300	XLOC_002673	2	-	1424	3	u	.	u	.	NONBTAT027190.1	.	bta-miR-11986b;bta-miR-12055;bta-miR-2285p;bta-miR-2340;bta-miR-29b;bta-miR-338;bta-miR-339a;bta-miR-6531	.	.
TCONS_00016301	XLOC_002673	2	-	2331	4	u	.	u	.	NONBTAT027190.1	.	bta-miR-10169-3p;bta-miR-11986b;bta-miR-12055;bta-miR-194b-3p;bta-miR-211;bta-miR-2285p;bta-miR-2340;bta-miR-29b;bta-miR-338;bta-miR-339a;bta-miR-6531	.	.
TCONS_00016302	XLOC_002673	2	-	1916	3	u	.	u	.	NONBTAT027190.1	.	bta-miR-11986b;bta-miR-12054;bta-miR-12055;bta-miR-211;bta-miR-2285p;bta-miR-2340;bta-miR-29b;bta-miR-338;bta-miR-339a;bta-miR-6531;bta-miR-664a	.	.
TCONS_00016303	XLOC_002673	2	-	1767	2	u	.	u	.	NONBTAT027190.1	.	bta-miR-11986b;bta-miR-12054;bta-miR-12055;bta-miR-211;bta-miR-2285p;bta-miR-2340;bta-miR-29b;bta-miR-338;bta-miR-339a;bta-miR-6531;bta-miR-664a	.	.
TCONS_00016304	XLOC_002673	2	-	2728	2	u	.	u	.	NONBTAT027190.1	.	bta-miR-11986b;bta-miR-12055;bta-miR-181c;bta-miR-2285p;bta-miR-2340;bta-miR-2382-3p;bta-miR-29b;bta-miR-338;bta-miR-339a;bta-miR-6531;bta-miR-668-3p	.	.
TCONS_00016317	XLOC_002682	2	-	1200	2	o	C2H2orf76	o	gene-NC_037329.1:71107880..71214464	.	.	bta-miR-12050;bta-miR-125a;bta-miR-125b;bta-miR-149-5p;bta-miR-1584-5p;bta-miR-2284l;bta-miR-2324;bta-miR-2459;bta-miR-2483-3p;bta-miR-330;bta-miR-6535	.	.
TCONS_00016318	XLOC_002683	2	-	212	2	x	STEAP3	x	gene-NC_037329.1:71009624..71061343	.	.	.	.	.
TCONS_00016815	XLOC_002755	2	-	2142	2	u	.	u	.	NONBTAT029177.1	.	bta-miR-10161-5p;bta-miR-200c;bta-miR-219;bta-miR-2447;bta-miR-338;bta-miR-339a;bta-miR-370;bta-miR-669	.	PIT
TCONS_00016909	XLOC_002766	2	-	1721	2	o	DYTN	o	gene-NC_037329.1:94944568..95014233	NONBTAT011531.2	.	bta-let-7b;bta-let-7c;bta-let-7e;bta-miR-2286;bta-miR-2319a;bta-miR-2319b;bta-miR-2355-5p;bta-miR-2396;bta-miR-6534	.	.
TCONS_00017207	XLOC_002816	2	-	5044	2	o	IGFBP5	o	gene-NC_037329.1:104656175..104680027	NONBTAT011656.2	.	bta-miR-11979;bta-miR-200a;bta-miR-21-3p;bta-miR-2285aa;bta-miR-2285ab;bta-miR-2285ac;bta-miR-2285ay;bta-miR-2294;bta-miR-2434;bta-miR-2439-3p;bta-miR-2454-3p;bta-miR-2464-3p;bta-miR-423-5p;bta-miR-432;bta-miR-484;bta-miR-574;bta-miR-6525;bta-miR-669;bta-miR-7180	.	.
TCONS_00017635	XLOC_002872	2	-	904	2	u	.	u	.	NONBTAT028262.1	.	bta-miR-2285ba;bta-miR-2366;bta-miR-2422;bta-miR-6523a;bta-miR-763	.	.
TCONS_00017705	XLOC_002876	2	-	1611	5	j	LOC104969981	j	gene-NC_037329.1:114315266..114322929	.	.	bta-miR-12005;bta-miR-152;bta-miR-194b;bta-miR-2285ah-5p;bta-miR-2320-5p;bta-miR-2469;bta-miR-7857-5p	.	.
TCONS_00017706	XLOC_002876	2	-	1614	5	j	LOC104969981	j	gene-NC_037329.1:114315266..114322929	.	.	bta-miR-12005;bta-miR-152;bta-miR-194b;bta-miR-2285ah-5p;bta-miR-2320-5p;bta-miR-2469;bta-miR-7857-5p	.	.
TCONS_00017712	XLOC_002879	2	-	4763	2	j	IRS1	j	gene-NC_037329.1:114924912..114993390	NONBTAT011750.2	.	bta-miR-10173-5p;bta-miR-11985;bta-miR-12033;bta-miR-1584-3p;bta-miR-223;bta-miR-2284r;bta-miR-2285ag-3p;bta-miR-2285ca;bta-miR-2385-3p;bta-miR-2453;bta-miR-562;bta-miR-631;bta-miR-660;bta-miR-875	.	.
TCONS_00017713	XLOC_002879	2	-	4757	2	j	IRS1	j	gene-NC_037329.1:114924912..114993390	NONBTAT011750.2	.	bta-miR-10173-5p;bta-miR-11985;bta-miR-12033;bta-miR-1584-3p;bta-miR-223;bta-miR-2284r;bta-miR-2285ag-3p;bta-miR-2285ca;bta-miR-2385-3p;bta-miR-2410;bta-miR-2453;bta-miR-562;bta-miR-631;bta-miR-660;bta-miR-875	.	.
TCONS_00017714	XLOC_002879	2	-	4774	2	j	IRS1	j	gene-NC_037329.1:114924912..114993390	NONBTAT011750.2	.	bta-miR-10173-5p;bta-miR-11985;bta-miR-12033;bta-miR-1584-3p;bta-miR-223;bta-miR-2284r;bta-miR-2285ag-3p;bta-miR-2285ca;bta-miR-2385-3p;bta-miR-2453;bta-miR-562;bta-miR-631;bta-miR-660;bta-miR-875	.	.
TCONS_00017733	XLOC_002881	2	-	932	2	u	.	j	gene-NC_037329.1:115542043..115564981	.	.	bta-miR-10178-5p;bta-miR-12002a;bta-miR-12057;bta-miR-2339;bta-miR-2467-3p;bta-miR-324	.	.
TCONS_00017734	XLOC_002881	2	-	958	2	u	.	=	gene-NC_037329.1:115542043..115564981	.	.	bta-miR-10178-5p;bta-miR-12002a;bta-miR-12057;bta-miR-2339;bta-miR-2467-3p;bta-miR-324	.	.
TCONS_00017736	XLOC_002883	2	-	517	2	u	.	u	.	.	.	bta-miR-574;bta-miR-7862	.	.
TCONS_00017899	XLOC_002895	2	-	717	4	x	CAB39	x	gene-NC_037329.1:118530393..118632801	.	.	bta-miR-210;bta-miR-2287;bta-miR-2328-5p	.	.
TCONS_00017955	XLOC_002915	2	-	926	2	x	A3GALT2	j	gene-NC_037329.1:120395949..120403759	.	.	bta-miR-10020;bta-miR-2381;bta-miR-2411-3p;bta-miR-411a;bta-miR-412;bta-miR-7864	.	.
TCONS_00017987	XLOC_002919	2	-	686	2	o	HPCA	o	gene-NC_037329.1:120779968..120788745	.	.	bta-miR-125a;bta-miR-125b	.	.
TCONS_00018133	XLOC_002942	2	-	442	3	o	MIR2887-1	o	gene-NC_037329.1:121527644..121562984	.	bta-mir-2904-3	.	.	.
TCONS_00018134	XLOC_002943	2	-	1772	2	o	LOC112442281	o	gene-NC_037329.1:121694037..121708255	NONBTAT011868.2	.	bta-miR-125a;bta-miR-2461-3p;bta-miR-3154;bta-miR-574;bta-miR-6535	.	.
TCONS_00018136	XLOC_002942	2	-	227	2	o	LOC112442281	o	gene-NC_037329.1:121694037..121708255	.	.	.	.	.
TCONS_00018408	XLOC_002970	2	-	673	2	j	SNHG3	j	gene-NC_037329.1:124914897..124918215	NONBTAT011916.2	.	bta-miR-10178-5p;bta-miR-2285ac;bta-miR-2285ci;bta-miR-2430;bta-miR-2471-5p	.	.
TCONS_00018410	XLOC_002970	2	-	723	3	j	SNHG3	j	gene-NC_037329.1:124914897..124918215	NONBTAT011916.2	.	bta-miR-10178-5p;bta-miR-145;bta-miR-1584-3p;bta-miR-2285ac;bta-miR-2285ci;bta-miR-2430;bta-miR-2471-5p	.	.
TCONS_00018508	XLOC_002990	2	-	261	2	x	FGR	o	gene-NC_037329.1:125791027..125792919	.	.	bta-miR-2416;bta-miR-7864	.	.
TCONS_00018545	XLOC_002997	2	-	2476	2	o	NUDC	o	gene-NC_037329.1:126273264..126286751	NONBTAT026662.2	.	bta-miR-11990;bta-miR-12032;bta-miR-2285cj;bta-miR-2338;bta-miR-455-3p;bta-miR-6501;bta-miR-6535	.	.
TCONS_00018722	XLOC_003018	2	-	647	2	o	TRNAE-UUC	x	gene-NC_037329.1:127089801..127129392	.	.	bta-miR-12004;bta-miR-12060	.	.
TCONS_00018848	XLOC_003037	2	-	949	2	o	GRHL3	o	gene-NC_037329.1:128563980..128600168	.	.	bta-miR-10179-5p;bta-miR-1301;bta-miR-2298;bta-miR-2313-3p;bta-miR-324	.	.
TCONS_00018857	XLOC_003040	2	-	770	4	j	PNRC2	j	gene-NC_037329.1:128938565..128942620	.	.	.	.	.
TCONS_00018882	XLOC_003044	2	-	1787	3	j	LOC101909432	j	gene-NC_037329.1:129131002..129138755	NONBTAT029108.1	.	bta-miR-186;bta-miR-219;bta-miR-25;bta-miR-27a-5p;bta-miR-6123;bta-miR-873	.	.
TCONS_00018896	XLOC_003051	2	-	1787	6	o	TRNAV-CAC	o	gene-NC_037329.1:129623428..129625401	NONBTAT029100.1	.	bta-miR-141;bta-miR-2285ag-3p;bta-miR-2285bb;bta-miR-2883;bta-miR-302a;bta-miR-302b;bta-miR-302c;bta-miR-302d;bta-miR-30b-3p;bta-miR-3431;bta-miR-455-3p;bta-miR-671	.	HYP
TCONS_00018897	XLOC_003051	2	-	1334	2	u	.	u	.	NONBTAT011998.2	.	bta-miR-1224;bta-miR-18a;bta-miR-18b;bta-miR-335;bta-miR-455-3p;bta-miR-671;bta-miR-7863	.	.
TCONS_00018899	XLOC_003051	2	-	861	4	o	TRNAV-CAC	o	gene-NC_037329.1:129623428..129625401	NONBTAT011998.2	.	bta-miR-2285ag-3p;bta-miR-30b-3p;bta-miR-3431;bta-miR-455-3p	.	.
TCONS_00019051	XLOC_003076	2	-	1137	2	j	LOC101907322	j	gene-NC_037329.1:132110478..132115882	NONBTAT031121.1	.	bta-miR-10178-5p;bta-miR-12014;bta-miR-15a;bta-miR-15b;bta-miR-763	.	.
TCONS_00019096	XLOC_003084	2	-	256	2	j	MINOS1	j	gene-NC_037329.1:133072136..133110709	.	.	bta-miR-12049;bta-miR-2337;bta-miR-2437	.	.
TCONS_00019523	XLOC_003256	3	+	1855	2	x	RCSD1	j	gene-NC_037330.1:1004705..1027654	.	.	bta-miR-11974;bta-miR-11992;bta-miR-12046;bta-miR-15b;bta-miR-2323;bta-miR-2334;bta-miR-2381;bta-miR-2409;bta-miR-2466-3p;bta-miR-2467-3p;bta-miR-2894;bta-miR-29e;bta-miR-432;bta-miR-6121-3p;bta-miR-6775;bta-miR-7864;bta-miR-874	.	.
TCONS_00019528	XLOC_003257	3	+	1384	2	j	CREG1	j	gene-NC_037330.1:1148812..1160255	.	.	bta-miR-1388-5p;bta-miR-2285aa;bta-miR-2367-5p;bta-miR-362-3p	.	.
TCONS_00019529	XLOC_003257	3	+	1420	2	j	CREG1	j	gene-NC_037330.1:1148812..1160255	.	.	bta-miR-1388-5p;bta-miR-2285aa;bta-miR-2367-5p;bta-miR-362-3p	.	.
TCONS_00019530	XLOC_003257	3	+	1384	2	j	CREG1	j	gene-NC_037330.1:1148812..1160255	.	.	bta-miR-1388-5p;bta-miR-2285aa;bta-miR-2367-5p;bta-miR-362-3p;bta-miR-412	.	.
TCONS_00019613	XLOC_003273	3	+	450	2	u	.	x	gene-NC_037330.1:4087023..4088881	NONBTAT030246.1	.	bta-miR-2285ae;bta-miR-2285z	.	.
TCONS_00019626	XLOC_003277	3	+	3038	2	o	RGS5	o	gene-NC_037330.1:6158967..6215680	NONBTAT028981.1	.	bta-miR-12002b;bta-miR-1584-5p;bta-miR-2285by;bta-miR-2438;bta-miR-6535;bta-miR-7;bta-miR-7865	.	.
TCONS_00019636	XLOC_003284	3	+	4875	2	o	TRNAD-GUC	x	gene-NC_037330.1:6973721..7000299	NONBTAT017803.2	.	bta-miR-10172-3p;bta-miR-140;bta-miR-2305;bta-miR-2346;bta-miR-2459;bta-miR-299;bta-miR-383;bta-miR-503-3p;bta-miR-507-3p;bta-miR-574;bta-miR-767	.	.
TCONS_00019653	XLOC_003290	3	+	3816	2	x	ATF6	x	gene-NC_037330.1:7612098..7846120	NONBTAT017812.2	.	bta-miR-11992;bta-miR-12035;bta-miR-12050;bta-miR-2331-3p;bta-miR-2367-3p;bta-miR-2381;bta-miR-2411-5p;bta-miR-2461-5p;bta-miR-2489;bta-miR-3533;bta-miR-370;bta-miR-6525;bta-miR-7861	.	.
TCONS_00019850	XLOC_003331	3	+	2331	2	o	DCAF8	o	gene-NC_037330.1:9407221..9461367	NONBTAT030133.1	.	bta-miR-10178-5p;bta-miR-10180-3p;bta-miR-12010;bta-miR-12035;bta-miR-125a;bta-miR-1584-5p;bta-miR-1721;bta-miR-204;bta-miR-2285bi;bta-miR-2285bq;bta-miR-2309;bta-miR-2428;bta-miR-2450a;bta-miR-2454-5p;bta-miR-320b;bta-miR-34a;bta-miR-423-5p;bta-miR-490	.	.
TCONS_00020170	XLOC_003407	3	+	782	3	j	LOC100848574	=	gene-NC_037330.1:14401062..14425008	NONBTAT017894.2	.	bta-miR-12056;bta-miR-2389;bta-miR-2466-3p	.	.
TCONS_00020211	XLOC_003414	3	+	821	2	x	LMNA	x	gene-NC_037330.1:14642008..14670627	.	.	bta-miR-12034;bta-miR-1247-5p;bta-miR-1282;bta-miR-2330-5p;bta-miR-370	.	.
TCONS_00020530	XLOC_003446	3	+	530	4	j	LOC101908005	j	gene-NC_037330.1:16010256..16011223	.	.	.	.	.
TCONS_00020898	XLOC_003520	3	+	1017	2	u	.	u	.	NONBTAT030824.1	.	bta-miR-11991;bta-miR-12010;bta-miR-15b;bta-miR-195;bta-miR-2350;bta-miR-2361;bta-miR-424-5p;bta-miR-497	.	.
TCONS_00020900	XLOC_003521	3	+	2459	3	j	LOC104971501	j	gene-NC_037330.1:19718767..19721699	NONBTAT017986.2	.	bta-miR-10164-3p;bta-miR-12038;bta-miR-1248;bta-miR-149-5p;bta-miR-2284v;bta-miR-2294;bta-miR-2299-5p;bta-miR-2322-3p;bta-miR-2450a	.	.
TCONS_00021075	XLOC_003556	3	+	2087	3	j	LOC101907327	j	gene-NC_037330.1:20935848..20944040	NONBTAT031042.1	.	bta-miR-12015;bta-miR-2381;bta-miR-2902;bta-miR-93	.	.
TCONS_00021076	XLOC_003556	3	+	1894	3	j	LOC101907327	j	gene-NC_037330.1:20935848..20944040	NONBTAT031042.1	.	bta-miR-12015;bta-miR-2381;bta-miR-2464-5p;bta-miR-2902	.	.
TCONS_00021205	XLOC_003608	3	+	574	2	x	GPR89A	=	gene-NC_037330.1:21741613..21745169	NONBTAT027729.1	.	bta-miR-12059;bta-miR-2337;bta-miR-31	.	.
TCONS_00021330	XLOC_003642	3	+	1625	2	u	.	o	gene-NC_037330.1:25856097..25857153	NONBTAT027388.1	.	bta-miR-122;bta-miR-2352;bta-miR-3065;bta-miR-421;bta-miR-449d	.	.
TCONS_00021607	XLOC_003679	3	+	3438	2	o	KCND3	o	gene-NC_037330.1:31311284..31536003	NONBTAT018185.2	.	bta-miR-10179-5p;bta-miR-11989;bta-miR-12048;bta-miR-1224;bta-miR-2304;bta-miR-2325b;bta-miR-2418;bta-miR-2432;bta-miR-2465;bta-miR-345-5p;bta-miR-3578;bta-miR-574;bta-miR-758	.	.
TCONS_00021836	XLOC_003732	3	+	765	4	x	TRNAC-ACA	j	gene-NC_037330.1:36327739..36331047	NONBTAT031110.1	.	bta-miR-12035;bta-miR-2381;bta-miR-339a	.	.
TCONS_00021894	XLOC_003747	3	+	402	2	x	LOC534578	x	gene-NC_037330.1:42594127..42616608	.	.	bta-miR-375	.	.
TCONS_00022003	XLOC_003762	3	+	698	2	x	PTBP2	x	gene-NC_037330.1:46654086..46739887	NONBTAT018355.2	.	bta-miR-10169-3p;bta-miR-1301;bta-miR-2319b;bta-miR-2484	.	PIT
TCONS_00022005	XLOC_003764	3	+	446	2	o	CNN3	o	gene-NC_037330.1:48568611..48599377	.	.	.	.	.
TCONS_00022205	XLOC_003789	3	+	2480	3	u	.	j	gene-NC_037330.1:52414050..52422466	NONBTAT018441.2	.	bta-miR-21-3p;bta-miR-2309;bta-miR-2443;bta-miR-2449;bta-miR-301a;bta-miR-541	.	.
TCONS_00022206	XLOC_003789	3	+	4890	4	u	.	j	gene-NC_037330.1:52414050..52422466	NONBTAT018441.2	.	bta-miR-12010;bta-miR-12056;bta-miR-1249;bta-miR-18a;bta-miR-18b;bta-miR-195;bta-miR-21-3p;bta-miR-2285ax;bta-miR-2309;bta-miR-2443;bta-miR-2449;bta-miR-2461-3p;bta-miR-301a;bta-miR-378b;bta-miR-541;bta-miR-6122-5p	.	.
TCONS_00022207	XLOC_003789	3	+	2604	4	u	.	j	gene-NC_037330.1:52414050..52422466	NONBTAT018441.2	.	bta-miR-21-3p;bta-miR-2309;bta-miR-2443;bta-miR-2449;bta-miR-301a;bta-miR-541	.	.
TCONS_00022208	XLOC_003789	3	+	4870	4	u	.	j	gene-NC_037330.1:52414050..52422466	NONBTAT018441.2	.	bta-miR-12010;bta-miR-12056;bta-miR-1249;bta-miR-18a;bta-miR-18b;bta-miR-195;bta-miR-21-3p;bta-miR-2285ax;bta-miR-2309;bta-miR-2443;bta-miR-2449;bta-miR-2461-3p;bta-miR-301a;bta-miR-378b;bta-miR-541;bta-miR-6122-5p	.	.
TCONS_00022209	XLOC_003789	3	+	1943	4	u	.	j	gene-NC_037330.1:52414050..52422466	NONBTAT018441.2	.	bta-miR-2309;bta-miR-2443;bta-miR-2449;bta-miR-301a	.	.
TCONS_00022210	XLOC_003789	3	+	2068	3	u	.	o	gene-NC_037330.1:52414050..52422466	.	.	bta-miR-11978;bta-miR-2324;bta-miR-2364;bta-miR-2383;bta-miR-2475;bta-miR-27a-3p;bta-miR-27b;bta-miR-381	.	.
TCONS_00022211	XLOC_003789	3	+	2146	3	u	.	o	gene-NC_037330.1:52414050..52422466	.	.	bta-miR-11978;bta-miR-2324;bta-miR-2364;bta-miR-2383;bta-miR-2475;bta-miR-27a-3p;bta-miR-27b;bta-miR-381	.	.
TCONS_00022218	XLOC_003795	3	+	791	2	u	.	c	gene-NC_037330.1:53642945..53649433	.	.	bta-miR-10167-3p;bta-miR-2427;bta-miR-671	.	ADR
TCONS_00022219	XLOC_003795	3	+	927	3	j	LOC112445994	j	gene-NC_037330.1:53642945..53649433	NONBTAT030267.1	.	bta-miR-10167-3p;bta-miR-12027;bta-miR-2346;bta-miR-2454-3p;bta-miR-2464-5p;bta-miR-671	.	.
TCONS_00022358	XLOC_003814	3	+	915	5	x	LOC104971650	j	gene-NC_037330.1:55653241..55670323	NONBTAT031886.1	.	bta-miR-184;bta-miR-2285r;bta-miR-2340;bta-miR-2425-5p;bta-miR-2430;bta-miR-2464-5p;bta-miR-2486-5p	.	.
TCONS_00022361	XLOC_003814	3	+	1255	6	x	LOC104971650	j	gene-NC_037330.1:55653241..55670323	NONBTAT031886.1	.	bta-miR-12058;bta-miR-1296;bta-miR-184;bta-miR-2285r;bta-miR-2340;bta-miR-2414;bta-miR-2425-5p;bta-miR-2430;bta-miR-2464-5p;bta-miR-2486-5p;bta-miR-362-5p;bta-miR-3956;bta-miR-424-5p;bta-miR-664a	.	.
TCONS_00022362	XLOC_003814	3	+	799	2	u	.	j	gene-NC_037330.1:55322449..55352640	NONBTAT031886.1	.	bta-miR-184;bta-miR-2285r;bta-miR-2340;bta-miR-2364;bta-miR-2425-5p;bta-miR-2430;bta-miR-2464-5p;bta-miR-2486-5p	.	.
TCONS_00022363	XLOC_003814	3	+	858	3	x	LOC104971650	j	gene-NC_037330.1:55322449..55352640	NONBTAT026662.2	.	bta-miR-184;bta-miR-2285r;bta-miR-2340;bta-miR-2425-5p;bta-miR-2430;bta-miR-2464-5p;bta-miR-2486-5p	.	.
TCONS_00022365	XLOC_003814	3	+	1113	7	x	LOC104971650	j	gene-NC_037330.1:55653241..55670323	NONBTAT031886.1	.	bta-miR-184;bta-miR-2285r;bta-miR-2340;bta-miR-2414;bta-miR-2430;bta-miR-2464-5p;bta-miR-2486-5p;bta-miR-362-5p	.	.
TCONS_00022366	XLOC_003814	3	+	904	5	x	LOC104971650	j	gene-NC_037330.1:55653241..55670323	NONBTAT031886.1	.	bta-miR-184;bta-miR-2285r;bta-miR-2340;bta-miR-2414;bta-miR-2430;bta-miR-2464-5p;bta-miR-2486-5p;bta-miR-362-5p	.	.
TCONS_00022368	XLOC_003814	3	+	972	4	x	LOC104971650	j	gene-NC_037330.1:55322449..55352640	NONBTAT026662.2	.	bta-miR-184;bta-miR-2285r;bta-miR-2340;bta-miR-2430;bta-miR-2464-5p;bta-miR-2486-5p	.	.
TCONS_00022372	XLOC_003814	3	+	1101	5	x	LOC104971650	j	gene-NC_037330.1:55653241..55670323	NONBTAT031886.1	.	bta-miR-12058;bta-miR-1296;bta-miR-184;bta-miR-2285r;bta-miR-2340;bta-miR-2430;bta-miR-2464-5p;bta-miR-2486-5p;bta-miR-3956;bta-miR-424-5p;bta-miR-664a	.	.
TCONS_00022376	XLOC_003814	3	+	978	5	x	LOC104971650	j	gene-NC_037330.1:55653241..55670323	NONBTAT029173.1	.	bta-miR-184;bta-miR-2285r;bta-miR-2340;bta-miR-2430;bta-miR-2464-5p;bta-miR-2486-5p	.	.
TCONS_00022377	XLOC_003814	3	+	980	3	u	.	j	gene-NC_037330.1:55322449..55352640	NONBTAT031886.1	.	bta-miR-184;bta-miR-2285r;bta-miR-2340;bta-miR-2430;bta-miR-2464-5p;bta-miR-2486-5p	.	.
TCONS_00022379	XLOC_003814	3	+	1288	7	x	LOC104971650	j	gene-NC_037330.1:55653241..55670323	NONBTAT026662.2	.	bta-miR-11986b;bta-miR-12059;bta-miR-184;bta-miR-2285r;bta-miR-2340;bta-miR-2414;bta-miR-2430;bta-miR-2464-5p;bta-miR-2486-5p;bta-miR-362-5p	.	.
TCONS_00022383	XLOC_003814	3	+	1229	6	x	LOC104971650	j	gene-NC_037330.1:55322449..55352640	NONBTAT026662.2	.	bta-miR-11986b;bta-miR-11989;bta-miR-2284w;bta-miR-339a;bta-miR-3431	.	.
TCONS_00022385	XLOC_003816	3	+	591	2	j	LOC101903905	j	gene-NC_037330.1:56771060..56802172	NONBTAT029018.1	.	bta-miR-12042;bta-miR-2285r;bta-miR-2438	.	.
TCONS_00022386	XLOC_003816	3	+	1176	5	j	LOC101903905	j	gene-NC_037330.1:56771060..56802172	NONBTAT030409.1	.	bta-miR-12032;bta-miR-12042;bta-miR-12051;bta-miR-2285r;bta-miR-2285s;bta-miR-2366;bta-miR-2438	.	.
TCONS_00022387	XLOC_003816	3	+	1858	3	j	LOC101903905	j	gene-NC_037330.1:56771060..56802172	NONBTAT030409.1	.	bta-miR-12042;bta-miR-12051;bta-miR-2285r;bta-miR-2285s;bta-miR-2366;bta-miR-2438;bta-miR-2483-3p	.	.
TCONS_00022388	XLOC_003816	3	+	956	4	j	LOC101903905	j	gene-NC_037330.1:56771060..56802172	NONBTAT030410.1	.	bta-miR-12042;bta-miR-2285r;bta-miR-2366;bta-miR-2438	.	.
TCONS_00022389	XLOC_003816	3	+	1979	4	j	LOC101903905	j	gene-NC_037330.1:56771060..56802172	NONBTAT030409.1	.	bta-miR-12042;bta-miR-12051;bta-miR-2285r;bta-miR-2285s;bta-miR-2366;bta-miR-2438;bta-miR-2483-3p	.	.
TCONS_00022390	XLOC_003816	3	+	1055	4	j	LOC101903905	j	gene-NC_037330.1:56771060..56802172	NONBTAT030409.1	.	bta-miR-12032;bta-miR-12042;bta-miR-12051;bta-miR-2285r;bta-miR-2285s;bta-miR-2366;bta-miR-2438	.	.
TCONS_00022391	XLOC_003816	3	+	1050	4	j	LOC101903905	j	gene-NC_037330.1:56771060..56802172	NONBTAT030409.1	.	bta-miR-12042;bta-miR-12051;bta-miR-2285r;bta-miR-2285s;bta-miR-2366;bta-miR-2438	.	.
TCONS_00022392	XLOC_003816	3	+	836	3	j	LOC101903905	j	gene-NC_037330.1:56771060..56802172	NONBTAT029018.1	.	bta-miR-12042;bta-miR-2285r;bta-miR-2366;bta-miR-2438	.	.
TCONS_00022443	XLOC_003825	3	+	923	6	j	LOC101904769	j	gene-NC_037330.1:58491481..58590481	NONBTAT029744.1	.	bta-miR-12023;bta-miR-16a;bta-miR-200c;bta-miR-212;bta-miR-2286;bta-miR-2392;bta-miR-2411-3p;bta-miR-370	.	.
TCONS_00022446	XLOC_003825	3	+	1212	7	j	LOC101904769	j	gene-NC_037330.1:58491481..58590481	.	.	bta-miR-12023;bta-miR-134;bta-miR-200c;bta-miR-212;bta-miR-2392;bta-miR-2411-3p;bta-miR-370	.	.
TCONS_00022803	XLOC_003882	3	+	345	2	u	.	u	.	.	.	bta-miR-11971;bta-miR-2320-5p;bta-miR-423-5p	.	.
TCONS_00022857	XLOC_003893	3	+	2023	2	o	LOC783339	o	gene-NC_037330.1:80316559..80327095	NONBTAT018714.2	.	bta-miR-11998;bta-miR-149-3p;bta-miR-196b;bta-miR-2408;bta-miR-2459;bta-miR-671	.	.
TCONS_00022861	XLOC_003897	3	+	2186	3	u	.	o	gene-NC_037330.1:80316559..80327095	.	.	bta-miR-2305;bta-miR-2379;bta-miR-2384;bta-miR-23b-5p;bta-miR-2458;bta-miR-424-5p;bta-miR-574	.	.
TCONS_00022862	XLOC_003897	3	+	2329	3	u	.	o	gene-NC_037330.1:80316559..80327095	.	.	bta-miR-2305;bta-miR-2379;bta-miR-2384;bta-miR-23b-5p;bta-miR-2458;bta-miR-424-5p;bta-miR-574	.	.
TCONS_00022927	XLOC_003910	3	+	1163	3	x	USP1	j	gene-NC_037330.1:83128924..83129758	NONBTAT026662.2	.	bta-miR-103;bta-miR-107;bta-miR-11986b;bta-miR-12052;bta-miR-2415-5p;bta-miR-29e;bta-miR-338;bta-miR-339a;bta-miR-658	.	.
TCONS_00022928	XLOC_003910	3	+	1121	3	x	USP1	j	gene-NC_037330.1:83128924..83129758	NONBTAT026662.2	.	bta-miR-103;bta-miR-107;bta-miR-11986b;bta-miR-12052;bta-miR-2415-5p;bta-miR-29e;bta-miR-338;bta-miR-339a;bta-miR-658	.	.
TCONS_00022929	XLOC_003910	3	+	905	2	x	USP1	j	gene-NC_037330.1:83128924..83129758	NONBTAT026662.2	.	bta-miR-103;bta-miR-107;bta-miR-11986b;bta-miR-12052;bta-miR-29e;bta-miR-338;bta-miR-339a	.	.
TCONS_00022930	XLOC_003910	3	+	1607	2	u	.	j	gene-NC_037330.1:83129974..83132551	NONBTAT026662.2	.	bta-miR-103;bta-miR-107;bta-miR-11986b;bta-miR-12052;bta-miR-2411-3p;bta-miR-2472;bta-miR-29e;bta-miR-338;bta-miR-339a;bta-miR-3432a	.	.
TCONS_00022931	XLOC_003910	3	+	1368	2	u	.	j	gene-NC_037330.1:83129974..83132551	NONBTAT026662.2	.	bta-miR-103;bta-miR-107;bta-miR-11986b;bta-miR-12052;bta-miR-1271;bta-miR-132;bta-miR-2285ar;bta-miR-2285ba;bta-miR-2285bj;bta-miR-2285di;bta-miR-29e;bta-miR-338;bta-miR-339a	.	.
TCONS_00022954	XLOC_003916	3	+	1173	2	x	NFIA	x	gene-NC_037330.1:84197144..84620785	NONBTAT018773.2	.	bta-miR-2284a;bta-miR-2285cf;bta-miR-2285cl;bta-miR-2417;bta-miR-340;bta-miR-361;bta-miR-6526	.	.
TCONS_00022957	XLOC_003918	3	+	1048	3	j	LOC104971724	j	gene-NC_037330.1:84813487..84977862	.	.	bta-miR-10165-5p;bta-miR-10179-5p;bta-miR-12001;bta-miR-12038	.	.
TCONS_00022975	XLOC_003923	3	+	245	2	o	LOC530929	o	gene-NC_037330.1:85836235..85878880	.	.	.	.	.
TCONS_00023010	XLOC_003929	3	+	640	3	j	LOC112446009	j	gene-NC_037330.1:87228156..87250340	NONBTAT018802.2	.	bta-miR-10175-5p;bta-miR-185;bta-miR-2375;bta-miR-2394;bta-miR-2467-3p;bta-miR-449d;bta-miR-7865	.	.
TCONS_00023075	XLOC_003936	3	+	1442	2	u	.	u	.	NONBTAT030399.1	.	bta-miR-12005;bta-miR-12041;bta-miR-12042;bta-miR-187;bta-miR-2382-5p;bta-miR-365-5p;bta-miR-490	.	.
TCONS_00023103	XLOC_003938	3	+	7602	2	x	PRKAA2	x	gene-NC_037330.1:89470349..89549711	NONBTAT018817.2	.	bta-miR-10164-3p;bta-miR-11990;bta-miR-12022;bta-miR-12032;bta-miR-12038;bta-miR-1306;bta-miR-2284ab;bta-miR-2285bs;bta-miR-2285by;bta-miR-2326;bta-miR-2346;bta-miR-2366;bta-miR-2399-5p;bta-miR-24-3p;bta-miR-2467-3p;bta-miR-2471-5p;bta-miR-320b;bta-miR-345-5p;bta-miR-383;bta-miR-574	.	.
TCONS_00023421	XLOC_003975	3	+	2263	2	o	EPS15	o	gene-NC_037330.1:94802698..94943803	NONBTAT018882.2	.	bta-miR-181c;bta-miR-185;bta-miR-2304;bta-miR-2341;bta-miR-23a;bta-miR-301a;bta-miR-342;bta-miR-378b;bta-miR-8550	.	.
TCONS_00023539	XLOC_003992	3	+	2646	2	x	FOXE3	o	gene-NC_037330.1:98834184..98839434	.	.	bta-miR-12001;bta-miR-12038;bta-miR-12054;bta-miR-1584-3p;bta-miR-185;bta-miR-205;bta-miR-2285bi;bta-miR-2331-3p;bta-miR-2382-5p;bta-miR-24-3p;bta-miR-2450a;bta-miR-2455;bta-miR-2464-5p;bta-miR-2881;bta-miR-2891;bta-miR-3141;bta-miR-370	.	.
TCONS_00023540	XLOC_003992	3	+	2366	2	x	FOXE3	x	gene-NC_037330.1:98850509..98852471	.	.	bta-miR-12001;bta-miR-12038;bta-miR-12054;bta-miR-185;bta-miR-205;bta-miR-2285bi;bta-miR-2331-3p;bta-miR-2382-5p;bta-miR-24-3p;bta-miR-2450a;bta-miR-2455;bta-miR-2464-5p;bta-miR-2881;bta-miR-2891;bta-miR-3141;bta-miR-370	.	.
TCONS_00023744	XLOC_004020	3	+	656	2	o	CCDC17	o	gene-NC_037330.1:100453908..100459499	NONBTAT029649.1	.	bta-miR-12023;bta-miR-12059;bta-miR-2422;bta-miR-320a;bta-miR-378;bta-miR-378c	.	.
TCONS_00023745	XLOC_004020	3	+	656	2	o	CCDC17	o	gene-NC_037330.1:100453908..100459499	NONBTAT029649.1	.	bta-miR-12023;bta-miR-12059;bta-miR-2422;bta-miR-320a;bta-miR-378;bta-miR-378c	.	.
TCONS_00023847	XLOC_004033	3	+	2060	2	u	.	=	gene-NC_037330.1:101266961..101272049	NONBTAT026662.2	.	bta-miR-10168-5p;bta-miR-11986b;bta-miR-11987;bta-miR-11998;bta-miR-12002a;bta-miR-2379;bta-miR-2443;bta-miR-338;bta-miR-339a;bta-miR-3600;bta-miR-412;bta-miR-453;bta-miR-483	.	.
TCONS_00023881	XLOC_004043	3	+	1434	3	j	LOC112446027	j	gene-NC_037330.1:102028904..102031152	.	.	bta-miR-10162-5p;bta-miR-135b;bta-miR-16a;bta-miR-16b;bta-miR-2324;bta-miR-2330-5p;bta-miR-2348;bta-miR-2442;bta-miR-2467-3p;bta-miR-455-5p;bta-miR-574;bta-miR-6535	.	.
TCONS_00023951	XLOC_004054	3	+	359	2	x	FAM183A	x	gene-NC_037330.1:102851916..102865249	NONBTAT028786.1	.	bta-miR-2379	.	.
TCONS_00023985	XLOC_004065	3	+	2772	2	x	CCDC30	x	gene-NC_037330.1:103584645..103713873	NONBTAT018973.2	.	bta-miR-192;bta-miR-2285dk;bta-miR-2294;bta-miR-2316;bta-miR-2357;bta-miR-2383;bta-miR-2392;bta-miR-2452	.	.
TCONS_00024003	XLOC_004067	3	+	771	4	j	LOC101907688	j	gene-NC_037330.1:103807843..103851717	NONBTAT031340.1	.	bta-miR-2890;bta-miR-339a;bta-miR-412	.	PIT
TCONS_00024215	XLOC_004100	3	+	934	2	o	LOC112446146	o	gene-NC_037330.1:106929021..106930622	.	.	bta-miR-10162-5p;bta-miR-2362;bta-miR-574	.	.
TCONS_00024335	XLOC_004126	3	+	263	2	o	OSCP1	o	gene-NC_037330.1:109414972..109437053	.	.	bta-miR-2368-3p	.	.
TCONS_00024399	XLOC_004136	3	+	5151	2	x	AGO3	x	gene-NC_037330.1:109741897..109873009	NONBTAT030227.1	.	bta-miR-12055;bta-miR-132;bta-miR-2285ax;bta-miR-2299-5p;bta-miR-2342;bta-miR-2360;bta-miR-2464-5p;bta-miR-3120;bta-miR-338;bta-miR-7	.	.
TCONS_00024400	XLOC_004136	3	+	5241	2	x	AGO3	x	gene-NC_037330.1:109741897..109873009	NONBTAT030227.1	.	bta-miR-12055;bta-miR-132;bta-miR-2285ax;bta-miR-2299-5p;bta-miR-2342;bta-miR-2360;bta-miR-2464-5p;bta-miR-3120;bta-miR-338;bta-miR-7	.	.
TCONS_00024648	XLOC_004169	3	+	410	2	o	UGT1A1	o	gene-NC_037330.1:113273228..113425179	.	.	bta-miR-10163-3p	.	.
TCONS_00024665	XLOC_004179	3	+	2193	5	j	LOC101904718	j	gene-NC_037330.1:113885102..113950933	NONBTAT029399.1	.	bta-miR-10167-3p;bta-miR-12035;bta-miR-12054;bta-miR-12055;bta-miR-1307;bta-miR-139;bta-miR-185;bta-miR-2285ah-5p;bta-miR-2358;bta-miR-2430;bta-miR-24-3p;bta-miR-2489;bta-miR-329b;bta-miR-763	.	.
TCONS_00024668	XLOC_004179	3	+	2195	5	j	LOC101904718	j	gene-NC_037330.1:113885102..113950933	NONBTAT029399.1	.	bta-miR-10167-3p;bta-miR-12035;bta-miR-12054;bta-miR-12055;bta-miR-1307;bta-miR-139;bta-miR-185;bta-miR-2285ah-5p;bta-miR-2358;bta-miR-2430;bta-miR-24-3p;bta-miR-2489;bta-miR-329b;bta-miR-763	.	.
TCONS_00024669	XLOC_004179	3	+	1900	4	j	LOC101904718	j	gene-NC_037330.1:113885102..113950933	NONBTAT029399.1	.	bta-miR-10167-3p;bta-miR-12035;bta-miR-12054;bta-miR-1307;bta-miR-139;bta-miR-185;bta-miR-2285ah-5p;bta-miR-2430;bta-miR-24-3p;bta-miR-329b;bta-miR-763;bta-miR-7863	.	.
TCONS_00024671	XLOC_004179	3	+	1878	4	j	LOC101904718	j	gene-NC_037330.1:113885102..113950933	NONBTAT029399.1	.	bta-miR-10167-3p;bta-miR-12035;bta-miR-12054;bta-miR-1307;bta-miR-139;bta-miR-185;bta-miR-2285ah-5p;bta-miR-2430;bta-miR-24-3p;bta-miR-329b;bta-miR-763	.	.
TCONS_00024920	XLOC_004202	3	+	858	2	u	.	u	.	NONBTAT027937.1	.	bta-miR-12051;bta-miR-1225-3p;bta-miR-2388-5p;bta-miR-2415-5p;bta-miR-331-3p;bta-miR-339a;bta-miR-7857-3p	.	.
TCONS_00025375	XLOC_004280	3	-	1057	5	j	LOC112445923	j	gene-NC_037330.1:1911546..1945087	NONBTAT028514.1	.	bta-miR-12035;bta-miR-12055;bta-miR-1281;bta-miR-134;bta-miR-135b;bta-miR-339a	.	.
TCONS_00025564	XLOC_004303	3	-	386	2	o	ATF6	o	gene-NC_037330.1:7612098..7846120	NONBTAT017811.2	.	bta-miR-15a	.	.
TCONS_00025694	XLOC_004329	3	-	475	2	x	ARHGAP30	j	gene-NC_037330.1:8429562..8430077	.	.	bta-miR-10168-5p;bta-miR-2406;bta-miR-2486-5p	.	.
TCONS_00025695	XLOC_004330	3	-	1095	2	x	USF1	x	gene-NC_037330.1:8436765..8442550	.	.	bta-miR-10163-3p;bta-miR-10164-3p;bta-miR-10177-5p;bta-miR-11972;bta-miR-12025;bta-miR-152;bta-miR-2287;bta-miR-24-3p;bta-miR-2466-5p;bta-miR-2899;bta-miR-296-3p;bta-miR-326;bta-miR-767	.	.
TCONS_00025794	XLOC_004346	3	-	689	2	j	CASQ1	j	gene-NC_037330.1:9474930..9484658	.	.	bta-miR-10180-3p;bta-miR-12056;bta-miR-1251;bta-miR-2382-5p;bta-miR-2385-3p	.	.
TCONS_00025872	XLOC_004374	3	-	2054	3	j	LOC100141145	j	gene-NC_037330.1:11398540..11403950	NONBTAT017867.2	.	bta-miR-2285bp;bta-miR-2353;bta-miR-2366;bta-miR-2904;bta-miR-378b	.	.
TCONS_00025936	XLOC_004400	3	-	383	2	x	LOC787904	x	gene-NC_037330.1:12508865..12526883	NONBTAT031208.1	.	.	.	.
TCONS_00025937	XLOC_004401	3	-	997	2	x	LOC787904	x	gene-NC_037330.1:12508865..12526883	.	.	bta-miR-12051;bta-miR-2461-5p;bta-miR-2895;bta-miR-484;bta-miR-760-3p	.	.
TCONS_00025938	XLOC_004401	3	-	1005	2	x	LOC787904	x	gene-NC_037330.1:12508865..12526883	.	.	bta-miR-12051;bta-miR-2461-5p;bta-miR-2895;bta-miR-484;bta-miR-760-3p	.	.
TCONS_00025939	XLOC_004402	3	-	665	2	x	LOC787904	x	gene-NC_037330.1:12531365..12569165	.	.	bta-miR-10175-3p	.	.
TCONS_00025940	XLOC_004403	3	-	343	2	x	LOC787904	x	gene-NC_037330.1:12531365..12569165	NONBTAT031208.1	.	bta-miR-10171-3p	.	.
TCONS_00025941	XLOC_004400	3	-	362	2	x	LOC787904	x	gene-NC_037330.1:12531365..12569165	NONBTAT031208.1	.	.	.	.
TCONS_00026199	XLOC_004435	3	-	248	2	j	LAMTOR2	j	gene-NC_037330.1:14709191..14712337	.	.	bta-miR-11997	.	.
TCONS_00026216	XLOC_004440	3	-	484	2	j	LOC112445943	j	gene-NC_037330.1:14946635..14949836	NONBTAT030361.1	.	bta-miR-10169-3p;bta-miR-11989;bta-miR-12055;bta-miR-2442;bta-miR-2467-3p	.	.
TCONS_00026397	XLOC_004462	3	-	2559	2	x	ADAR	x	gene-NC_037330.1:15944879..15996887	NONBTAT028564.1	.	bta-miR-10176-5p;bta-miR-11983;bta-miR-12023;bta-miR-22-3p;bta-miR-2285t;bta-miR-2287;bta-miR-2306;bta-miR-2326;bta-miR-2355-3p;bta-miR-2364;bta-miR-2366;bta-miR-2417;bta-miR-2428;bta-miR-2453;bta-miR-2891;bta-miR-3154;bta-miR-432;bta-miR-760-3p	.	.
TCONS_00026680	XLOC_004521	3	-	2011	2	u	.	=	gene-NC_037330.1:18827601..18844063	NONBTAT026662.2	.	bta-miR-149-3p;bta-miR-193a-5p;bta-miR-2375;bta-miR-2394;bta-miR-339a;bta-miR-758	.	.
TCONS_00026731	XLOC_004528	3	-	2194	2	u	.	j	gene-NC_037330.1:19298379..19311164	NONBTAT030320.1	.	bta-miR-2285aq;bta-miR-2285bi;bta-miR-2441;bta-miR-2465;bta-miR-7863	.	.
TCONS_00026732	XLOC_004528	3	-	2081	2	u	.	j	gene-NC_037330.1:19298379..19311164	NONBTAT030320.1	.	bta-miR-2285aq;bta-miR-2285bi;bta-miR-2441;bta-miR-2465;bta-miR-7863	.	.
TCONS_00026733	XLOC_004528	3	-	2128	3	u	.	j	gene-NC_037330.1:19298379..19311164	NONBTAT030320.1	.	bta-miR-2285aq;bta-miR-2285bi;bta-miR-2441;bta-miR-2465;bta-miR-7863	.	.
TCONS_00026846	XLOC_004545	3	-	1074	2	o	LOC112445951	o	gene-NC_037330.1:20111089..20115328	.	.	bta-miR-1248;bta-miR-2285q;bta-miR-2385-5p;bta-miR-2891;bta-miR-488;bta-miR-7857-5p	.	.
TCONS_00027164	XLOC_004652	3	-	1330	2	x	NOTCH2	x	gene-NC_037330.1:23196491..23371807	NONBTAT031397.1	.	bta-miR-12058;bta-miR-185;bta-miR-2303;bta-miR-27b;bta-miR-339a;bta-miR-6528	.	.
TCONS_00027185	XLOC_004658	3	-	1875	3	j	LOC112445963	j	gene-NC_037330.1:24183366..24201245	.	.	bta-miR-10168-5p;bta-miR-10169-3p;bta-miR-10176-5p;bta-miR-12017;bta-miR-12050;bta-miR-132;bta-miR-17-5p;bta-miR-2387;bta-miR-2455;bta-miR-2458;bta-miR-2461-5p;bta-miR-2471-3p;bta-miR-2475;bta-miR-3533;bta-miR-449d;bta-miR-7691;bta-miR-7862	.	.
TCONS_00027324	XLOC_004690	3	-	931	3	x	LOC112445970	j	gene-NC_037330.1:29166819..29169170	NONBTAT029871.1	.	bta-miR-10171-3p;bta-miR-10176-5p;bta-miR-12015;bta-miR-12019;bta-miR-2285dm;bta-miR-329b;bta-miR-423-5p;bta-miR-502b;bta-miR-6525	.	.
TCONS_00027325	XLOC_004690	3	-	1278	4	x	LOC112445970	j	gene-NC_037330.1:29166819..29169170	NONBTAT031146.1	.	bta-miR-10171-3p;bta-miR-10176-5p;bta-miR-12015;bta-miR-12019;bta-miR-2285dm;bta-miR-2358;bta-miR-2381;bta-miR-2400;bta-miR-2442;bta-miR-329b;bta-miR-423-5p;bta-miR-502b;bta-miR-6525;bta-miR-763	.	.
TCONS_00027431	XLOC_004699	3	-	604	3	j	LOC101901998	j	gene-NC_037330.1:30318072..30363775	NONBTAT018163.2	.	bta-miR-10161-5p;bta-miR-10179-5p;bta-miR-11983;bta-miR-148a;bta-miR-148b;bta-miR-33a;bta-miR-8550	.	.
TCONS_00027619	XLOC_004733	3	-	1342	2	o	AHCYL1	o	gene-NC_037330.1:33403799..33444832	.	.	bta-miR-12059;bta-miR-2291;bta-miR-2400;bta-miR-2442;bta-miR-2443;bta-miR-2449;bta-miR-2467-3p	.	.
TCONS_00027626	XLOC_004734	3	-	652	2	o	CSF1	o	gene-NC_037330.1:33489270..33509364	.	.	bta-miR-2284ac;bta-miR-2360;bta-miR-2430	.	.
TCONS_00027731	XLOC_004745	3	-	689	3	x	PSRC1	x	gene-NC_037330.1:34125570..34129162	.	.	bta-miR-2381;bta-miR-296-3p;bta-miR-4286	.	.
TCONS_00027863	XLOC_004770	3	-	986	2	x	COL11A1	o	gene-NC_037330.1:40305337..40306247	.	.	bta-miR-12019;bta-miR-12059;bta-miR-151-5p;bta-miR-1777a;bta-miR-2308;bta-miR-2320-5p;bta-miR-2407;bta-miR-2881;bta-miR-2899;bta-miR-326;bta-miR-3957;bta-miR-6123;bta-miR-7864;bta-miR-7865	.	.
TCONS_00027891	XLOC_004778	3	-	809	3	j	LOC100848604	j	gene-NC_037330.1:42472757..42536427	.	.	bta-miR-10178-5p;bta-miR-574	.	.
TCONS_00028099	XLOC_004791	3	-	549	3	j	LOC107132306	j	gene-NC_037330.1:43647094..43659505	NONBTAT025364.2	.	bta-miR-490	.	.
TCONS_00028100	XLOC_004791	3	-	839	3	j	LOC107132306	j	gene-NC_037330.1:43647094..43659505	NONBTAT029674.1	.	bta-miR-490;bta-miR-551b	.	.
TCONS_00028123	XLOC_004797	3	-	535	5	j	LOC101904239	j	gene-NC_037330.1:45362880..45408201	NONBTAT031363.1	.	bta-miR-1777b;bta-miR-423-5p	.	.
TCONS_00028132	XLOC_004800	3	-	503	4	u	.	u	.	.	.	bta-miR-10181-5p;bta-miR-17-3p;bta-miR-2358	.	.
TCONS_00028218	XLOC_004810	3	-	1549	4	u	.	j	gene-NC_037330.1:48856485..48863756	NONBTAT030387.1	.	bta-miR-10020;bta-miR-132;bta-miR-138;bta-miR-2285al-5p;bta-miR-2357;bta-miR-29a;bta-miR-29b;bta-miR-29c;bta-miR-29d-3p;bta-miR-31;bta-miR-3120;bta-miR-4657	.	.
TCONS_00028219	XLOC_004810	3	-	879	6	x	LOC112446089	j	gene-NC_037330.1:48877752..48954468	NONBTAT030233.1	.	bta-miR-10176-5p;bta-miR-1306;bta-miR-2313-5p;bta-miR-2354;bta-miR-2369;bta-miR-2430;bta-miR-378b;bta-miR-504;bta-miR-6517;bta-miR-654	.	HYP
TCONS_00028220	XLOC_004810	3	-	1587	2	u	.	j	gene-NC_037330.1:48877752..48954468	NONBTAT030233.1	.	bta-miR-1298;bta-miR-2309;bta-miR-2347;bta-miR-2354;bta-miR-2369;bta-miR-378b;bta-miR-6528;bta-miR-654	.	.
TCONS_00028221	XLOC_004810	3	-	1708	3	u	.	j	gene-NC_037330.1:48877752..48954468	NONBTAT030233.1	.	bta-miR-1298;bta-miR-1306;bta-miR-2309;bta-miR-2347;bta-miR-2354;bta-miR-2369;bta-miR-378b;bta-miR-6528;bta-miR-654	.	.
TCONS_00028222	XLOC_004810	3	-	1902	4	x	LOC112446089	=	gene-NC_037330.1:48877752..48954468	NONBTAT030233.1	.	bta-miR-1298;bta-miR-1306;bta-miR-2309;bta-miR-2313-5p;bta-miR-2347;bta-miR-2354;bta-miR-2369;bta-miR-378b;bta-miR-504;bta-miR-6528;bta-miR-654	.	.
TCONS_00028223	XLOC_004810	3	-	1904	4	x	LOC112446089	j	gene-NC_037330.1:48877752..48954468	NONBTAT030233.1	.	bta-miR-1298;bta-miR-2309;bta-miR-2313-5p;bta-miR-2347;bta-miR-2354;bta-miR-2369;bta-miR-378b;bta-miR-504;bta-miR-6528;bta-miR-654	.	.
TCONS_00028224	XLOC_004810	3	-	1901	4	x	LOC112446089	=	gene-NC_037330.1:48877752..48954468	NONBTAT030233.1	.	bta-miR-1298;bta-miR-2309;bta-miR-2313-5p;bta-miR-2347;bta-miR-2354;bta-miR-2369;bta-miR-378b;bta-miR-504;bta-miR-6528;bta-miR-654	.	.
TCONS_00028226	XLOC_004810	3	-	934	2	x	LOC112446089	j	gene-NC_037330.1:48877752..48954468	NONBTAT030854.1	.	bta-miR-11989;bta-miR-2465;bta-miR-504;bta-miR-763	.	.
TCONS_00028227	XLOC_004810	3	-	1272	3	x	LOC112446089	j	gene-NC_037330.1:48877752..48954468	NONBTAT027158.1	.	bta-miR-10175-3p;bta-miR-2313-5p;bta-miR-2464-5p;bta-miR-504;bta-miR-6517	.	.
TCONS_00028365	XLOC_004836	3	-	350	2	x	TGFBR3	x	gene-NC_037330.1:51501817..51711173	.	.	bta-miR-2377	.	.
TCONS_00028366	XLOC_004837	3	-	3335	2	x	TGFBR3	x	gene-NC_037330.1:51501817..51711173	NONBTAT018427.2	.	bta-miR-1248;bta-miR-124a;bta-miR-124b;bta-miR-15b;bta-miR-2355-5p;bta-miR-2364;bta-miR-2375;bta-miR-2383;bta-miR-2443;bta-miR-2467-3p;bta-miR-497;bta-miR-574;bta-miR-6501;bta-miR-7863;bta-miR-874	.	.
TCONS_00028392	XLOC_004841	3	-	848	2	o	LOC112445877	o	gene-NC_037330.1:52171155..52206550	NONBTAT028974.1	.	.	.	ADR
TCONS_00028495	XLOC_004864	3	-	812	3	x	LOC101903905	j	gene-NC_037330.1:56740226..56748205	.	.	bta-miR-10020;bta-miR-1284;bta-miR-149-3p;bta-miR-2406	.	.
TCONS_00028923	XLOC_004929	3	-	3792	2	x	NEGR1	x	gene-NC_037330.1:72811977..73849902	.	.	bta-miR-1179;bta-miR-1197;bta-miR-11996;bta-miR-221;bta-miR-2355-5p;bta-miR-2406;bta-miR-2416;bta-miR-6528	.	.
TCONS_00028969	XLOC_004937	3	-	1270	2	o	GADD45A	o	gene-NC_037330.1:77648754..77652015	.	.	bta-miR-101;bta-miR-10181-5p;bta-miR-1179;bta-miR-1835;bta-miR-2373-3p;bta-miR-2396;bta-miR-2454-5p;bta-miR-345-3p	.	.
TCONS_00028976	XLOC_004939	3	-	8313	2	x	SERBP1	x	gene-NC_037330.1:77922693..77938972	NONBTAT018686.2	.	bta-miR-10175-5p;bta-miR-11989;bta-miR-12012;bta-miR-12042;bta-miR-1260b;bta-miR-129;bta-miR-129-5p;bta-miR-1434-3p;bta-miR-145;bta-miR-146a;bta-miR-146b;bta-miR-196b;bta-miR-2285bu;bta-miR-2346;bta-miR-2364;bta-miR-2410;bta-miR-2431-3p;bta-miR-2464-5p;bta-miR-302c;bta-miR-432;bta-miR-4657;bta-miR-484;bta-miR-6535;bta-miR-7863;bta-miR-8550	.	.
TCONS_00029213	XLOC_004963	3	-	577	2	o	ALG6	o	gene-NC_037330.1:82149879..82208246	.	.	bta-miR-183;bta-miR-1949	.	.
TCONS_00029307	XLOC_004980	3	-	7414	2	j	NFIA	j	gene-NC_037330.1:84197144..84620785	NONBTAT018774.2	.	bta-miR-10166-5p;bta-miR-10167-3p;bta-miR-12005;bta-miR-12006;bta-miR-12061;bta-miR-1777a;bta-miR-1777b;bta-miR-2284s;bta-miR-2285al-5p;bta-miR-2285t;bta-miR-2305;bta-miR-2320-5p;bta-miR-2375;bta-miR-2438;bta-miR-2451;bta-miR-2455;bta-miR-2475;bta-miR-2881;bta-miR-2888;bta-miR-320a;bta-miR-320b;bta-miR-34b;bta-miR-34c;bta-miR-378b;bta-miR-382;bta-miR-708;bta-miR-877	.	.
TCONS_00029308	XLOC_004980	3	-	7456	2	j	NFIA	j	gene-NC_037330.1:84197144..84620785	NONBTAT018774.2	.	bta-miR-10166-5p;bta-miR-10167-3p;bta-miR-12005;bta-miR-12006;bta-miR-12061;bta-miR-1777a;bta-miR-1777b;bta-miR-2284s;bta-miR-2285al-5p;bta-miR-2285dh;bta-miR-2285t;bta-miR-2305;bta-miR-2320-5p;bta-miR-2375;bta-miR-2438;bta-miR-2451;bta-miR-2455;bta-miR-2475;bta-miR-2881;bta-miR-2888;bta-miR-320a;bta-miR-320b;bta-miR-34b;bta-miR-34c;bta-miR-378b;bta-miR-382;bta-miR-708;bta-miR-877	.	.
TCONS_00029476	XLOC_004997	3	-	7547	2	o	PRKAA2	o	gene-NC_037330.1:89470349..89549711	NONBTAT018817.2	.	bta-miR-10172-3p;bta-miR-11990;bta-miR-12038;bta-miR-130a;bta-miR-130b;bta-miR-152;bta-miR-188;bta-miR-194b;bta-miR-2290;bta-miR-2299-5p;bta-miR-2400;bta-miR-2422;bta-miR-2483-3p;bta-miR-329a;bta-miR-431;bta-miR-454;bta-miR-499;bta-miR-6523b;bta-miR-670	.	.
TCONS_00029480	XLOC_004999	3	-	749	2	u	.	=	gene-NC_037330.1:90194036..90195863	.	.	bta-miR-2364	.	.
TCONS_00029723	XLOC_005040	3	-	3724	2	u	.	o	gene-NC_037330.1:95011743..95059330	NONBTAT018888.2	.	bta-miR-11999;bta-miR-12021;bta-miR-1388-3p;bta-miR-140;bta-miR-18a;bta-miR-22-3p;bta-miR-2285ab;bta-miR-2285br;bta-miR-23b-5p;bta-miR-449c;bta-miR-671	.	.
TCONS_00029737	XLOC_005048	3	-	788	2	u	.	j	gene-NC_037330.1:95860139..95865112	.	.	bta-miR-12057;bta-miR-134	.	.
TCONS_00029738	XLOC_005048	3	-	1119	3	u	.	j	gene-NC_037330.1:95860139..95865112	.	.	bta-miR-12057;bta-miR-134;bta-miR-2450c	.	.
TCONS_00029739	XLOC_005048	3	-	956	3	x	DMRTA2	j	gene-NC_037330.1:95860139..95865112	.	.	bta-miR-12057;bta-miR-134;bta-miR-2450c	.	.
TCONS_00029740	XLOC_005048	3	-	1008	4	x	DMRTA2	j	gene-NC_037330.1:95860139..95865112	.	.	bta-miR-12057;bta-miR-134;bta-miR-2450c	.	.
TCONS_00029741	XLOC_005048	3	-	922	3	x	DMRTA2	j	gene-NC_037330.1:95860139..95865112	.	.	bta-miR-12057;bta-miR-134;bta-miR-2450c	.	.
TCONS_00029742	XLOC_005048	3	-	1007	3	x	DMRTA2	j	gene-NC_037330.1:95860139..95865112	.	.	bta-miR-12057;bta-miR-134;bta-miR-2450c	.	.
TCONS_00029743	XLOC_005048	3	-	1040	3	x	DMRTA2	j	gene-NC_037330.1:95860139..95865112	.	.	bta-miR-12057;bta-miR-134;bta-miR-2328-5p;bta-miR-2450c	.	.
TCONS_00029744	XLOC_005048	3	-	985	3	x	DMRTA2	j	gene-NC_037330.1:95860139..95865112	.	.	bta-miR-12057;bta-miR-134;bta-miR-2450c	.	.
TCONS_00029745	XLOC_005048	3	-	952	3	x	DMRTA2	j	gene-NC_037330.1:95860139..95865112	.	.	bta-miR-12057;bta-miR-134;bta-miR-2450c	.	.
TCONS_00029746	XLOC_005048	3	-	944	3	x	DMRTA2	j	gene-NC_037330.1:95860139..95865112	.	.	bta-miR-10170-5p;bta-miR-12057;bta-miR-134;bta-miR-2450c	.	.
TCONS_00029793	XLOC_005064	3	-	1652	2	o	DMBX1	o	gene-NC_037330.1:99601741..99609673	.	.	bta-miR-10173-5p;bta-miR-12039;bta-miR-1584-3p;bta-miR-1911;bta-miR-2285cx;bta-miR-2376;bta-miR-2387;bta-miR-2389;bta-miR-2392;bta-miR-2439-3p;bta-miR-539;bta-miR-574	.	.
TCONS_00029923	XLOC_005091	3	-	520	3	x	PTCH2	=	gene-NC_037330.1:101194839..101197785	.	.	bta-miR-147;bta-miR-2350	.	.
TCONS_00030167	XLOC_005119	3	-	563	2	o	SZT2	o	gene-NC_037330.1:102575892..102629307	.	.	bta-miR-11989;bta-miR-2331-5p;bta-miR-2422	.	.
TCONS_00030247	XLOC_005132	3	-	404	5	j	LOC531090	j	gene-NC_037330.1:102983930..103122558	.	.	bta-miR-2439-5p;bta-miR-2447;bta-miR-362-5p;bta-miR-503-5p;bta-miR-6519	.	.
TCONS_00030248	XLOC_005132	3	-	349	4	j	LOC531090	j	gene-NC_037330.1:102983930..103122558	.	.	bta-miR-2439-5p;bta-miR-2447;bta-miR-362-5p;bta-miR-503-5p;bta-miR-6519	.	.
TCONS_00030253	XLOC_005132	3	-	346	4	j	LOC531090	j	gene-NC_037330.1:102983930..103122558	NONBTAT031247.1	.	bta-miR-2400;bta-miR-2439-5p;bta-miR-2447;bta-miR-362-5p;bta-miR-503-5p;bta-miR-6519	.	.
TCONS_00030615	XLOC_005178	3	-	2552	2	o	LOC112446035	o	gene-NC_037330.1:107109017..107111607	.	.	bta-let-7a-5p;bta-let-7b;bta-let-7c;bta-let-7d;bta-let-7e;bta-miR-12050;bta-miR-149-3p;bta-miR-199a-5p;bta-miR-199b;bta-miR-496;bta-miR-532;bta-miR-7;bta-miR-761;bta-miR-9851	.	.
TCONS_00031045	XLOC_005237	3	-	1925	3	j	LOC112446040	j	gene-NC_037330.1:116696535..116701374	NONBTAT028523.1	.	bta-miR-10176-5p;bta-miR-2285di;bta-miR-2311;bta-miR-2355-5p;bta-miR-2357;bta-miR-2425-5p;bta-miR-98	.	.
TCONS_00031751	XLOC_005453	4	+	1203	2	j	PEG10	o	gene-NC_037331.1:12063899..12076659	NONBTAT019218.2	.	bta-miR-2453;bta-miR-4680	.	.
TCONS_00031845	XLOC_005473	4	+	291	3	j	UMAD1	j	gene-NC_037331.1:15695863..15949567	.	.	bta-miR-541	.	.
TCONS_00031875	XLOC_005482	4	+	1649	2	j	LOC101906041	j	gene-NC_037331.1:19049248..19050891	NONBTAT030507.1	.	bta-miR-10162-5p;bta-miR-10175-3p;bta-miR-11978;bta-miR-12031;bta-miR-12042;bta-miR-136;bta-miR-197;bta-miR-2330-5p;bta-miR-2397-3p;bta-miR-2411-5p;bta-miR-2464-3p;bta-miR-2465;bta-miR-671	.	.
TCONS_00032142	XLOC_005531	4	+	1480	2	x	IGF2BP3	x	gene-NC_037331.1:31943616..32088158	NONBTAT026662.2	.	bta-miR-224;bta-miR-2285di;bta-miR-2307;bta-miR-2334;bta-miR-2466-5p;bta-miR-574;bta-miR-758	.	.
TCONS_00032171	XLOC_005534	4	+	1135	2	x	LOC785370	x	gene-NC_037331.1:32399293..32420097	NONBTAT030555.1	.	bta-miR-15b;bta-miR-193a;bta-miR-2888	.	.
TCONS_00032237	XLOC_005545	4	+	2304	3	j	LOC101904927	j	gene-NC_037331.1:34069383..34200370	.	.	bta-miR-11978;bta-miR-2285ck;bta-miR-2417;bta-miR-2464-5p	.	.
TCONS_00032384	XLOC_005568	4	+	518	4	j	LOC100848405	j	gene-NC_037331.1:43548355..43571904	NONBTAT019513.2	.	bta-miR-11975;bta-miR-11976;bta-miR-1287	.	.
TCONS_00032394	XLOC_005574	4	+	1347	2	o	FGL2	o	gene-NC_037331.1:44000730..44006156	NONBTAT019522.2	.	.	.	.
TCONS_00032423	XLOC_005581	4	+	513	2	o	PSMC2	o	gene-NC_037331.1:44569058..44582372	NONBTAT022624.2	.	bta-miR-11971;bta-miR-12059;bta-miR-423-5p	.	.
TCONS_00032433	XLOC_005583	4	+	232	2	x	RELN	o	gene-NC_037331.1:44641029..44646980	NONBTAT030770.1	.	bta-miR-224;bta-miR-2360;bta-miR-2449;bta-miR-3154	.	.
TCONS_00032434	XLOC_005584	4	+	1097	2	x	RELN	x	gene-NC_037331.1:44652806..45211285	.	.	bta-miR-410	.	.
TCONS_00032435	XLOC_005585	4	+	790	2	x	ORC5	x	gene-NC_037331.1:45330002..45418159	.	.	bta-miR-12022;bta-miR-2439-5p	.	.
TCONS_00032443	XLOC_005586	4	+	2596	2	j	LHFPL3	j	gene-NC_037331.1:45537726..46118813	NONBTAT026662.2	.	bta-miR-136;bta-miR-21-5p;bta-miR-2448-3p;bta-miR-448;bta-miR-484;bta-miR-539;bta-miR-873	.	.
TCONS_00032444	XLOC_005586	4	+	2642	3	j	LHFPL3	j	gene-NC_037331.1:45537726..46118813	NONBTAT026662.2	.	bta-miR-136;bta-miR-21-5p;bta-miR-2448-3p;bta-miR-448;bta-miR-484;bta-miR-539;bta-miR-873	.	.
TCONS_00032554	XLOC_005609	4	+	364	2	u	.	o	gene-NC_037331.1:49562281..49563564	.	.	bta-miR-2459;bta-miR-339a	.	.
TCONS_00032618	XLOC_005620	4	+	360	2	u	.	o	gene-NC_037331.1:51733293..51736373	NONBTAT029674.1	.	bta-miR-10178-5p;bta-miR-2881;bta-miR-2900;bta-miR-6518;bta-miR-6529b	.	.
TCONS_00032652	XLOC_005627	4	+	1187	3	u	.	u	.	NONBTAT029674.1	.	bta-miR-10178-5p;bta-miR-2285s;bta-miR-2392;bta-miR-3957	.	.
TCONS_00032653	XLOC_005627	4	+	614	3	u	.	u	.	NONBTAT027127.1	.	bta-miR-10178-5p;bta-miR-3957	.	.
TCONS_00032654	XLOC_005627	4	+	611	3	u	.	u	.	NONBTAT027127.1	.	bta-miR-10178-5p;bta-miR-3957	.	.
TCONS_00032655	XLOC_005627	4	+	1070	4	u	.	u	.	NONBTAT004228.2	.	bta-miR-10178-5p;bta-miR-2465;bta-miR-2472;bta-miR-3957;bta-miR-764	.	.
TCONS_00032657	XLOC_005628	4	+	5582	4	j	LOC100847946	j	gene-NC_037331.1:55292387..55307874	NONBTAT030523.1	.	bta-miR-10175-3p;bta-miR-10179-5p;bta-miR-11978;bta-miR-11986;bta-miR-11989;bta-miR-12018;bta-miR-224;bta-miR-2305;bta-miR-2316;bta-miR-2411-3p;bta-miR-2423;bta-miR-2443;bta-miR-2453;bta-miR-2888;bta-miR-2902;bta-miR-345-5p;bta-miR-484;bta-miR-574	.	.
TCONS_00032896	XLOC_005657	4	+	3135	3	j	LOC112446388	j	gene-NC_037331.1:63809038..63812384	NONBTAT019769.2	.	bta-miR-10181-5p;bta-miR-11972;bta-miR-11978;bta-miR-12043;bta-miR-138;bta-miR-1777b;bta-miR-2324;bta-miR-2364;bta-miR-2373-5p;bta-miR-2382-5p;bta-miR-2387;bta-miR-2426;bta-miR-2449;bta-miR-2895;bta-miR-329a;bta-miR-455-3p;bta-miR-6528	.	.
TCONS_00033000	XLOC_005676	4	+	1290	3	j	LOC107131358	j	gene-NC_037331.1:66623960..66632678	NONBTAT031946.1	.	bta-miR-10161-5p;bta-miR-10165-5p;bta-miR-10179-5p;bta-miR-12035;bta-miR-145;bta-miR-2322-5p;bta-miR-2443;bta-miR-378b	.	.
TCONS_00033030	XLOC_005685	4	+	1181	2	u	.	=	gene-NC_037331.1:68613942..68617050	NONBTAT026662.2	.	bta-miR-11986b;bta-miR-12001;bta-miR-1434-3p;bta-miR-194b;bta-miR-2285ck;bta-miR-338;bta-miR-339a	.	.
TCONS_00033258	XLOC_005731	4	+	713	2	o	IGFBP3	o	gene-NC_037331.1:76116347..76124833	.	.	bta-miR-10179-5p;bta-miR-10181-5p;bta-miR-12048;bta-miR-1225-3p;bta-miR-2305;bta-miR-2328-5p	.	.
TCONS_00033299	XLOC_005741	4	+	888	4	j	LOC101904529	j	gene-NC_037331.1:76613409..76614444	.	.	bta-miR-194b-3p;bta-miR-2289;bta-miR-763	.	.
TCONS_00033314	XLOC_005744	4	+	3056	2	u	.	o	gene-NC_037331.1:76665958..76674432	NONBTAT019928.2	.	bta-miR-135a;bta-miR-135b;bta-miR-197;bta-miR-2343;bta-miR-342;bta-miR-6534;bta-miR-671;bta-miR-7859	.	.
TCONS_00033422	XLOC_005759	4	+	606	3	u	.	j	gene-NC_037331.1:78345649..78368343	.	.	bta-miR-194b;bta-miR-194b-3p;bta-miR-320a	.	.
TCONS_00033541	XLOC_005783	4	+	2255	4	j	LOC104972173	j	gene-NC_037331.1:85379007..85388392	NONBTAT031979.1	.	bta-miR-10179-5p;bta-miR-12031;bta-miR-149-5p;bta-miR-2285z;bta-miR-2366;bta-miR-2384;bta-miR-2388-5p;bta-miR-345-5p;bta-miR-346;bta-miR-412;bta-miR-6123;bta-miR-677	.	.
TCONS_00033542	XLOC_005783	4	+	1003	5	j	LOC104972173	j	gene-NC_037331.1:85379007..85388392	NONBTAT030137.1	.	bta-miR-10179-5p;bta-miR-12031;bta-miR-149-5p;bta-miR-2388-5p;bta-miR-345-5p;bta-miR-346;bta-miR-412;bta-miR-6123;bta-miR-677	.	.
TCONS_00033543	XLOC_005783	4	+	1746	4	j	LOC104972173	j	gene-NC_037331.1:85379007..85388392	NONBTAT031979.1	.	bta-miR-12031;bta-miR-2285z;bta-miR-2366;bta-miR-2384	.	.
TCONS_00033638	XLOC_005810	4	+	1062	2	o	MIR129-1	i	gene-NC_037331.1:92397407..92410401	.	bta-mir-129-1	bta-miR-10180-3p;bta-miR-11988;bta-miR-12010;bta-miR-135b;bta-miR-15b;bta-miR-21-3p;bta-miR-2291;bta-miR-2334;bta-miR-2360;bta-miR-2387;bta-miR-2441;bta-miR-2449;bta-miR-2467-3p;bta-miR-3120;bta-miR-326;bta-miR-3431;bta-miR-671;bta-miR-6775	.	.
TCONS_00033651	XLOC_005813	4	+	2127	3	j	FAM71F2	j	gene-NC_037331.1:92647102..92674006	NONBTAT030624.1	.	bta-miR-10182-3p;bta-miR-12015;bta-miR-2285ao;bta-miR-2339;bta-miR-2376;bta-miR-7691	.	.
TCONS_00033653	XLOC_005813	4	+	2196	3	j	FAM71F2	j	gene-NC_037331.1:92647102..92674006	NONBTAT030624.1	.	bta-miR-10182-3p;bta-miR-12015;bta-miR-2285ao;bta-miR-2290;bta-miR-2339;bta-miR-2376;bta-miR-7691	.	.
TCONS_00033659	XLOC_005813	4	+	2296	3	j	HILPDA	j	gene-NC_037331.1:92647102..92674006	NONBTAT030624.1	.	bta-miR-10182-3p;bta-miR-12015;bta-miR-1842;bta-miR-2285ao;bta-miR-2290;bta-miR-2339;bta-miR-2376;bta-miR-7691	.	.
TCONS_00033814	XLOC_005842	4	+	2395	2	o	MARK4	o	gene-NC_037331.1:94295407..94300321	NONBTAT020136.2	.	bta-miR-10171-3p;bta-miR-1291;bta-miR-6501;bta-miR-767	.	.
TCONS_00033985	XLOC_005874	4	+	1859	2	o	STMP1	o	gene-NC_037331.1:99462782..99479223	.	.	bta-miR-12019;bta-miR-12048;bta-miR-2464-5p;bta-miR-34a;bta-miR-767	.	.
TCONS_00034128	XLOC_005907	4	+	1210	5	j	LOC101907501	j	gene-NC_037331.1:104273492..104298387	NONBTAT029871.1	.	bta-miR-10174-5p;bta-miR-12012;bta-miR-12057;bta-miR-2314;bta-miR-2439-5p;bta-miR-2455	.	.
TCONS_00034130	XLOC_005907	4	+	1054	4	j	LOC101907501	j	gene-NC_037331.1:104273492..104298387	NONBTAT029871.1	.	bta-miR-10174-5p;bta-miR-12012;bta-miR-2314;bta-miR-2439-5p;bta-miR-2455	.	.
TCONS_00034153	XLOC_005913	4	+	1190	2	o	WEE2	o	gene-NC_037331.1:104972203..104999640	NONBTAT020322.2	.	bta-miR-12011;bta-miR-2431-3p;bta-miR-2888;bta-miR-760-5p	.	.
TCONS_00034227	XLOC_005962	4	+	2477	3	j	LOC112446446	j	gene-NC_037331.1:105911632..105917670	.	.	bta-miR-10169-3p;bta-miR-2442;bta-miR-2443;bta-miR-2462;bta-miR-6528;bta-miR-7180	.	.
TCONS_00034296	XLOC_005985	4	+	2043	5	j	LOC101910192	j	gene-NC_037331.1:106526643..106529826	.	.	bta-miR-11973;bta-miR-12010;bta-miR-12033;bta-miR-12039;bta-miR-12041;bta-miR-212;bta-miR-2319b;bta-miR-2410;bta-miR-24-3p;bta-miR-2442;bta-miR-2453;bta-miR-2885;bta-miR-3956;bta-miR-6525	.	.
TCONS_00034666	XLOC_006063	4	+	276	2	o	TMEM176A	o	gene-NC_037331.1:113408770..113413256	.	.	bta-miR-10167-3p;bta-miR-2430;bta-miR-2439-5p;bta-miR-2442	.	.
TCONS_00034896	XLOC_006088	4	+	817	3	u	.	x	gene-NC_037331.1:117550598..117553753	.	.	bta-miR-12030;bta-miR-12053;bta-miR-206;bta-miR-2324;bta-miR-2369;bta-miR-362-3p;bta-miR-4449;bta-miR-486;bta-miR-574	.	.
TCONS_00035120	XLOC_006116	4	-	1560	3	u	.	x	gene-NC_037331.1:7934574..7938201	NONBTAT030121.1	.	bta-miR-139;bta-miR-2366;bta-miR-2430;bta-miR-2483-3p;bta-miR-455-3p	.	.
TCONS_00035121	XLOC_006116	4	-	1567	2	u	.	x	gene-NC_037331.1:7934574..7938201	NONBTAT030121.1	.	bta-miR-139;bta-miR-2366;bta-miR-2430;bta-miR-2483-3p;bta-miR-455-3p	.	.
TCONS_00035122	XLOC_006116	4	-	1661	3	u	.	x	gene-NC_037331.1:7934574..7938201	NONBTAT030121.1	.	bta-miR-139;bta-miR-2366;bta-miR-2430;bta-miR-2483-3p;bta-miR-455-3p	.	.
TCONS_00035295	XLOC_006144	4	-	1197	2	u	.	u	.	NONBTAT029674.1	.	bta-miR-21-3p;bta-miR-2313-5p;bta-miR-2334;bta-miR-2349	.	.
TCONS_00035358	XLOC_006154	4	-	2239	3	j	LOC107131371	j	gene-NC_037331.1:14353053..14388267	NONBTAT019235.2	.	bta-miR-139;bta-miR-224;bta-miR-2326;bta-miR-2399-5p;bta-miR-2430;bta-miR-2461-3p;bta-miR-2486-5p;bta-miR-3431	.	.
TCONS_00035375	XLOC_006157	4	-	611	3	j	ASNS	j	gene-NC_037331.1:15128710..15276421	.	.	bta-miR-12050;bta-miR-1249;bta-miR-2881;bta-miR-3141;bta-miR-488	.	.
TCONS_00035733	XLOC_006217	4	-	1344	2	o	LOC101902435	o	gene-NC_037331.1:32731827..32838803	.	.	bta-miR-11989;bta-miR-134;bta-miR-935	.	.
TCONS_00035734	XLOC_006218	4	-	581	2	x	ABCB1	x	gene-NC_037331.1:32879459..32982658	NONBTAT028814.1	.	bta-miR-2309;bta-miR-2432;bta-miR-2904;bta-miR-455-3p;bta-miR-504;bta-miR-7	.	.
TCONS_00035735	XLOC_006219	4	-	1980	2	x	ABCB1	x	gene-NC_037331.1:32879459..32982658	NONBTAT028184.1	.	bta-miR-217;bta-miR-2285aj-5p;bta-miR-2314;bta-miR-2344;bta-miR-2364;bta-miR-2450b;bta-miR-27a-5p;bta-miR-28;bta-miR-2891;bta-miR-30a-5p;bta-miR-30d;bta-miR-30e-5p;bta-miR-8550;bta-miR-877	.	.
TCONS_00035870	XLOC_006239	4	-	756	5	u	.	j	gene-NC_037331.1:41184562..41231904	.	.	bta-miR-12010;bta-miR-1248;bta-miR-2464-5p;bta-miR-449b;bta-miR-449c	.	.
TCONS_00035884	XLOC_006240	4	-	594	4	j	LOC100296900	j	gene-NC_037331.1:41775577..41796371	NONBTAT019479.2	.	bta-miR-11981;bta-miR-125a;bta-miR-125b;bta-miR-2406;bta-miR-2449;bta-miR-7180	.	.
TCONS_00036051	XLOC_006256	4	-	2140	2	o	LOC107132398	o	gene-NC_037331.1:46178817..46202120	.	.	bta-miR-106a;bta-miR-106b;bta-miR-11989;bta-miR-11994;bta-miR-1584-5p;bta-miR-17-5p;bta-miR-182;bta-miR-20a;bta-miR-20b;bta-miR-224;bta-miR-2313-5p;bta-miR-2329-3p;bta-miR-2357;bta-miR-2364;bta-miR-2375;bta-miR-2412;bta-miR-2415-5p;bta-miR-485;bta-miR-664a;bta-miR-93	.	.
TCONS_00036052	XLOC_006256	4	-	2386	3	j	LOC107132398	j	gene-NC_037331.1:46178817..46202120	.	.	bta-miR-106a;bta-miR-106b;bta-miR-11989;bta-miR-11994;bta-miR-1584-5p;bta-miR-17-5p;bta-miR-182;bta-miR-20a;bta-miR-20b;bta-miR-224;bta-miR-2313-5p;bta-miR-2329-3p;bta-miR-2353;bta-miR-2357;bta-miR-2364;bta-miR-2375;bta-miR-2394;bta-miR-2412;bta-miR-485;bta-miR-664a;bta-miR-93	.	.
TCONS_00036053	XLOC_006256	4	-	2180	2	j	LOC107132398	j	gene-NC_037331.1:46178817..46202120	.	.	bta-miR-106a;bta-miR-106b;bta-miR-11989;bta-miR-11994;bta-miR-1584-5p;bta-miR-17-5p;bta-miR-182;bta-miR-1843;bta-miR-20a;bta-miR-20b;bta-miR-224;bta-miR-2313-5p;bta-miR-2329-3p;bta-miR-2357;bta-miR-2364;bta-miR-2375;bta-miR-2412;bta-miR-485;bta-miR-664a;bta-miR-93	.	.
TCONS_00036054	XLOC_006256	4	-	772	3	j	LOC107132398	j	gene-NC_037331.1:46178817..46202120	NONBTAT019544.2	.	bta-miR-2353;bta-miR-2394;bta-miR-93	.	.
TCONS_00036055	XLOC_006256	4	-	707	3	j	LOC107132398	j	gene-NC_037331.1:46178817..46202120	NONBTAT019544.2	.	bta-miR-93	.	.
TCONS_00036268	XLOC_006283	4	-	970	6	o	LOC107132401	=	gene-NC_037331.1:49799911..49987360	NONBTAT022624.2	.	bta-miR-12059;bta-miR-432	.	.
TCONS_00036269	XLOC_006283	4	-	833	5	o	LOC107132401	j	gene-NC_037331.1:49799911..49987360	NONBTAT022624.2	.	bta-miR-12059;bta-miR-2453;bta-miR-432	.	.
TCONS_00036471	XLOC_006317	4	-	1424	4	j	LOC112446332	j	gene-NC_037331.1:59374195..59403972	NONBTAT026662.2	.	bta-miR-10178-5p;bta-miR-11986b;bta-miR-12057;bta-miR-148d;bta-miR-2395;bta-miR-2430;bta-miR-338;bta-miR-339a	.	.
TCONS_00036545	XLOC_006329	4	-	1354	2	x	DPY19L1	o	gene-NC_037331.1:61964153..61972479	NONBTAT019753.2	.	bta-miR-1388-5p;bta-miR-2370-5p;bta-miR-2904;bta-miR-664b;bta-miR-671;bta-miR-769;bta-miR-7857-5p;bta-miR-7863	.	.
TCONS_00036569	XLOC_006337	4	-	624	2	x	LOC112446388	o	gene-NC_037331.1:63812004..63854608	NONBTAT019769.2	.	bta-miR-11981;bta-miR-214;bta-miR-2320-5p;bta-miR-2422	.	.
TCONS_00036659	XLOC_006345	4	-	1266	2	o	MINDY4	o	gene-NC_037331.1:65467513..65586031	.	.	bta-miR-10176-5p;bta-miR-11989;bta-miR-1291;bta-miR-132;bta-miR-2328-5p;bta-miR-2417;bta-miR-455-3p;bta-miR-484	.	.
TCONS_00036784	XLOC_006361	4	-	1281	2	u	.	u	.	.	.	bta-miR-149-3p;bta-miR-219;bta-miR-2309;bta-miR-2343;bta-miR-2406;bta-miR-2427;bta-miR-7	.	.
TCONS_00036808	XLOC_006369	4	-	561	2	j	LOC100848443	j	gene-NC_037331.1:68941850..68945867	NONBTAT019852.2	.	bta-miR-194b-3p;bta-miR-2448-3p;bta-miR-6123	.	.
TCONS_00036809	XLOC_006369	4	-	564	2	j	LOC100848443	j	gene-NC_037331.1:68941850..68945867	NONBTAT019850.2	.	bta-miR-194b-3p;bta-miR-21-3p;bta-miR-2448-3p;bta-miR-6123	.	.
TCONS_00036838	XLOC_006378	4	-	4186	8	j	LOC107132417	j	gene-NC_037331.1:70153257..70604783	NONBTAT019875.2	.	bta-miR-12001;bta-miR-12057;bta-miR-1343-5p;bta-miR-140;bta-miR-154a;bta-miR-2284s;bta-miR-2285z;bta-miR-2313-5p;bta-miR-2329-3p;bta-miR-2397-3p;bta-miR-2400;bta-miR-2417;bta-miR-431;bta-miR-877	.	.
TCONS_00036940	XLOC_006394	4	-	1185	2	u	.	o	gene-NC_037331.1:74440787..74441491	.	.	bta-miR-2392;bta-miR-6529a	.	.
TCONS_00037086	XLOC_006427	4	-	689	4	x	INHBA	j	gene-NC_037331.1:79219182..79224626	.	.	bta-miR-12014;bta-miR-1287;bta-miR-1839	.	.
TCONS_00037232	XLOC_006451	4	-	925	4	x	LMOD2	j	gene-NC_037331.1:87954254..87955602	NONBTAT026662.2	.	bta-miR-11988;bta-miR-12010;bta-miR-2360;bta-miR-2443;bta-miR-2449;bta-miR-2453;bta-miR-2467-3p;bta-miR-3154;bta-miR-485	.	.
TCONS_00037486	XLOC_006500	4	-	1256	3	j	LOC107131356	j	gene-NC_037331.1:94648417..94849975	NONBTAT020143.2	.	bta-miR-11990;bta-miR-12033;bta-miR-12043;bta-miR-185;bta-miR-2299-5p;bta-miR-2367-3p;bta-miR-2385-5p;bta-miR-3120;bta-miR-6519;bta-miR-664a	.	.
TCONS_00037487	XLOC_006500	4	-	1788	3	j	LOC107131356	j	gene-NC_037331.1:94648417..94849975	NONBTAT020143.2	.	bta-miR-11990;bta-miR-12033;bta-miR-12038;bta-miR-12043;bta-miR-185;bta-miR-2299-5p;bta-miR-2367-3p;bta-miR-2385-5p;bta-miR-3120;bta-miR-6519;bta-miR-664a	.	.
TCONS_00037511	XLOC_006500	4	-	1246	2	x	LOC107132431	x	gene-NC_037331.1:94650058..94659351	NONBTAT020143.2	.	bta-miR-10173-5p;bta-miR-12033;bta-miR-12043;bta-miR-185;bta-miR-2299-5p;bta-miR-2367-3p;bta-miR-2426;bta-miR-3120;bta-miR-664a	.	.
TCONS_00037540	XLOC_006507	4	-	773	2	j	CHCHD3	j	gene-NC_037331.1:96468821..96761465	.	.	bta-miR-212;bta-miR-877	.	.
TCONS_00037746	XLOC_006532	4	-	759	2	o	ZC3HAV1	o	gene-NC_037331.1:102658100..102709343	NONBTAT020269.2	.	bta-miR-455-3p	.	.
TCONS_00038012	XLOC_006582	4	-	2780	2	j	TCAF1	j	gene-NC_037331.1:107019292..107070630	NONBTAT030387.1	.	bta-miR-10179-5p;bta-miR-139;bta-miR-204;bta-miR-211;bta-miR-2304;bta-miR-2349;bta-miR-2366;bta-miR-2378;bta-miR-2399-5p;bta-miR-2405;bta-miR-2423;bta-miR-455-3p;bta-miR-631;bta-miR-96	.	.
TCONS_00038191	XLOC_006617	4	-	495	2	o	TMEM176B	o	gene-NC_037331.1:113400348..113408761	.	.	bta-miR-12010;bta-miR-2416;bta-miR-677	.	.
TCONS_00038451	XLOC_006652	4	-	829	3	u	.	j	gene-NC_037331.1:118037925..118039359	.	.	bta-miR-10173-5p;bta-miR-12032;bta-miR-2334;bta-miR-331-3p	.	.
TCONS_00038469	XLOC_006654	4	-	814	5	j	LOC112446463	j	gene-NC_037331.1:118362299..118366100	.	.	bta-miR-12029;bta-miR-12034;bta-miR-1835;bta-miR-2890;bta-miR-29c;bta-miR-453;bta-miR-671	.	.
TCONS_00038479	XLOC_006659	4	-	1752	2	j	PTPRN2	j	gene-NC_037331.1:118732042..119330088	NONBTAT030823.1	.	bta-miR-11988;bta-miR-12032;bta-miR-12039;bta-miR-1584-5p;bta-miR-211;bta-miR-2298;bta-miR-2316;bta-miR-2322-3p;bta-miR-2466-3p;bta-miR-2902;bta-miR-326;bta-miR-455-3p	.	.
TCONS_00038625	XLOC_006664	4	-	1256	2	j	LOC112446466	j	gene-NC_037331.1:119525149..119527412	NONBTAT030675.1	.	bta-miR-11989;bta-miR-12027;bta-miR-12035;bta-miR-2286;bta-miR-2334;bta-miR-2388-5p;bta-miR-2416;bta-miR-449a;bta-miR-449b;bta-miR-940	.	.
TCONS_00038929	XLOC_006812	5	+	1039	4	j	LOC107132452	j	gene-NC_037332.1:5095436..5129066	NONBTAT030370.1	.	bta-miR-12046;bta-miR-12063;bta-miR-1271;bta-miR-138;bta-miR-22-3p;bta-miR-2286;bta-miR-2388-5p;bta-miR-2399-5p;bta-miR-2461-5p	.	.
TCONS_00038930	XLOC_006812	5	+	2017	3	j	LOC107132452	j	gene-NC_037332.1:5095436..5129066	NONBTAT026662.2	.	bta-miR-12063;bta-miR-138;bta-miR-205;bta-miR-22-3p;bta-miR-2285ah-5p;bta-miR-2286;bta-miR-2410;bta-miR-3154;bta-miR-338;bta-miR-339a;bta-miR-6120-5p	.	.
TCONS_00038931	XLOC_006813	5	+	1102	2	x	LOC104972322	x	gene-NC_037332.1:5187329..5196318	NONBTAT026662.2	.	bta-miR-11988;bta-miR-12022;bta-miR-149-3p;bta-miR-2360;bta-miR-2449;bta-miR-7865	.	.
TCONS_00038933	XLOC_006815	5	+	2325	2	x	PHLDA1	x	gene-NC_037332.1:5569818..5576069	NONBTAT020486.2	.	bta-miR-10020;bta-miR-10162-5p;bta-miR-10181-5p;bta-miR-1287;bta-miR-2285bu;bta-miR-2285dk;bta-miR-2322-3p;bta-miR-2330-5p;bta-miR-2340;bta-miR-2392;bta-miR-592	.	.
TCONS_00038937	XLOC_006817	5	+	891	4	j	LOC112446644	j	gene-NC_037332.1:6001538..6073137	.	.	bta-miR-214;bta-miR-2295;bta-miR-2322-5p	.	.
TCONS_00038939	XLOC_006817	5	+	858	5	j	LOC112446644	j	gene-NC_037332.1:6001538..6073137	.	.	bta-miR-10179-5p;bta-miR-214;bta-miR-2295;bta-miR-2322-5p;bta-miR-2343	.	.
TCONS_00038940	XLOC_006817	5	+	774	4	j	LOC112446644	j	gene-NC_037332.1:6001538..6073137	.	.	bta-miR-214;bta-miR-2295;bta-miR-2322-5p;bta-miR-2343	.	.
TCONS_00038987	XLOC_006820	5	+	645	2	u	.	o	gene-NC_037332.1:6790881..6794258	NONBTAT020506.2	.	bta-miR-12030;bta-miR-12053;bta-miR-2881;bta-miR-2887	.	.
TCONS_00039046	XLOC_006824	5	+	368	2	u	.	u	.	NONBTAT029380.1	.	bta-miR-2894	.	.
TCONS_00039047	XLOC_006824	5	+	278	2	u	.	u	.	NONBTAT029380.1	.	.	.	.
TCONS_00039048	XLOC_006824	5	+	349	2	u	.	u	.	NONBTAT029380.1	.	.	.	.
TCONS_00039049	XLOC_006824	5	+	308	2	u	.	u	.	NONBTAT029380.1	.	.	.	.
TCONS_00039121	XLOC_006855	5	+	204	2	o	LOC107131351	o	gene-NC_037332.1:19274579..19276981	.	.	.	.	.
TCONS_00039138	XLOC_006864	5	+	978	4	x	EPYC	x	gene-NC_037332.1:20843099..20885187	NONBTAT030615.1	.	bta-miR-11997;bta-miR-2432	.	.
TCONS_00039140	XLOC_006866	5	+	3799	2	u	.	u	.	NONBTAT026662.2	.	bta-miR-103;bta-miR-12004;bta-miR-12032;bta-miR-12048;bta-miR-142-3p;bta-miR-199b;bta-miR-212;bta-miR-224;bta-miR-2439-5p;bta-miR-484;bta-miR-503-3p;bta-miR-9-5p	.	.
TCONS_00039141	XLOC_006866	5	+	3798	2	u	.	u	.	NONBTAT026662.2	.	bta-miR-103;bta-miR-12004;bta-miR-12032;bta-miR-12048;bta-miR-142-3p;bta-miR-199b;bta-miR-212;bta-miR-224;bta-miR-2439-5p;bta-miR-484;bta-miR-503-3p;bta-miR-9-5p	.	.
TCONS_00039155	XLOC_006873	5	+	2312	4	j	LOC107132464	j	gene-NC_037332.1:22986218..22995736	.	.	bta-miR-11996;bta-miR-12043;bta-miR-2285t;bta-miR-2343;bta-miR-2382-5p;bta-miR-2414;bta-miR-26a;bta-miR-363	.	.
TCONS_00039346	XLOC_006901	5	+	1653	2	o	LOC107132469	o	gene-NC_037332.1:25953270..25956884	NONBTAT020675.2	.	bta-miR-10175-3p;bta-miR-10176-5p;bta-miR-10182-3p;bta-miR-103;bta-miR-107;bta-miR-12038;bta-miR-149-3p;bta-miR-16a;bta-miR-16b;bta-miR-204;bta-miR-2285bi;bta-miR-2286;bta-miR-2887;bta-miR-2899;bta-miR-320a;bta-miR-378;bta-miR-378c;bta-miR-744	.	.
TCONS_00039347	XLOC_006902	5	+	1273	3	j	LOC112446667	j	gene-NC_037332.1:26023858..26027377	.	.	bta-miR-10176-5p;bta-miR-1843;bta-miR-197;bta-miR-21-3p;bta-miR-2285b;bta-miR-2285dk;bta-miR-2287;bta-miR-2326;bta-miR-2392;bta-miR-2436-3p;bta-miR-320a;bta-miR-6518	.	.
TCONS_00039351	XLOC_006903	5	+	524	2	x	HOXC9	j	gene-NC_037332.1:26032570..26033575	.	.	.	.	.
TCONS_00039434	XLOC_006923	5	+	1682	2	x	TNS2	o	gene-NC_037332.1:26919251..26934088	NONBTAT020711.2	.	bta-miR-12054;bta-miR-1843;bta-miR-2284i;bta-miR-2300a-5p;bta-miR-2378;bta-miR-2382-3p;bta-miR-2405;bta-miR-2447;bta-miR-2450a;bta-miR-2466-3p;bta-miR-2470;bta-miR-483	.	.
TCONS_00039435	XLOC_006923	5	+	1677	3	x	TNS2	j	gene-NC_037332.1:26919251..26934088	NONBTAT020711.2	.	bta-miR-1843;bta-miR-2284i;bta-miR-2300a-5p;bta-miR-2382-3p;bta-miR-2405;bta-miR-2450a;bta-miR-2466-3p;bta-miR-2470;bta-miR-483	.	.
TCONS_00039436	XLOC_006923	5	+	1660	3	x	TNS2	o	gene-NC_037332.1:26919251..26934088	NONBTAT020711.2	.	bta-miR-1843;bta-miR-2284i;bta-miR-2300a-5p;bta-miR-2382-3p;bta-miR-2405;bta-miR-2450a;bta-miR-2466-3p;bta-miR-2470;bta-miR-483	.	.
TCONS_00039437	XLOC_006923	5	+	1607	2	x	TNS2	o	gene-NC_037332.1:26919251..26934088	NONBTAT020711.2	.	bta-miR-1843;bta-miR-2284i;bta-miR-2300a-5p;bta-miR-2382-3p;bta-miR-2405;bta-miR-2450a;bta-miR-2466-3p;bta-miR-2470;bta-miR-483	.	.
TCONS_00039438	XLOC_006923	5	+	1610	2	x	TNS2	x	gene-NC_037332.1:26903114..26921987	NONBTAT020711.2	.	bta-miR-1843;bta-miR-2284i;bta-miR-2300a-5p;bta-miR-2382-3p;bta-miR-2405;bta-miR-2450a;bta-miR-2466-3p;bta-miR-2470;bta-miR-483	.	.
TCONS_00039508	XLOC_006960	5	+	490	2	o	GALNT6	o	gene-NC_037332.1:28415028..28453482	.	.	bta-miR-10181-5p;bta-miR-12002b;bta-miR-2306;bta-miR-2340;bta-miR-2474;bta-miR-615	.	.
TCONS_00040144	XLOC_007051	5	+	634	2	o	SLC38A4	o	gene-NC_037332.1:33400489..33486055	NONBTAT031522.1	.	bta-miR-12022;bta-miR-339a;bta-miR-455-3p	.	.
TCONS_00040159	XLOC_007055	5	+	3446	2	j	LOC112446800	j	gene-NC_037332.1:33841683..33847109	.	.	bta-miR-11972;bta-miR-12010;bta-miR-12032;bta-miR-1248;bta-miR-149-3p;bta-miR-1843;bta-miR-193a-3p;bta-miR-193b;bta-miR-204;bta-miR-211;bta-miR-2306;bta-miR-2424;bta-miR-2455;bta-miR-2881;bta-miR-449d;bta-miR-6523a;bta-miR-6528;bta-miR-6530;bta-miR-658;bta-miR-744	.	.
TCONS_00040186	XLOC_007060	5	+	2428	3	u	.	j	gene-NC_037332.1:34518314..34518789	NONBTAT026662.2	.	bta-miR-10178-5p;bta-miR-12027;bta-miR-12057;bta-miR-149-3p;bta-miR-1843;bta-miR-2368-3p;bta-miR-2441;bta-miR-2442;bta-miR-2890;bta-miR-29b;bta-miR-29c;bta-miR-29d-3p;bta-miR-31;bta-miR-338;bta-miR-339a;bta-miR-4657;bta-miR-484;bta-miR-615;bta-miR-7865	.	.
TCONS_00040187	XLOC_007060	5	+	2699	2	u	.	o	gene-NC_037332.1:34519612..34520675	NONBTAT026662.2	.	bta-miR-10178-5p;bta-miR-11975;bta-miR-11976;bta-miR-12057;bta-miR-2368-3p;bta-miR-2398;bta-miR-2432;bta-miR-2441;bta-miR-2442;bta-miR-2890;bta-miR-31;bta-miR-338;bta-miR-339a;bta-miR-4657;bta-miR-484;bta-miR-615;bta-miR-6529b	.	.
TCONS_00040501	XLOC_007092	5	+	1853	2	o	BEST3	o	gene-NC_037332.1:43762523..43818461	NONBTAT020888.2	.	bta-miR-145;bta-miR-2355-3p;bta-miR-2411-5p;bta-miR-2472	.	.
TCONS_00040642	XLOC_007132	5	+	1705	2	o	MIR2285F-1	o	gene-NC_037332.1:49227828..49257856	NONBTAT020964.2	.	bta-miR-204;bta-miR-211;bta-miR-2305;bta-miR-2342;bta-miR-2354;bta-miR-2431-5p;bta-miR-382;bta-miR-93	.	.
TCONS_00040714	XLOC_007147	5	+	360	2	o	CTDSP2	o	gene-NC_037332.1:55633810..55656778	NONBTAT021011.2	.	.	.	.
TCONS_00040844	XLOC_007166	5	+	2423	3	j	LOC101902542	j	gene-NC_037332.1:56346649..56352931	NONBTAT028491.1	.	bta-miR-10020;bta-miR-11993;bta-miR-11994;bta-miR-149-3p;bta-miR-2285as;bta-miR-2360;bta-miR-2455;bta-miR-2461-5p;bta-miR-2465;bta-miR-2467-5p;bta-miR-339a;bta-miR-339b;bta-miR-6121-5p;bta-miR-6535;bta-miR-7865	.	.
TCONS_00040847	XLOC_007166	5	+	2307	3	j	LOC101902542	j	gene-NC_037332.1:56346649..56352931	NONBTAT028491.1	.	bta-miR-10020;bta-miR-11978;bta-miR-11994;bta-miR-149-3p;bta-miR-2285as;bta-miR-2360;bta-miR-2455;bta-miR-2461-5p;bta-miR-2465;bta-miR-339a;bta-miR-339b;bta-miR-7865	.	.
TCONS_00040927	XLOC_007184	5	+	1161	2	o	PTGES3	o	gene-NC_037332.1:56760750..56782195	.	.	bta-miR-2396;bta-miR-877	.	.
TCONS_00041115	XLOC_007202	5	+	791	3	x	ZC3H10	x	gene-NC_037332.1:57197917..57205251	NONBTAT029380.1	.	bta-miR-1777a;bta-miR-2414;bta-miR-2894;bta-miR-6529b	.	.
TCONS_00041291	XLOC_007263	5	+	491	5	o	MIR1251	c	gene-NC_037332.1:61668086..61843390	.	.	bta-miR-10165-5p;bta-miR-11973	.	.
TCONS_00041408	XLOC_007282	5	+	1977	2	o	ANO4	o	gene-NC_037332.1:64586049..65019434	NONBTAT021130.2	.	bta-miR-193a-5p;bta-miR-22-5p;bta-miR-2366;bta-miR-338;bta-miR-339a;bta-miR-3600;bta-miR-455-3p;bta-miR-502b	.	.
TCONS_00041465	XLOC_007298	5	+	535	2	o	STAB2	o	gene-NC_037332.1:67272999..67445237	.	.	bta-miR-2374;bta-miR-2451;bta-miR-708	.	.
TCONS_00041505	XLOC_007301	5	+	2991	3	x	NFYB	o	gene-NC_037332.1:67787282..67787575	NONBTAT026662.2	.	bta-miR-10171-3p;bta-miR-10181-5p;bta-miR-15a;bta-miR-15b;bta-miR-195;bta-miR-2285au;bta-miR-2313-3p;bta-miR-2437;bta-miR-2448-3p;bta-miR-455-3p;bta-miR-497	.	.
TCONS_00041679	XLOC_007325	5	+	839	4	j	LOC104972499	j	gene-NC_037332.1:71508875..71539616	NONBTAT029549.1	.	bta-miR-2285ah-5p;bta-miR-2329-3p;bta-miR-2431-5p;bta-miR-339a;bta-miR-664b;bta-miR-760-3p	.	.
TCONS_00041684	XLOC_007327	5	+	625	2	u	.	o	gene-NC_037332.1:71706998..71714370	.	.	bta-miR-193b;bta-miR-2284r;bta-miR-2356	.	.
TCONS_00041726	XLOC_007331	5	+	1936	2	o	MCM5	o	gene-NC_037332.1:73633280..73651849	NONBTAT021224.2	.	bta-miR-11978;bta-miR-12019;bta-miR-12050;bta-miR-2285z;bta-miR-2439-3p;bta-miR-2902	.	.
TCONS_00041768	XLOC_007338	5	+	654	3	j	LOC515697	j	gene-NC_037332.1:74303435..74319115	.	.	bta-miR-2285dh;bta-miR-2364;bta-miR-664a	.	.
TCONS_00041824	XLOC_007348	5	+	239	2	x	MYH9	x	gene-NC_037332.1:74719955..74806055	NONBTAT021228.2	.	bta-miR-10166-5p	.	.
TCONS_00041825	XLOC_007349	5	+	2398	2	o	LOC112446822	o	gene-NC_037332.1:74805716..74843503	.	.	bta-miR-10169-3p;bta-miR-1197;bta-miR-12010;bta-miR-12057;bta-miR-1301;bta-miR-149-3p;bta-miR-2338;bta-miR-2374;bta-miR-2387;bta-miR-2395;bta-miR-2412;bta-miR-2442;bta-miR-296-3p;bta-miR-29e;bta-miR-677;bta-miR-7180;bta-miR-874	.	.
TCONS_00041828	XLOC_007352	5	+	1620	3	u	.	o	gene-NC_037332.1:75090808..75091338	NONBTAT026662.2	.	bta-miR-12027;bta-miR-2285aa;bta-miR-2357;bta-miR-2458;bta-miR-2477;bta-miR-9-5p	.	.
TCONS_00041831	XLOC_007354	5	+	1875	2	j	LOC101906435	j	gene-NC_037332.1:75159809..75186766	NONBTAT028523.1	.	bta-miR-12035;bta-miR-150;bta-miR-1949;bta-miR-2307;bta-miR-2349;bta-miR-2434;bta-miR-2438;bta-miR-30b-3p;bta-miR-31;bta-miR-6525;bta-miR-671;bta-miR-7;bta-miR-769	.	.
TCONS_00041883	XLOC_007360	5	+	1751	3	x	RAC2	j	gene-NC_037332.1:75642439..75654914	.	.	bta-miR-11978;bta-miR-12004;bta-miR-12010;bta-miR-149-5p;bta-miR-1911;bta-miR-214;bta-miR-2304;bta-miR-2313-5p;bta-miR-2319a;bta-miR-2319b;bta-miR-23a;bta-miR-2442;bta-miR-2470;bta-miR-2486-5p;bta-miR-3154;bta-miR-504;bta-miR-507b;bta-miR-615;bta-miR-6517;bta-miR-6526	.	.
TCONS_00041884	XLOC_007360	5	+	1705	3	x	RAC2	j	gene-NC_037332.1:75642439..75654914	.	.	bta-miR-11978;bta-miR-12010;bta-miR-1911;bta-miR-214;bta-miR-2304;bta-miR-2313-5p;bta-miR-2319a;bta-miR-2319b;bta-miR-23a;bta-miR-2442;bta-miR-2470;bta-miR-3154;bta-miR-504;bta-miR-507b;bta-miR-615;bta-miR-6517;bta-miR-6526	.	.
TCONS_00042340	XLOC_007418	5	+	1592	2	x	GOLT1B	x	gene-NC_037332.1:88681435..88697393	.	.	bta-miR-2287;bta-miR-2341;bta-miR-3957	.	.
TCONS_00042361	XLOC_007420	5	+	1783	2	x	SLCO1B3	x	gene-NC_037332.1:88900973..88973200	NONBTAT028973.1	.	bta-miR-12012;bta-miR-12042;bta-miR-2300b-3p;bta-miR-2313-5p;bta-miR-2318;bta-miR-2322-5p;bta-miR-2465;bta-miR-670	.	.
TCONS_00042537	XLOC_007460	5	+	3958	2	x	LOC616478	x	gene-NC_037332.1:98437161..98458123	NONBTAT026662.2	.	bta-miR-10178-5p;bta-miR-11994;bta-miR-12017;bta-miR-12035;bta-miR-12042;bta-miR-145;bta-miR-2285cd;bta-miR-2292;bta-miR-2326;bta-miR-2367-3p;bta-miR-2396;bta-miR-2468;bta-miR-378;bta-miR-677;bta-miR-7	.	.
TCONS_00042700	XLOC_007508	5	+	872	4	j	LOC100138381	j	gene-NC_037332.1:100616328..100629399	NONBTAT026662.2	.	bta-miR-12063;bta-miR-2483-3p	.	.
TCONS_00042830	XLOC_007543	5	+	311	2	o	LOC100337495	j	gene-NC_037332.1:103025748..103026501	.	.	bta-miR-677	.	.
TCONS_00043084	XLOC_007584	5	+	2100	3	j	LOC104972567	j	gene-NC_037332.1:105784804..105811570	NONBTAT029870.1	.	bta-miR-10165-5p;bta-miR-10175-3p;bta-miR-12027;bta-miR-122;bta-miR-1247-5p;bta-miR-1839;bta-miR-2370-5p;bta-miR-2381;bta-miR-2430;bta-miR-2888;bta-miR-378;bta-miR-490	.	.
TCONS_00043086	XLOC_007584	5	+	2777	3	j	LOC104972567	j	gene-NC_037332.1:105784804..105811570	NONBTAT029870.1	.	bta-miR-10165-5p;bta-miR-10175-3p;bta-miR-11971;bta-miR-12027;bta-miR-122;bta-miR-1247-5p;bta-miR-1839;bta-miR-2347;bta-miR-2360;bta-miR-2370-5p;bta-miR-2381;bta-miR-2430;bta-miR-2888;bta-miR-378;bta-miR-412;bta-miR-423-5p;bta-miR-490	.	.
TCONS_00043087	XLOC_007584	5	+	2151	4	j	LOC104972567	j	gene-NC_037332.1:105784804..105811570	NONBTAT029870.1	.	bta-miR-10165-5p;bta-miR-10175-3p;bta-miR-12027;bta-miR-122;bta-miR-1247-5p;bta-miR-1839;bta-miR-2370-5p;bta-miR-2381;bta-miR-2430;bta-miR-2888;bta-miR-378;bta-miR-490	.	.
TCONS_00043088	XLOC_007584	5	+	2780	3	j	LOC104972567	j	gene-NC_037332.1:105784804..105811570	NONBTAT029870.1	.	bta-miR-10165-5p;bta-miR-10175-3p;bta-miR-11971;bta-miR-12027;bta-miR-122;bta-miR-1247-5p;bta-miR-1839;bta-miR-2347;bta-miR-2360;bta-miR-2370-5p;bta-miR-2381;bta-miR-2430;bta-miR-2888;bta-miR-378;bta-miR-412;bta-miR-423-5p;bta-miR-490	.	.
TCONS_00043091	XLOC_007584	5	+	2874	2	j	LOC104972567	j	gene-NC_037332.1:105784804..105811570	NONBTAT029870.1	.	bta-miR-10165-5p;bta-miR-10175-3p;bta-miR-11971;bta-miR-122;bta-miR-140;bta-miR-1839;bta-miR-2347;bta-miR-2360;bta-miR-2370-5p;bta-miR-378;bta-miR-412;bta-miR-423-5p;bta-miR-490	.	.
TCONS_00043218	XLOC_007604	5	+	2226	3	j	LOC104972574	j	gene-NC_037332.1:107447558..107486389	.	.	bta-miR-11990;bta-miR-12059;bta-miR-125b;bta-miR-1777a;bta-miR-181a;bta-miR-181c;bta-miR-197;bta-miR-2338;bta-miR-2412;bta-miR-2426;bta-miR-2467-5p;bta-miR-3154;bta-miR-485	.	.
TCONS_00043697	XLOC_007651	5	+	1353	2	x	CBX7	j	gene-NC_037332.1:110607736..110616181	NONBTAT031494.1	bta-mir-11986	bta-miR-329b;bta-miR-338;bta-miR-486	.	.
TCONS_00043702	XLOC_007652	5	+	942	2	j	LOC101906018	j	gene-NC_037332.1:110682076..110741854	NONBTAT028422.1	.	bta-miR-10181-5p;bta-miR-2460;bta-miR-615	.	.
TCONS_00044061	XLOC_007695	5	+	1237	2	o	LOC785804	o	gene-NC_037332.1:113067145..113076648	.	.	bta-miR-11991;bta-miR-12057;bta-miR-2401;bta-miR-2455;bta-miR-874	.	.
TCONS_00044117	XLOC_007717	5	+	206	2	o	SAMM50	o	gene-NC_037332.1:114695022..114725667	.	.	.	.	.
TCONS_00044147	XLOC_007720	5	+	2294	2	x	SHISAL1	o	gene-NC_037332.1:115011617..115032797	NONBTAT021675.2	.	bta-miR-12050;bta-miR-134;bta-miR-2331-3p;bta-miR-2353;bta-miR-2375;bta-miR-2447;bta-miR-664a;bta-miR-7180;bta-miR-940	.	.
TCONS_00044172	XLOC_007724	5	+	2818	2	o	NUP50	o	gene-NC_037332.1:115588160..115610180	.	.	bta-miR-105a;bta-miR-105b;bta-miR-12007;bta-miR-12015;bta-miR-125b;bta-miR-143;bta-miR-2285aa;bta-miR-2337;bta-miR-2455;bta-miR-2895;bta-miR-3064;bta-miR-338;bta-miR-381;bta-miR-670	.	.
TCONS_00044241	XLOC_007741	5	+	1806	3	j	PPARA	j	gene-NC_037332.1:116438920..116513812	NONBTAT026662.2	.	bta-miR-10162-5p;bta-miR-11988;bta-miR-11999;bta-miR-12039;bta-miR-12060;bta-miR-149-3p;bta-miR-2316;bta-miR-2360;bta-miR-2436-3p;bta-miR-2881;bta-miR-3141;bta-miR-3154;bta-miR-677;bta-miR-7865	.	.
TCONS_00044249	XLOC_007741	5	+	1418	2	o	PPARA	o	gene-NC_037332.1:116438920..116513812	NONBTAT021694.2	.	bta-miR-12031;bta-miR-181b;bta-miR-181d;bta-miR-185;bta-miR-24-3p	.	.
TCONS_00044323	XLOC_007753	5	+	1563	3	j	LOC104972612	j	gene-NC_037332.1:118597043..118599410	NONBTAT004129.2	.	bta-miR-10180-3p;bta-miR-12045;bta-miR-12048;bta-miR-12050;bta-miR-12059;bta-miR-223;bta-miR-2284r;bta-miR-2323;bta-miR-2334;bta-miR-2340;bta-miR-2349;bta-miR-2895;bta-miR-326;bta-miR-769	.	.
TCONS_00044324	XLOC_007753	5	+	2260	2	j	LOC104972612	j	gene-NC_037332.1:118597043..118599410	NONBTAT027190.1	.	bta-miR-10180-3p;bta-miR-12045;bta-miR-12048;bta-miR-12050;bta-miR-12059;bta-miR-223;bta-miR-2284r;bta-miR-2285cf;bta-miR-2285cl;bta-miR-2323;bta-miR-2334;bta-miR-2340;bta-miR-2895;bta-miR-339a;bta-miR-339b;bta-miR-769	.	.
TCONS_00044327	XLOC_007754	5	+	685	4	j	LOC104972417	j	gene-NC_037332.1:118640188..118644656	.	.	bta-miR-2470;bta-miR-504	.	.
TCONS_00044328	XLOC_007754	5	+	685	4	j	LOC104972417	j	gene-NC_037332.1:118640188..118644656	.	.	bta-miR-2470;bta-miR-504	.	.
TCONS_00044329	XLOC_007754	5	+	747	5	j	LOC104972417	j	gene-NC_037332.1:118640188..118644656	.	.	bta-miR-2470;bta-miR-2472;bta-miR-504	.	.
TCONS_00044395	XLOC_007761	5	+	427	2	o	MOV10L1	o	gene-NC_037332.1:119477549..119540304	.	.	bta-miR-2454-5p;bta-miR-2467-3p;bta-miR-2886;bta-miR-664a	.	.
TCONS_00044596	XLOC_007785	5	-	2456	3	j	LOC112446640	j	gene-NC_037332.1:1918730..1922317	NONBTAT031110.1	.	bta-miR-10170-5p;bta-miR-10176-5p;bta-miR-11972;bta-miR-11978;bta-miR-1307;bta-miR-185;bta-miR-2366;bta-miR-2373-3p;bta-miR-2430;bta-miR-2489;bta-miR-2893;bta-miR-383;bta-miR-455-3p;bta-miR-504;bta-miR-6519;bta-miR-744	.	.
TCONS_00044803	XLOC_007814	5	-	1044	2	x	ACSS3	o	gene-NC_037332.1:10666743..10671151	NONBTAT020540.2	.	bta-miR-11990	.	.
TCONS_00044837	XLOC_007817	5	-	1066	3	x	LOC104972346	j	gene-NC_037332.1:12217655..12218149	NONBTAT029870.1	.	bta-miR-11989;bta-miR-1224;bta-miR-185;bta-miR-2886	.	.
TCONS_00044871	XLOC_007825	5	-	330	2	x	LOC112446650	x	gene-NC_037332.1:16533625..16542734	.	.	bta-miR-24-3p	.	.
TCONS_00045060	XLOC_007857	5	-	356	2	j	LOC107132465	j	gene-NC_037332.1:22878680..23176157	.	.	bta-miR-2402	.	.
TCONS_00045067	XLOC_007863	5	-	1744	3	u	.	j	gene-NC_037332.1:23688301..23703854	.	.	bta-miR-12010;bta-miR-141;bta-miR-200a;bta-miR-2464-5p;bta-miR-2466-3p;bta-miR-432	.	.
TCONS_00045256	XLOC_007884	5	-	3303	4	j	LOC101906546	j	gene-NC_037332.1:25893142..25911829	.	.	bta-miR-10169-3p;bta-miR-10180-3p;bta-miR-10185-5p;bta-miR-11973;bta-miR-11976;bta-miR-11998;bta-miR-12010;bta-miR-12033;bta-miR-12039;bta-miR-12042;bta-miR-12058;bta-miR-12060;bta-miR-1225-3p;bta-miR-138;bta-miR-1388-3p;bta-miR-149-3p;bta-miR-183;bta-miR-197;bta-miR-2285bb;bta-miR-2330-3p;bta-miR-2330-5p;bta-miR-2415-5p;bta-miR-2418;bta-miR-2428;bta-miR-2440;bta-miR-2454-5p;bta-miR-2467-3p;bta-m…	.	.
TCONS_00045259	XLOC_007884	5	-	2762	5	j	LOC101906546	j	gene-NC_037332.1:25893142..25911829	.	.	bta-miR-10169-3p;bta-miR-10180-3p;bta-miR-10185-5p;bta-miR-11973;bta-miR-11976;bta-miR-11998;bta-miR-12010;bta-miR-12039;bta-miR-12042;bta-miR-12058;bta-miR-12060;bta-miR-1225-3p;bta-miR-138;bta-miR-1388-3p;bta-miR-149-3p;bta-miR-183;bta-miR-197;bta-miR-2285bb;bta-miR-2330-3p;bta-miR-2330-5p;bta-miR-2415-5p;bta-miR-2418;bta-miR-2428;bta-miR-2440;bta-miR-2454-5p;bta-miR-2467-3p;bta-miR-2486-5p;bta…	.	.
TCONS_00045260	XLOC_007884	5	-	2760	5	j	LOC101906546	j	gene-NC_037332.1:25893142..25911829	.	.	bta-miR-10169-3p;bta-miR-10180-3p;bta-miR-10185-5p;bta-miR-11973;bta-miR-11976;bta-miR-11998;bta-miR-12010;bta-miR-12039;bta-miR-12042;bta-miR-12058;bta-miR-12060;bta-miR-1225-3p;bta-miR-138;bta-miR-1388-3p;bta-miR-149-3p;bta-miR-183;bta-miR-197;bta-miR-2285bb;bta-miR-2330-3p;bta-miR-2330-5p;bta-miR-2415-5p;bta-miR-2418;bta-miR-2428;bta-miR-2440;bta-miR-2454-5p;bta-miR-2467-3p;bta-miR-2486-5p;bta…	.	.
TCONS_00045292	XLOC_007891	5	-	1433	2	x	LOC112446667	x	gene-NC_037332.1:26023858..26027377	.	.	bta-miR-2305;bta-miR-615;bta-miR-6534	.	.
TCONS_00045495	XLOC_007927	5	-	511	2	j	LOC112446674	j	gene-NC_037332.1:27781683..27783713	NONBTAT030704.1	.	bta-miR-2396	.	.
TCONS_00045616	XLOC_007936	5	-	1680	2	o	SLC4A8	o	gene-NC_037332.1:28302577..28414816	NONBTAT020718.2	.	bta-miR-11990;bta-miR-12031	.	.
TCONS_00045668	XLOC_007941	5	-	310	2	o	LOC781439	o	gene-NC_037332.1:28877320..28916473	NONBTAT030757.1	.	bta-miR-132	.	.
TCONS_00045771	XLOC_007965	5	-	2053	2	j	TMBIM6	j	gene-NC_037332.1:30112133..30128817	.	.	bta-miR-10178-5p;bta-miR-12038;bta-miR-1388-3p;bta-miR-2303;bta-miR-2426;bta-miR-2454-5p;bta-miR-383;bta-miR-423-3p;bta-miR-658	.	.
TCONS_00045922	XLOC_007983	5	-	1798	2	x	CCNT1	x	gene-NC_037332.1:31054258..31095012	NONBTAT020761.2	.	bta-miR-1301;bta-miR-2324;bta-miR-2399-5p;bta-miR-2438;bta-miR-339a;bta-miR-562	.	.
TCONS_00046006	XLOC_008018	5	-	1016	3	x	LOC112446800	j	gene-NC_037332.1:33838789..33841658	.	.	bta-miR-12030;bta-miR-1307;bta-miR-6122-5p	.	.
TCONS_00046007	XLOC_008018	5	-	1143	3	x	LOC112446800	x	gene-NC_037332.1:33841683..33847109	.	.	bta-miR-12030;bta-miR-1307;bta-miR-2294	.	.
TCONS_00046015	XLOC_008024	5	-	12921	2	o	ARID2	o	gene-NC_037332.1:34309326..34518038	NONBTAT020791.2	.	bta-miR-10167-3p;bta-miR-10169-3p;bta-miR-11998;bta-miR-12022;bta-miR-12032;bta-miR-12050;bta-miR-12060;bta-miR-122;bta-miR-1251;bta-miR-135b;bta-miR-181b;bta-miR-181c;bta-miR-181d;bta-miR-190a;bta-miR-2285ct;bta-miR-2285z;bta-miR-2305;bta-miR-2332;bta-miR-2360;bta-miR-2385-5p;bta-miR-2394;bta-miR-2400;bta-miR-2417;bta-miR-2425-5p;bta-miR-2443;bta-miR-362-5p;bta-miR-454;bta-miR-488;bta-miR-539;bt…	.	.
TCONS_00046231	XLOC_008064	5	-	5077	3	j	CPSF6	j	gene-NC_037332.1:44555923..44588479	NONBTAT020902.2	.	bta-miR-11986b;bta-miR-1949;bta-miR-199b;bta-miR-2285w;bta-miR-2294;bta-miR-2379;bta-miR-3601;bta-miR-361;bta-miR-7864	.	.
TCONS_00046341	XLOC_008075	5	-	2723	2	o	CAND1	o	gene-NC_037332.1:46485390..46529229	NONBTAT020926.2	.	bta-miR-10185-5p;bta-miR-11978;bta-miR-12010;bta-miR-12022;bta-miR-154b;bta-miR-2285ac;bta-miR-2292;bta-miR-2415-3p;bta-miR-2457;bta-miR-455-3p;bta-miR-671;bta-miR-7180	.	.
TCONS_00046443	XLOC_008089	5	-	1726	2	o	RASSF3	o	gene-NC_037332.1:49114718..49190990	.	.	bta-miR-2285q;bta-miR-2394;bta-miR-2902;bta-miR-2904;bta-miR-7857-3p	.	.
TCONS_00046853	XLOC_008146	5	-	1332	2	o	SLC39A5	o	gene-NC_037332.1:57091700..57097291	.	.	bta-miR-1225-3p;bta-miR-133a;bta-miR-133b;bta-miR-2326;bta-miR-2346;bta-miR-483;bta-miR-484;bta-miR-7864	.	.
TCONS_00047106	XLOC_008267	5	-	2710	4	j	NEUROD4	j	gene-NC_037332.1:59882602..59920743	.	.	bta-let-7i;bta-miR-10165-5p;bta-miR-11978;bta-miR-11989;bta-miR-12019;bta-miR-12031;bta-miR-12050;bta-miR-1249;bta-miR-1284;bta-miR-2287;bta-miR-2377;bta-miR-2478;bta-miR-383;bta-miR-504	.	.
TCONS_00047107	XLOC_008267	5	-	2299	4	j	NEUROD4	j	gene-NC_037332.1:59882602..59920743	.	.	bta-let-7i;bta-miR-11978;bta-miR-11989;bta-miR-12019;bta-miR-12050;bta-miR-1249;bta-miR-2287;bta-miR-504	.	.
TCONS_00047125	XLOC_008270	5	-	379	2	o	HAL	o	gene-NC_037332.1:60276270..60300317	.	.	.	.	.
TCONS_00047154	XLOC_008276	5	-	1766	4	j	LOC101907503	j	gene-NC_037332.1:62725829..62746842	NONBTAT030813.1	.	bta-let-7a-5p;bta-let-7b;bta-let-7c;bta-let-7f;bta-let-7g;bta-let-7i;bta-miR-11989;bta-miR-11995;bta-miR-12006;bta-miR-196b;bta-miR-2298;bta-miR-2340;bta-miR-2350;bta-miR-2366	.	.
TCONS_00047267	XLOC_008285	5	-	3829	6	j	LOC112446713	j	gene-NC_037332.1:64561989..64586049	NONBTAT027886.1	.	bta-miR-10020;bta-miR-11985;bta-miR-11997;bta-miR-12014;bta-miR-16a;bta-miR-16b;bta-miR-195;bta-miR-2284r;bta-miR-2300a-5p;bta-miR-2305;bta-miR-2309;bta-miR-2319b;bta-miR-2330-5p;bta-miR-2360;bta-miR-2366;bta-miR-2368-5p;bta-miR-2375;bta-miR-2380;bta-miR-2431-5p;bta-miR-2443;bta-miR-2471-5p;bta-miR-2895;bta-miR-34a;bta-miR-409a;bta-miR-484;bta-miR-504;bta-miR-6528	.	.
TCONS_00047544	XLOC_008319	5	-	1589	2	o	NUAK1	o	gene-NC_037332.1:69473191..69552257	NONBTAT021178.2	.	bta-miR-12010;bta-miR-204;bta-miR-2431-5p	.	.
TCONS_00047553	XLOC_008320	5	-	1204	2	o	CKAP4	o	gene-NC_037332.1:69630423..69639201	.	.	bta-miR-10168-5p;bta-miR-12047;bta-miR-2364;bta-miR-2431-3p;bta-miR-3120;bta-miR-677	.	.
TCONS_00047671	XLOC_008338	5	-	1088	2	u	.	u	.	.	.	bta-miR-2334;bta-miR-2362;bta-miR-2412;bta-miR-2917;bta-miR-3154;bta-miR-320a;bta-miR-4657;bta-miR-940	.	.
TCONS_00047672	XLOC_008338	5	-	1091	4	u	.	u	.	.	.	bta-miR-2314;bta-miR-2465;bta-miR-2917;bta-miR-3154;bta-miR-320a;bta-miR-940	.	.
TCONS_00047854	XLOC_008355	5	-	829	3	u	.	u	.	.	.	bta-miR-12060;bta-miR-2392	.	.
TCONS_00047855	XLOC_008355	5	-	933	3	u	.	u	.	.	.	bta-miR-12060;bta-miR-2392	.	.
TCONS_00047856	XLOC_008355	5	-	1079	3	u	.	u	.	.	.	bta-miR-12060;bta-miR-2392;bta-miR-670	.	.
TCONS_00048099	XLOC_008382	5	-	1719	3	j	LOC112446730	j	gene-NC_037332.1:78567243..78613359	.	.	bta-miR-140;bta-miR-200c;bta-miR-2286;bta-miR-2470;bta-miR-4286	.	.
TCONS_00048224	XLOC_008401	5	-	3308	2	j	LOC112446733	j	gene-NC_037332.1:82979524..82981912	NONBTAT026662.2	.	bta-miR-11992;bta-miR-12035;bta-miR-12050;bta-miR-125a;bta-miR-125b;bta-miR-145;bta-miR-181a;bta-miR-181b;bta-miR-2397-5p;bta-miR-2442;bta-miR-29b;bta-miR-541;bta-miR-582;bta-miR-96	.	.
TCONS_00048225	XLOC_008401	5	-	2980	2	j	LOC112446733	j	gene-NC_037332.1:82979524..82981912	NONBTAT021315.2	.	bta-miR-11992;bta-miR-125a;bta-miR-125b;bta-miR-181a;bta-miR-181b;bta-miR-2355-5p;bta-miR-2397-5p;bta-miR-2442;bta-miR-541;bta-miR-96	.	ADR
TCONS_00048227	XLOC_008401	5	-	1629	3	j	LOC112446733	j	gene-NC_037332.1:82979524..82981912	.	.	bta-miR-125a;bta-miR-125b;bta-miR-2442;bta-miR-541;bta-miR-96	.	.
TCONS_00048228	XLOC_008402	5	-	418	2	x	ITPR2	x	gene-NC_037332.1:82983174..83573310	NONBTAT029651.1	.	bta-miR-12002b;bta-miR-12022;bta-miR-455-3p	.	.
TCONS_00048229	XLOC_008402	5	-	391	2	x	ITPR2	x	gene-NC_037332.1:82983174..83573310	NONBTAT029651.1	.	bta-miR-12002b;bta-miR-12022;bta-miR-455-3p	.	.
TCONS_00048249	XLOC_008407	5	-	3546	2	o	LOC104972526	o	gene-NC_037332.1:84617331..84618782	.	.	bta-miR-12038;bta-miR-200a;bta-miR-2311;bta-miR-2355-5p;bta-miR-2888;bta-miR-29b;bta-miR-29c;bta-miR-29d-3p;bta-miR-431	.	.
TCONS_00048261	XLOC_008409	5	-	575	3	j	ETFRF1	j	gene-NC_037332.1:84792353..84799324	.	.	bta-miR-2294;bta-miR-2320-5p;bta-miR-2326;bta-miR-2376;bta-miR-378b	.	.
TCONS_00048344	XLOC_008433	5	-	3245	3	j	AEBP2	j	gene-NC_037332.1:90467437..90530554	NONBTAT021395.2	.	bta-miR-10175-3p;bta-miR-134;bta-miR-2439-3p;bta-miR-6525	.	.
TCONS_00048530	XLOC_008464	5	-	963	2	o	CREBL2	o	gene-NC_037332.1:97173591..97203147	.	.	bta-miR-2411-5p	.	.
TCONS_00048809	XLOC_008530	5	-	441	2	o	CLSTN3	o	gene-NC_037332.1:103220645..103250624	NONBTAT026662.2	.	bta-miR-11988;bta-miR-2346;bta-miR-3154	.	.
TCONS_00048840	XLOC_008537	5	-	567	4	j	C1S	j	gene-NC_037332.1:103407687..103418903	.	.	bta-miR-12004;bta-miR-2291;bta-miR-2439-5p	.	.
TCONS_00048950	XLOC_008553	5	-	291	2	o	NCAPD2	o	gene-NC_037332.1:103877229..103902735	.	.	bta-miR-10180-3p;bta-miR-12056;bta-miR-2305;bta-miR-2360;bta-miR-2425-5p;bta-miR-2449;bta-miR-6528;bta-miR-664a	.	.
TCONS_00049000	XLOC_008564	5	-	1840	4	j	LOC100847453	j	gene-NC_037332.1:104021092..104024166	NONBTAT027580.1	.	bta-miR-2285bj;bta-miR-2305;bta-miR-2366;bta-miR-2410;bta-miR-2460;bta-miR-2472;bta-miR-27a-5p;bta-miR-7180;bta-miR-760-3p	.	.
TCONS_00049421	XLOC_008632	5	-	1500	2	x	PICK1	x	gene-NC_037332.1:109834403..109851537	.	.	bta-miR-2284i;bta-miR-2423	.	.
TCONS_00050119	XLOC_008747	5	-	1008	2	j	LOC101904776	j	gene-NC_037332.1:118067652..118080436	.	.	bta-miR-12041;bta-miR-2285ah-5p;bta-miR-2375;bta-miR-2456;bta-miR-331-3p;bta-miR-507b	.	.
TCONS_00050742	XLOC_008957	6	+	548	2	u	.	u	.	.	.	bta-miR-12056;bta-miR-2305;bta-miR-2313-5p;bta-miR-2326	.	.
TCONS_00050762	XLOC_008960	6	+	654	5	j	LOC101902994	j	gene-NC_037333.1:14878452..15003723	NONBTAT029674.1	.	bta-miR-216a;bta-miR-2366;bta-miR-2443;bta-miR-2464-5p;bta-miR-2467-3p	.	.
TCONS_00050768	XLOC_008960	6	+	1167	6	j	LOC101902994	j	gene-NC_037333.1:14878452..15003723	.	.	bta-miR-199a-5p;bta-miR-216a;bta-miR-2443;bta-miR-2464-5p;bta-miR-2467-3p	.	.
TCONS_00050773	XLOC_008960	6	+	365	5	j	LOC101902994	j	gene-NC_037333.1:14878452..15003723	.	.	bta-miR-216a;bta-miR-2443;bta-miR-2464-5p;bta-miR-2467-3p	.	.
TCONS_00050866	XLOC_008975	6	+	866	2	x	SGMS2	x	gene-NC_037333.1:17292878..17392257	NONBTAT021880.2	.	bta-miR-2439-3p;bta-miR-26a;bta-miR-6534;bta-miR-7857-3p	.	.
TCONS_00050923	XLOC_008991	6	+	7161	3	j	CXXC4	j	gene-NC_037333.1:20698471..20728746	NONBTAT021928.2	.	bta-miR-10171-3p;bta-miR-12048;bta-miR-12056;bta-miR-12057;bta-miR-141;bta-miR-149-3p;bta-miR-195;bta-miR-199a-3p;bta-miR-2285ah-5p;bta-miR-2286;bta-miR-2305;bta-miR-2334;bta-miR-2356;bta-miR-2370-5p;bta-miR-2414;bta-miR-339a;bta-miR-339b;bta-miR-412;bta-miR-494;bta-miR-532;bta-miR-574;bta-miR-6524;bta-miR-7865	.	.
TCONS_00050953	XLOC_008994	6	+	1532	2	o	BDH2	o	gene-NC_037333.1:21762056..21790795	.	.	bta-miR-1388-3p;bta-miR-761	.	.
TCONS_00051057	XLOC_009010	6	+	1848	2	o	DNAJB14	o	gene-NC_037333.1:24740840..24782676	.	.	bta-miR-150;bta-miR-342;bta-miR-486	.	.
TCONS_00051184	XLOC_009033	6	+	945	2	x	PDLIM5	j	gene-NC_037333.1:30141707..30142194	NONBTAT026662.2	.	bta-miR-2285dj;bta-miR-2458;bta-miR-34a;bta-miR-449c	.	.
TCONS_00051269	XLOC_009048	6	+	448	2	o	PYURF	o	gene-NC_037333.1:36250119..36338547	.	.	bta-miR-2479	.	.
TCONS_00051308	XLOC_009052	6	+	538	4	j	LOC112447053	j	gene-NC_037333.1:36757433..36938097	.	.	bta-miR-677	.	.
TCONS_00051405	XLOC_009065	6	+	1248	3	j	LOC104972733	j	gene-NC_037333.1:43013924..43081541	NONBTAT026662.2	.	bta-miR-11986b;bta-miR-12017;bta-miR-432;bta-miR-455-3p	.	.
TCONS_00051412	XLOC_009065	6	+	2198	3	j	LOC104972733	j	gene-NC_037333.1:43013924..43081541	NONBTAT026662.2	.	bta-miR-10173-5p;bta-miR-12035	.	.
TCONS_00051414	XLOC_009066	6	+	2202	2	u	.	i	gene-NC_037333.1:43092925..43201150	NONBTAT030653.1	.	bta-miR-12053;bta-miR-195;bta-miR-2355-3p;bta-miR-2430;bta-miR-378b;bta-miR-574	.	.
TCONS_00051440	XLOC_009072	6	+	1129	2	o	LOC112447056	o	gene-NC_037333.1:44695217..44711267	NONBTAT022160.2	.	bta-miR-2340	.	.
TCONS_00051687	XLOC_009100	6	+	2051	2	j	LOC101907152	j	gene-NC_037333.1:57629661..57633964	NONBTAT030888.1	.	bta-miR-1260b;bta-miR-2454-5p;bta-miR-2459	.	.
TCONS_00051802	XLOC_009116	6	+	7326	5	j	LOC101901948	j	gene-NC_037333.1:59400548..59439369	NONBTAT028797.1	.	bta-miR-10020;bta-miR-10a;bta-miR-10b;bta-miR-12005;bta-miR-12061;bta-miR-128;bta-miR-1301;bta-miR-151-3p;bta-miR-193a-5p;bta-miR-214;bta-miR-2339;bta-miR-2355-5p;bta-miR-2367-5p;bta-miR-2381;bta-miR-2410;bta-miR-2442;bta-miR-2460;bta-miR-2464-5p;bta-miR-2467-3p;bta-miR-31;bta-miR-3154;bta-miR-376c;bta-miR-763;bta-miR-935	.	.
TCONS_00051814	XLOC_009119	6	+	940	2	x	APBB2	o	gene-NC_037333.1:59801601..59803471	.	.	bta-miR-12036;bta-miR-302c;bta-miR-6123	.	.
TCONS_00051942	XLOC_009141	6	+	675	2	x	CORIN	x	gene-NC_037333.1:66273885..66582732	NONBTAT027293.1	.	bta-miR-11996;bta-miR-2284z;bta-miR-6120-5p;bta-miR-93	.	.
TCONS_00052015	XLOC_009152	6	+	2598	2	x	SGCB	x	gene-NC_037333.1:67878832..67905935	NONBTAT026662.2	.	bta-miR-11988;bta-miR-12022;bta-miR-2300a-5p;bta-miR-2319a;bta-miR-2319b;bta-miR-2366;bta-miR-2461-3p;bta-miR-25;bta-miR-3154;bta-miR-455-3p;bta-miR-875	.	.
TCONS_00052026	XLOC_009156	6	+	2275	5	j	DANCR	=	gene-NC_037333.1:68399274..68415217	NONBTAT030940.1	.	bta-miR-11978;bta-miR-12005;bta-miR-12038;bta-miR-134;bta-miR-205;bta-miR-216a;bta-miR-2284r;bta-miR-2285ao;bta-miR-2290;bta-miR-2324;bta-miR-2418;bta-miR-2471-5p;bta-miR-2472;bta-miR-338;bta-miR-409b;bta-miR-485;bta-miR-574;bta-miR-6535	.	.
TCONS_00052027	XLOC_009156	6	+	930	5	j	DANCR	j	gene-NC_037333.1:68399274..68415217	NONBTAT030940.1	.	bta-miR-12005;bta-miR-205;bta-miR-2284r;bta-miR-2471-5p;bta-miR-338;bta-miR-7863	.	.
TCONS_00052029	XLOC_009156	6	+	747	5	j	DANCR	j	gene-NC_037333.1:68399274..68415217	NONBTAT030940.1	.	bta-miR-12005;bta-miR-205;bta-miR-2284r;bta-miR-2471-5p;bta-miR-338	.	.
TCONS_00052064	XLOC_009162	6	+	1652	2	x	LOC101906021	x	gene-NC_037333.1:69402820..69404622	.	.	bta-let-7b;bta-miR-2285aq;bta-miR-2285bi;bta-miR-2406;bta-miR-2483-3p	.	.
TCONS_00052109	XLOC_009170	6	+	1104	2	o	LOC100138563	o	gene-NC_037333.1:70458765..70529979	.	.	bta-miR-11994;bta-miR-12031;bta-miR-12036;bta-miR-12042;bta-miR-12054;bta-miR-187;bta-miR-190b;bta-miR-2304;bta-miR-485;bta-miR-876	.	.
TCONS_00052208	XLOC_009183	6	+	609	2	j	LOC104968891	j	gene-NC_037333.1:71982262..71987114	.	.	bta-miR-199a-3p;bta-miR-2331-3p;bta-miR-2355-3p;bta-miR-346;bta-miR-7862	.	.
TCONS_00052210	XLOC_009183	6	+	340	2	j	LOC104968891	j	gene-NC_037333.1:71982262..71987114	.	.	bta-miR-12051;bta-miR-199a-3p;bta-miR-2355-3p;bta-miR-7862	.	.
TCONS_00052316	XLOC_009210	6	+	1865	2	x	LOC540615	x	gene-NC_037333.1:84339443..84360654	NONBTAT030422.1	.	bta-miR-1197;bta-miR-12032;bta-miR-12060;bta-miR-139;bta-miR-15a;bta-miR-188;bta-miR-455-3p	.	.
TCONS_00052317	XLOC_009210	6	+	1794	2	x	LOC540615	x	gene-NC_037333.1:84339443..84360654	NONBTAT030422.1	.	bta-miR-1197;bta-miR-12032;bta-miR-12060;bta-miR-139;bta-miR-15a;bta-miR-188;bta-miR-455-3p	.	.
TCONS_00052360	XLOC_009215	6	+	753	8	j	HSTN	j	gene-NC_037333.1:85459356..85489801	NONBTAT022520.2	.	.	.	.
TCONS_00052361	XLOC_009215	6	+	685	7	j	HSTN	j	gene-NC_037333.1:85459356..85489801	NONBTAT022520.2	.	.	.	.
TCONS_00052447	XLOC_009237	6	+	1111	2	o	LOC782958	o	gene-NC_037333.1:86910219..86912212	NONBTAT028031.1	.	bta-miR-455-3p;bta-miR-6501	.	.
TCONS_00052477	XLOC_009247	6	+	683	3	j	LOC112447101	j	gene-NC_037333.1:88732058..88801474	NONBTAT030305.1	.	bta-miR-2301;bta-miR-2430;bta-miR-302a;bta-miR-302b;bta-miR-302c;bta-miR-302d;bta-miR-320b;bta-miR-432	.	.
TCONS_00052573	XLOC_009270	6	+	2315	2	x	SCARB2	x	gene-NC_037333.1:91048369..91131130	.	.	bta-miR-12058;bta-miR-2286;bta-miR-23b-5p;bta-miR-2441;bta-miR-486	.	.
TCONS_00052782	XLOC_009291	6	+	2760	2	o	BMP3	o	gene-NC_037333.1:95814675..95846648	NONBTAT022630.2	.	bta-miR-10161-5p;bta-miR-12035;bta-miR-140;bta-miR-2305;bta-miR-2384;bta-miR-3600;bta-miR-425-3p;bta-miR-484	.	.
TCONS_00052787	XLOC_009294	6	+	1052	2	x	RASGEF1B	x	gene-NC_037333.1:96214368..96875236	.	.	bta-miR-10166-5p;bta-miR-425-3p	.	.
TCONS_00053078	XLOC_009340	6	+	1187	4	j	LOC112447169	j	gene-NC_037333.1:105845891..105878011	NONBTAT022770.2	.	bta-miR-2370-5p;bta-miR-2459	.	.
TCONS_00053138	XLOC_009351	6	+	682	2	j	CC2D2A	j	gene-NC_037333.1:110620061..110751250	.	.	bta-miR-1777a;bta-miR-2328-5p;bta-miR-2433;bta-miR-2451;bta-miR-2454-5p;bta-miR-2486-5p;bta-miR-449d;bta-miR-9-5p	.	.
TCONS_00053179	XLOC_009360	6	+	1052	2	o	MRFAP1L1	o	gene-NC_037333.1:113175865..113178198	.	.	bta-miR-2305;bta-miR-342	.	.
TCONS_00053232	XLOC_009368	6	+	1056	2	x	GRPEL1	x	gene-NC_037333.1:113529002..113543131	.	.	bta-miR-11988;bta-miR-1343-5p;bta-miR-2375;bta-miR-2422;bta-miR-2450a;bta-miR-6523a;bta-miR-7860	.	.
TCONS_00053311	XLOC_009377	6	+	218	2	o	LRPAP1	o	gene-NC_037333.1:115369801..115383647	NONBTAT031403.1	.	bta-miR-2447;bta-miR-2454-5p	.	.
TCONS_00053366	XLOC_009383	6	+	1086	2	u	.	j	gene-NC_037333.1:115963281..115974427	NONBTAT030776.1	.	bta-miR-10168-5p;bta-miR-11984;bta-miR-149-3p;bta-miR-2292;bta-miR-2389;bta-miR-2888;bta-miR-339a;bta-miR-339b;bta-miR-615;bta-miR-7865	.	.
TCONS_00053367	XLOC_009383	6	+	1016	2	u	.	j	gene-NC_037333.1:115963281..115974427	NONBTAT030776.1	.	bta-miR-10168-5p;bta-miR-149-3p;bta-miR-2292;bta-miR-2389;bta-miR-2396;bta-miR-2888;bta-miR-339a;bta-miR-339b;bta-miR-370;bta-miR-615;bta-miR-7865	.	.
TCONS_00053557	XLOC_009423	6	-	2630	3	j	LOC107132537	j	gene-NC_037333.1:2107060..2110395	NONBTAT021717.2	.	bta-miR-10165-5p;bta-miR-1197;bta-miR-181c;bta-miR-21-3p;bta-miR-2328-3p;bta-miR-2353;bta-miR-2360;bta-miR-2374;bta-miR-2467-3p;bta-miR-2486-5p;bta-miR-2893;bta-miR-484;bta-miR-7180;bta-miR-873	.	.
TCONS_00053648	XLOC_009439	6	-	718	3	j	LOC112447033	j	gene-NC_037333.1:6488929..6492259	NONBTAT026662.2	.	bta-miR-11986b;bta-miR-151-3p;bta-miR-338	.	.
TCONS_00053659	XLOC_009441	6	-	304	3	j	LOC100847143	j	gene-NC_037333.1:6861851..6862896	NONBTAT021790.2	.	bta-miR-10179-5p;bta-miR-12038;bta-miR-449a;bta-miR-449b;bta-miR-664a;bta-miR-876	.	.
TCONS_00053816	XLOC_009455	6	-	817	2	u	.	j	gene-NC_037333.1:12216828..12918744	.	.	bta-miR-12007;bta-miR-12009;bta-miR-12050;bta-miR-1584-5p;bta-miR-187;bta-miR-2316;bta-miR-2430;bta-miR-2436-3p;bta-miR-2890	.	PIT
TCONS_00053895	XLOC_009466	6	-	741	2	x	PITX2	o	gene-NC_037333.1:14830944..14833913	.	.	bta-miR-12003;bta-miR-185;bta-miR-2438;bta-miR-367;bta-miR-6535	.	.
TCONS_00053912	XLOC_009477	6	-	1616	4	j	GAR1	j	gene-NC_037333.1:15597104..15604907	NONBTAT021851.2	.	bta-let-7i;bta-miR-11978;bta-miR-2285m;bta-miR-2450d;bta-miR-30a-5p;bta-miR-30e-5p;bta-miR-7865	.	PIT
TCONS_00053971	XLOC_009484	6	-	544	2	u	.	u	.	.	.	bta-miR-8550	.	.
TCONS_00053972	XLOC_009485	6	-	1813	2	u	.	u	.	NONBTAT031292.1	.	bta-miR-10175-3p;bta-miR-1282;bta-miR-2320-5p;bta-miR-485;bta-miR-664a;bta-miR-7	.	.
TCONS_00054099	XLOC_009508	6	-	942	2	o	NFKB1	o	gene-NC_037333.1:22205839..22328607	.	.	bta-miR-11993;bta-miR-2898	.	.
TCONS_00054112	XLOC_009514	6	-	400	2	x	EMCN	x	gene-NC_037333.1:24210539..24332555	NONBTAT031363.1	.	bta-miR-204;bta-miR-211;bta-miR-2285ck;bta-miR-338;bta-miR-339a	.	.
TCONS_00054113	XLOC_009514	6	-	398	2	x	EMCN	x	gene-NC_037333.1:24210539..24332555	NONBTAT031363.1	.	bta-miR-204;bta-miR-211;bta-miR-2285ck;bta-miR-338;bta-miR-339a	.	.
TCONS_00054114	XLOC_009514	6	-	1460	3	j	LOC104972699	j	gene-NC_037333.1:24391717..24447437	NONBTAT031363.1	.	bta-miR-11977;bta-miR-11981;bta-miR-204;bta-miR-211;bta-miR-2285ck;bta-miR-2367-5p;bta-miR-2466-3p;bta-miR-338;bta-miR-339a;bta-miR-504;bta-miR-677;bta-miR-708	.	.
TCONS_00054115	XLOC_009514	6	-	1571	4	j	LOC104972699	j	gene-NC_037333.1:24391717..24447437	NONBTAT031363.1	.	bta-miR-11977;bta-miR-11981;bta-miR-204;bta-miR-211;bta-miR-2285ck;bta-miR-2367-5p;bta-miR-2466-3p;bta-miR-338;bta-miR-339a;bta-miR-504;bta-miR-677;bta-miR-708	.	.
TCONS_00054116	XLOC_009514	6	-	810	4	o	LOC104972699	o	gene-NC_037333.1:24391717..24447437	NONBTAT031363.1	.	bta-miR-1584-3p;bta-miR-204;bta-miR-211;bta-miR-2285ac;bta-miR-2285br;bta-miR-2285ce;bta-miR-2285ck;bta-miR-338;bta-miR-339a	.	.
TCONS_00054117	XLOC_009514	6	-	1081	7	j	LOC104972699	j	gene-NC_037333.1:24391717..24447437	.	.	bta-miR-11981;bta-miR-1584-3p;bta-miR-2285ac;bta-miR-2285br;bta-miR-2285ce;bta-miR-2367-5p;bta-miR-504	.	.
TCONS_00054121	XLOC_009514	6	-	625	4	u	.	u	.	.	.	bta-miR-1584-3p;bta-miR-2285ac;bta-miR-2285br;bta-miR-2285ce;bta-miR-2904;bta-miR-664a	.	.
TCONS_00054138	XLOC_009519	6	-	4332	2	x	C6H4orf54	x	gene-NC_037333.1:24973843..24992993	NONBTAT021980.2	.	bta-miR-10161-5p;bta-miR-11996;bta-miR-11997;bta-miR-146a;bta-miR-146b;bta-miR-204;bta-miR-211;bta-miR-2285ak-5p;bta-miR-2285bh;bta-miR-2285di;bta-miR-2376;bta-miR-433	.	.
TCONS_00054150	XLOC_009522	6	-	458	2	x	ADH1C	x	gene-NC_037333.1:25281364..25302044	NONBTAT027966.1	.	bta-miR-3600	.	.
TCONS_00054151	XLOC_009523	6	-	2509	2	x	ADH1C	x	gene-NC_037333.1:25281364..25302044	NONBTAT022624.2	.	bta-miR-12047;bta-miR-1224;bta-miR-2356;bta-miR-296-3p;bta-miR-29b	.	.
TCONS_00054153	XLOC_009524	6	-	732	2	u	.	j	gene-NC_037333.1:25389144..25397452	.	.	bta-miR-10172-3p;bta-miR-12017;bta-miR-378;bta-miR-378c;bta-miR-378d	.	.
TCONS_00054156	XLOC_009527	6	-	419	2	x	ADH4	x	gene-NC_037333.1:25480558..25512888	.	.	bta-miR-10173-5p	.	.
TCONS_00054157	XLOC_009527	6	-	488	2	x	ADH4	x	gene-NC_037333.1:25480558..25512888	.	.	bta-miR-10173-5p	.	.
TCONS_00054161	XLOC_009529	6	-	1032	3	u	.	i	gene-NC_037333.1:25768979..25798287	.	.	bta-miR-574	.	.
TCONS_00054192	XLOC_009538	6	-	1269	3	j	LOC782977	j	gene-NC_037333.1:27219841..27226718	NONBTAT032007.1	.	bta-miR-12012;bta-miR-652	.	.
TCONS_00054198	XLOC_009542	6	-	3942	5	x	UNC5C	j	gene-NC_037333.1:29361063..29368163	.	.	bta-miR-10171-3p;bta-miR-11979;bta-miR-12032;bta-miR-1248;bta-miR-149-5p;bta-miR-21-3p;bta-miR-2292;bta-miR-2340;bta-miR-2431-3p;bta-miR-2447;bta-miR-2465;bta-miR-2472;bta-miR-2886;bta-miR-378;bta-miR-378c;bta-miR-378d;bta-miR-574;bta-miR-615;bta-miR-708	.	.
TCONS_00054343	XLOC_009555	6	-	3599	2	x	GPRIN3	o	gene-NC_037333.1:35471415..35498148	NONBTAT022066.2	.	bta-miR-148c;bta-miR-1949;bta-miR-2285ba;bta-miR-2285di;bta-miR-2304;bta-miR-2461-3p;bta-miR-338	.	.
TCONS_00054456	XLOC_009577	6	-	396	2	x	LOC782172	x	gene-NC_037333.1:41691341..41705046	NONBTAT026662.2	.	.	.	.
TCONS_00054668	XLOC_009612	6	-	1345	2	x	NWD2	x	gene-NC_037333.1:56603723..56734199	NONBTAT031559.1	.	bta-miR-10175-3p;bta-miR-11989;bta-miR-2285s;bta-miR-2381;bta-miR-2464-5p;bta-miR-2465;bta-miR-2471-5p;bta-miR-874	.	.
TCONS_00054679	XLOC_009621	6	-	1876	5	j	LOC112447067	j	gene-NC_037333.1:57752815..57833489	NONBTAT026662.2	.	bta-miR-11986b;bta-miR-2285ck;bta-miR-2375;bta-miR-338	.	.
TCONS_00054680	XLOC_009621	6	-	2034	6	j	LOC112447067	j	gene-NC_037333.1:57752815..57833489	NONBTAT026662.2	.	bta-miR-11986b;bta-miR-2285ck;bta-miR-2375;bta-miR-338	.	.
TCONS_00054683	XLOC_009621	6	-	903	4	j	LOC112447067	j	gene-NC_037333.1:57752815..57833489	NONBTAT030589.1	.	bta-miR-2428;bta-miR-2454-5p;bta-miR-433	.	.
TCONS_00054937	XLOC_009641	6	-	1117	3	x	LIMCH1	o	gene-NC_037333.1:60213269..60226053	NONBTAT031187.1	.	bta-miR-12012;bta-miR-12019;bta-miR-2306;bta-miR-24-3p;bta-miR-2453;bta-miR-27a-5p	.	.
TCONS_00054939	XLOC_009643	6	-	919	2	o	PHOX2B	o	gene-NC_037333.1:60645372..60650298	NONBTAT022314.2	.	bta-miR-12005;bta-miR-190b;bta-miR-2285q;bta-miR-2353;bta-miR-758	.	.
TCONS_00054945	XLOC_009648	6	-	832	2	o	BEND4	o	gene-NC_037333.1:60978551..61011548	NONBTAT022319.2	.	bta-miR-141;bta-miR-200a	.	.
TCONS_00055068	XLOC_009664	6	-	10248	2	x	GABRB1	j	gene-NC_037333.1:66038518..66069177	NONBTAT030938.1	.	bta-miR-1;bta-miR-10164-3p;bta-miR-103;bta-miR-12022;bta-miR-12059;bta-miR-138;bta-miR-149-5p;bta-miR-184;bta-miR-195;bta-miR-206;bta-miR-2285bi;bta-miR-2311;bta-miR-2384;bta-miR-2452;bta-miR-433;bta-miR-450b;bta-miR-455-3p;bta-miR-6525	.	.
TCONS_00055383	XLOC_009697	6	-	613	5	j	LOC107132570	j	gene-NC_037333.1:71073750..71129238	NONBTAT029674.1	.	bta-miR-10020;bta-miR-143;bta-miR-2342	.	.
TCONS_00055387	XLOC_009700	6	-	1944	5	j	LOC101906526	j	gene-NC_037333.1:71175548..71200906	NONBTAT022421.2	.	bta-miR-10168-5p;bta-miR-2355-3p;bta-miR-2376;bta-miR-2406;bta-miR-6528	.	.
TCONS_00055389	XLOC_009700	6	-	1919	5	j	LOC101906526	j	gene-NC_037333.1:71175548..71200906	NONBTAT022421.2	.	bta-miR-10168-5p;bta-miR-2355-3p;bta-miR-2376;bta-miR-2406;bta-miR-331-3p;bta-miR-6528	.	.
TCONS_00055503	XLOC_009717	6	-	3324	5	u	.	o	gene-NC_037333.1:72814079..72825788	NONBTAT027223.1	.	bta-miR-10181-5p;bta-miR-11986b;bta-miR-12031;bta-miR-200b;bta-miR-200c;bta-miR-205;bta-miR-218;bta-miR-2285ck;bta-miR-2285dk;bta-miR-2375;bta-miR-3956;bta-miR-429;bta-miR-708	.	.
TCONS_00055504	XLOC_009717	6	-	3371	4	u	.	x	gene-NC_037333.1:72860035..72861253	NONBTAT029649.1	.	bta-miR-10181-5p;bta-miR-11986b;bta-miR-12031;bta-miR-1584-5p;bta-miR-200b;bta-miR-200c;bta-miR-205;bta-miR-218;bta-miR-2285ck;bta-miR-2285dk;bta-miR-2375;bta-miR-3956;bta-miR-429;bta-miR-6525;bta-miR-708;bta-miR-7865	.	.
TCONS_00055621	XLOC_009748	6	-	1664	2	o	LOC540615	o	gene-NC_037333.1:84339443..84360654	NONBTAT030422.1	.	bta-miR-2406;bta-miR-2455;bta-miR-2465;bta-miR-32;bta-miR-671	.	.
TCONS_00055653	XLOC_009758	6	-	396	2	o	LOC530553	o	gene-NC_037333.1:84731728..84762390	.	.	bta-miR-149-3p	.	.
TCONS_00055730	XLOC_009778	6	-	802	2	o	LOC112447098	j	gene-NC_037333.1:86236337..86250241	NONBTAT030944.1	.	bta-miR-2287;bta-miR-365-5p	.	.
TCONS_00055733	XLOC_009780	6	-	259	2	j	GC	j	gene-NC_037333.1:86955729..87007189	.	.	bta-miR-302a	.	.
TCONS_00055734	XLOC_009780	6	-	207	2	j	GC	j	gene-NC_037333.1:86955729..87007189	.	.	bta-miR-302a	.	.
TCONS_00055735	XLOC_009780	6	-	291	3	j	GC	j	gene-NC_037333.1:86955729..87007189	.	.	bta-miR-29e;bta-miR-302a	.	.
TCONS_00055736	XLOC_009780	6	-	254	3	j	GC	j	gene-NC_037333.1:86955729..87007189	.	.	bta-miR-302a	.	.
TCONS_00055737	XLOC_009780	6	-	293	3	j	GC	j	gene-NC_037333.1:86955729..87007189	NONBTAT029747.1	.	bta-miR-302a	.	.
TCONS_00055878	XLOC_009791	6	-	1690	5	j	LOC104968898	j	gene-NC_037333.1:89210433..89309720	NONBTAT026662.2	.	bta-miR-11973;bta-miR-12041;bta-miR-12049;bta-miR-2285q;bta-miR-2305;bta-miR-2364;bta-miR-2410;bta-miR-2428;bta-miR-342;bta-miR-671	.	.
TCONS_00055880	XLOC_009791	6	-	915	5	j	LOC104968898	j	gene-NC_037333.1:89210433..89309720	.	.	bta-miR-11973;bta-miR-12041;bta-miR-12049;bta-miR-2285q;bta-miR-2305;bta-miR-2364;bta-miR-2410;bta-miR-2428	.	.
TCONS_00055895	XLOC_009795	6	-	3870	3	x	PARM1	x	gene-NC_037333.1:89847752..89977220	NONBTAT022586.2	.	bta-miR-10173-5p;bta-miR-11995;bta-miR-12018;bta-miR-1343-3p;bta-miR-1835;bta-miR-185;bta-miR-2285dk;bta-miR-2301;bta-miR-2325c;bta-miR-2339;bta-miR-2348;bta-miR-2400;bta-miR-2430;bta-miR-2454-3p;bta-miR-2888;bta-miR-2890;bta-miR-339a;bta-miR-339b;bta-miR-378;bta-miR-378c;bta-miR-449d;bta-miR-500;bta-miR-631;bta-miR-760-3p	.	.
TCONS_00055934	XLOC_009800	6	-	611	2	x	USO1	x	gene-NC_037333.1:90560647..90641881	.	.	.	.	.
TCONS_00056043	XLOC_009810	6	-	916	3	j	LOC101908208	j	gene-NC_037333.1:91422776..91447698	NONBTAT030718.1	.	bta-miR-1603	.	.
TCONS_00056045	XLOC_009810	6	-	1097	3	j	LOC101908208	j	gene-NC_037333.1:91422776..91447698	NONBTAT030718.1	.	bta-miR-1603;bta-miR-499	.	.
TCONS_00056046	XLOC_009810	6	-	630	3	j	LOC101908208	j	gene-NC_037333.1:91422776..91447698	NONBTAT030589.1	.	bta-miR-1271;bta-miR-1603;bta-miR-2893;bta-miR-499	.	.
TCONS_00056257	XLOC_009844	6	-	1692	6	j	LOC100847947	j	gene-NC_037333.1:97716506..97724340	.	.	bta-miR-12060;bta-miR-143;bta-miR-505	.	.
TCONS_00056265	XLOC_009844	6	-	1981	6	j	LOC100847947	j	gene-NC_037333.1:97716506..97724340	.	.	bta-miR-12060;bta-miR-143;bta-miR-2288;bta-miR-2360;bta-miR-2364;bta-miR-2449;bta-miR-2467-3p;bta-miR-505	.	.
TCONS_00056303	XLOC_009849	6	-	655	5	j	PLAC8	j	gene-NC_037333.1:97947011..97982458	.	.	bta-miR-500	.	.
TCONS_00056493	XLOC_009873	6	-	2544	3	u	.	j	gene-NC_037333.1:102682921..102685252	NONBTAT026662.2	.	bta-miR-105a;bta-miR-105b;bta-miR-12019;bta-miR-12022;bta-miR-139;bta-miR-146b;bta-miR-199b;bta-miR-2428;bta-miR-2439-3p;bta-miR-2449;bta-miR-27b;bta-miR-6517	.	.
TCONS_00056494	XLOC_009873	6	-	2623	3	u	.	j	gene-NC_037333.1:102682921..102685252	NONBTAT026662.2	.	bta-miR-105a;bta-miR-105b;bta-miR-12019;bta-miR-12022;bta-miR-12057;bta-miR-139;bta-miR-146b;bta-miR-199b;bta-miR-2428;bta-miR-2439-3p;bta-miR-2449;bta-miR-27b;bta-miR-6517	.	.
TCONS_00056495	XLOC_009873	6	-	2638	3	u	.	j	gene-NC_037333.1:102682921..102685252	NONBTAT026662.2	.	bta-miR-105a;bta-miR-105b;bta-miR-12019;bta-miR-12022;bta-miR-12057;bta-miR-139;bta-miR-146b;bta-miR-199b;bta-miR-2428;bta-miR-2439-3p;bta-miR-2449;bta-miR-27b;bta-miR-6517	.	.
TCONS_00056607	XLOC_009883	6	-	1459	4	j	LOC112447122	j	gene-NC_037333.1:104607676..104616931	NONBTAT030092.1	.	bta-miR-17-3p;bta-miR-2373-5p;bta-miR-3600;bta-miR-664a;bta-miR-874	.	LIV
TCONS_00056694	XLOC_009896	6	-	251	2	o	BOD1L1	o	gene-NC_037333.1:108777766..108831167	.	.	.	.	.
TCONS_00056718	XLOC_009902	6	-	721	3	j	LOC100849017	j	gene-NC_037333.1:110612324..110620013	.	.	bta-miR-6527	.	.
TCONS_00057287	XLOC_009964	6	-	671	2	o	NSD2	o	gene-NC_037333.1:116640560..116719873	.	.	bta-miR-10181-5p;bta-miR-11979;bta-miR-12033;bta-miR-149-5p;bta-miR-2889	.	.
TCONS_00057288	XLOC_009965	6	-	1430	2	u	.	u	.	NONBTAT029870.1	.	bta-miR-1584-5p;bta-miR-2339;bta-miR-27b;bta-miR-330;bta-miR-455-3p;bta-miR-6501;bta-miR-6526;bta-miR-760-3p	.	.
TCONS_00057632	XLOC_010078	7	+	515	2	o	MGAT4B	o	gene-NC_037334.1:1507413..1518051	.	.	.	.	.
TCONS_00057981	XLOC_010150	7	+	1311	7	j	LOC112447325	j	gene-NC_037334.1:5293587..5304519	NONBTAT027886.1	.	bta-miR-214;bta-miR-2349;bta-miR-2416;bta-miR-2425-5p;bta-miR-34a;bta-miR-6501	.	.
TCONS_00057983	XLOC_010150	7	+	1224	5	j	LOC112447325	j	gene-NC_037334.1:5293587..5304519	NONBTAT027886.1	.	bta-miR-214;bta-miR-2349;bta-miR-2416;bta-miR-2425-5p;bta-miR-34a;bta-miR-6501	.	.
TCONS_00057984	XLOC_010150	7	+	1170	4	j	LOC112447325	j	gene-NC_037334.1:5293587..5304519	NONBTAT027886.1	.	bta-miR-214;bta-miR-2349;bta-miR-2416;bta-miR-2425-5p;bta-miR-34a;bta-miR-6501	.	.
TCONS_00057987	XLOC_010150	7	+	831	4	j	LOC112447325	j	gene-NC_037334.1:5293587..5304519	NONBTAT027886.1	.	bta-miR-214;bta-miR-2349;bta-miR-2416;bta-miR-2425-5p;bta-miR-34a;bta-miR-6501	.	.
TCONS_00058070	XLOC_010156	7	+	311	2	o	PLVAP	o	gene-NC_037334.1:5762819..5781739	.	.	bta-miR-2454-5p	.	.
TCONS_00058071	XLOC_010157	7	+	1154	5	j	LOC100298356	j	gene-NC_037334.1:5726163..5730511	NONBTAT031128.1	.	bta-miR-18a;bta-miR-18b;bta-miR-2322-5p;bta-miR-760-5p	.	.
TCONS_00058500	XLOC_010260	7	+	1237	3	j	LOC107132603	j	gene-NC_037334.1:11237064..11258294	.	.	bta-miR-10178-5p;bta-miR-11976;bta-miR-12026;bta-miR-12036;bta-miR-12051;bta-miR-149-5p;bta-miR-1584-5p;bta-miR-2306;bta-miR-2328-5p;bta-miR-2466-3p;bta-miR-2885;bta-miR-873;bta-miR-874	.	.
TCONS_00058531	XLOC_010264	7	+	1067	2	o	ADGRL1	o	gene-NC_037334.1:11510063..11560787	.	.	bta-miR-12047;bta-miR-12060;bta-miR-2305;bta-miR-2314;bta-miR-2334;bta-miR-2360;bta-miR-2406;bta-miR-2454-5p;bta-miR-2898;bta-miR-551a;bta-miR-9851	.	.
TCONS_00058543	XLOC_010268	7	+	1242	2	j	LOC100335404	j	gene-NC_037334.1:11480748..11485421	NONBTAT028947.1	.	bta-miR-10175-3p;bta-miR-11982;bta-miR-11998;bta-miR-12029;bta-miR-12039;bta-miR-2313-5p;bta-miR-2334;bta-miR-2345;bta-miR-2366;bta-miR-2430;bta-miR-362-5p;bta-miR-488;bta-miR-497;bta-miR-504;bta-miR-507-3p;bta-miR-6526;bta-miR-668-3p;bta-miR-677	.	.
TCONS_00058709	XLOC_010289	7	+	254	2	o	FARSA	o	gene-NC_037334.1:12627894..12639900	.	.	bta-miR-188;bta-miR-2324;bta-miR-2364	.	.
TCONS_00058933	XLOC_010352	7	+	1386	2	o	SLC44A2	o	gene-NC_037334.1:15097944..15130758	.	.	bta-let-7e;bta-let-7i;bta-miR-12059;bta-miR-12063;bta-miR-138;bta-miR-2284ac;bta-miR-2339;bta-miR-2340;bta-miR-2400;bta-miR-2450a;bta-miR-2888	.	.
TCONS_00058961	XLOC_010357	7	+	903	2	o	DNM2	o	gene-NC_037334.1:15209078..15298846	.	.	bta-miR-10179-5p;bta-miR-11971;bta-miR-12015;bta-miR-2338;bta-miR-2378;bta-miR-2430;bta-miR-2467-5p;bta-miR-423-5p;bta-miR-664a	.	.
TCONS_00059305	XLOC_010396	7	+	469	3	j	CCL25	j	gene-NC_037334.1:16752340..16779698	.	.	bta-miR-328	.	.
TCONS_00059306	XLOC_010396	7	+	422	3	j	CCL25	j	gene-NC_037334.1:16752340..16779698	NONBTAT031377.1	.	bta-miR-328	.	.
TCONS_00059307	XLOC_010396	7	+	431	3	j	CCL25	j	gene-NC_037334.1:16752340..16779698	.	.	bta-miR-2411-5p;bta-miR-328	.	.
TCONS_00059438	XLOC_010420	7	+	746	2	o	LOC101905992	o	gene-NC_037334.1:17966914..17979616	.	.	bta-miR-10173-5p;bta-miR-11981;bta-miR-12057;bta-miR-12060;bta-miR-1835;bta-miR-2305;bta-miR-2412;bta-miR-2898;bta-miR-365-5p;bta-miR-664a	.	.
TCONS_00059810	XLOC_010467	7	+	344	2	j	LOC104969105	j	gene-NC_037334.1:20057394..20072060	.	.	bta-miR-154a	.	.
TCONS_00059928	XLOC_010488	7	+	1788	2	x	TLE6	x	gene-NC_037334.1:20766835..20826652	.	.	bta-miR-10176-5p;bta-miR-11986;bta-miR-12054;bta-miR-139;bta-miR-2285q;bta-miR-2294;bta-miR-2305;bta-miR-34a	.	.
TCONS_00060269	XLOC_010543	7	+	816	2	o	PPIC	o	gene-NC_037334.1:30779181..30793140	NONBTAT028023.1	.	bta-miR-10172-3p;bta-miR-2366	.	.
TCONS_00060485	XLOC_010585	7	+	939	2	x	DBN1	x	gene-NC_037334.1:38954059..38968380	.	.	bta-miR-12039;bta-miR-1291;bta-miR-2319a;bta-miR-2360;bta-miR-2381;bta-miR-370;bta-miR-6775;bta-miR-760-3p	.	.
TCONS_00060543	XLOC_010596	7	+	3418	6	j	LOC104969159	j	gene-NC_037334.1:39998661..40022383	NONBTAT031091.1	.	bta-miR-10164-3p;bta-miR-10182-5p;bta-miR-12001;bta-miR-12035;bta-miR-1248;bta-miR-146a;bta-miR-146b;bta-miR-1777a;bta-miR-2309;bta-miR-2360;bta-miR-2440;bta-miR-2449;bta-miR-377;bta-miR-4657	.	.
TCONS_00060544	XLOC_010596	7	+	4519	3	j	LOC104969159	j	gene-NC_037334.1:39998661..40022383	NONBTAT031091.1	.	bta-miR-10164-3p;bta-miR-10182-5p;bta-miR-12001;bta-miR-1248;bta-miR-146a;bta-miR-146b;bta-miR-1777a;bta-miR-1835;bta-miR-1949;bta-miR-2309;bta-miR-2360;bta-miR-2440;bta-miR-2441;bta-miR-2449;bta-miR-2450a;bta-miR-377;bta-miR-4657;bta-miR-615;bta-miR-6528;bta-miR-6535;bta-miR-664a	.	.
TCONS_00060587	XLOC_010612	7	+	1075	2	o	NLRP3	o	gene-NC_037334.1:40661447..40710827	.	.	bta-miR-2290;bta-miR-2313-5p;bta-miR-2323;bta-miR-2326;bta-miR-24-3p;bta-miR-3956;bta-miR-6120-5p;bta-miR-7864	.	.
TCONS_00060684	XLOC_010682	7	+	326	2	o	BSG	o	gene-NC_037334.1:43201514..43208643	.	.	bta-miR-1842;bta-miR-218;bta-miR-2376;bta-miR-2400;bta-miR-2467-3p;bta-miR-760-3p	.	.
TCONS_00060944	XLOC_010724	7	+	2041	2	o	ONECUT3	o	gene-NC_037334.1:44012918..44025416	.	.	bta-miR-10161-5p;bta-miR-1301;bta-miR-154b;bta-miR-193a;bta-miR-2285ah-5p;bta-miR-2340;bta-miR-2352;bta-miR-2357;bta-miR-2368-5p;bta-miR-2467-5p;bta-miR-2888;bta-miR-326;bta-miR-453;bta-miR-6523a	.	.
TCONS_00060995	XLOC_010744	7	+	515	2	u	.	u	.	NONBTAT027639.1	.	bta-miR-27b	.	.
TCONS_00061012	XLOC_010748	7	+	1767	2	j	LOC112447418	j	gene-NC_037334.1:45868016..45878262	.	.	bta-miR-12022;bta-miR-2304;bta-miR-2327;bta-miR-2426	.	.
TCONS_00061216	XLOC_010788	7	+	1462	5	j	SNHG4	j	gene-NC_037334.1:50581358..50621400	NONBTAT023326.2	.	bta-miR-1949;bta-miR-21-3p;bta-miR-214;bta-miR-2375;bta-miR-2427;bta-miR-2430;bta-miR-2467-3p;bta-miR-2471-3p;bta-miR-423-3p;bta-miR-433;bta-miR-485	.	.
TCONS_00061313	XLOC_010798	7	+	564	2	j	CYSTM1	=	gene-NC_037334.1:51293850..51435251	.	.	bta-miR-1839;bta-miR-21-3p;bta-miR-2439-3p;bta-miR-2441;bta-miR-424-5p;bta-miR-9-5p	.	.
TCONS_00061314	XLOC_010798	7	+	525	2	j	CYSTM1	j	gene-NC_037334.1:51293850..51435251	.	.	bta-miR-1839;bta-miR-21-3p;bta-miR-2439-3p;bta-miR-2441;bta-miR-424-5p;bta-miR-9-5p	.	.
TCONS_00061315	XLOC_010798	7	+	500	2	j	CYSTM1	c	gene-NC_037334.1:51293850..51435251	.	.	bta-miR-1839;bta-miR-21-3p;bta-miR-2439-3p;bta-miR-2441;bta-miR-424-5p;bta-miR-9-5p	.	HYP
TCONS_00061447	XLOC_010827	7	+	1895	2	j	LOC786553	j	gene-NC_037334.1:52342843..52357474	NONBTAT026662.2	.	bta-miR-10174-5p;bta-miR-10179-5p;bta-miR-152;bta-miR-2422;bta-miR-484	.	.
TCONS_00061449	XLOC_010829	7	+	2013	2	u	.	j	gene-NC_037334.1:52399873..52416483	.	.	bta-miR-10169-3p;bta-miR-10179-5p;bta-miR-11971;bta-miR-2286;bta-miR-2342;bta-miR-2372;bta-miR-2388-5p;bta-miR-2416;bta-miR-339a;bta-miR-339b;bta-miR-34c	.	.
TCONS_00061450	XLOC_010829	7	+	1430	2	u	.	j	gene-NC_037334.1:52399873..52416483	.	.	bta-miR-2286;bta-miR-2342;bta-miR-2372;bta-miR-2388-5p	.	.
TCONS_00061526	XLOC_010841	7	+	1137	4	j	LOC112447444	j	gene-NC_037334.1:53077763..53093739	NONBTAT031243.1	.	bta-miR-10175-3p;bta-miR-1284;bta-miR-2377;bta-miR-2386;bta-miR-323;bta-miR-412;bta-miR-8550	.	.
TCONS_00061669	XLOC_010861	7	+	1051	2	o	STK32A	o	gene-NC_037334.1:58457688..58590680	.	.	bta-miR-11995;bta-miR-2285ac;bta-miR-2416;bta-miR-331-3p;bta-miR-6517;bta-miR-669	.	.
TCONS_00061948	XLOC_010914	7	+	1102	4	j	LOC112447458	j	gene-NC_037334.1:62207563..62211933	.	.	bta-miR-11995;bta-miR-21-3p;bta-miR-2397-3p;bta-miR-2440;bta-miR-2447;bta-miR-2460;bta-miR-2461-3p;bta-miR-365-5p;bta-miR-3956	.	.
TCONS_00061949	XLOC_010914	7	+	2075	3	j	LOC112447458	j	gene-NC_037334.1:62207563..62211933	.	.	bta-miR-154b;bta-miR-21-3p;bta-miR-2440;bta-miR-2447;bta-miR-2453;bta-miR-2460;bta-miR-2461-3p;bta-miR-2466-5p;bta-miR-3154;bta-miR-328	.	.
TCONS_00061950	XLOC_010914	7	+	2188	4	j	LOC112447458	j	gene-NC_037334.1:62207563..62211933	.	.	bta-miR-154b;bta-miR-21-3p;bta-miR-2440;bta-miR-2447;bta-miR-2453;bta-miR-2460;bta-miR-2461-3p;bta-miR-2466-5p;bta-miR-3154;bta-miR-328;bta-miR-3956	.	.
TCONS_00061952	XLOC_010914	7	+	1776	3	j	LOC112447458	j	gene-NC_037334.1:62207563..62211933	.	.	bta-miR-154b;bta-miR-154c;bta-miR-2453;bta-miR-2466-5p;bta-miR-3154;bta-miR-328	.	.
TCONS_00061956	XLOC_010916	7	+	205	2	o	LOC112447459	o	gene-NC_037334.1:62310354..62312241	.	.	bta-miR-12004;bta-miR-2300a-5p	.	.
TCONS_00062085	XLOC_010942	7	+	254	2	o	HAVCR1	o	gene-NC_037334.1:68202189..68214216	.	.	bta-miR-10172-3p	.	.
TCONS_00062087	XLOC_010944	7	+	220	2	o	HAVCR1	o	gene-NC_037334.1:68202189..68214216	NONBTAT029248.1	.	bta-miR-10169-3p	.	.
TCONS_00062088	XLOC_010945	7	+	396	2	o	HAVCR1	o	gene-NC_037334.1:68202189..68214216	NONBTAT030561.1	.	bta-miR-2457	.	.
TCONS_00062090	XLOC_010942	7	+	1851	4	j	HAVCR1	j	gene-NC_037334.1:68202189..68214216	NONBTAT029775.1	.	bta-miR-10163-3p;bta-miR-10172-3p;bta-miR-2285aa;bta-miR-2285cj;bta-miR-2347;bta-miR-2355-5p;bta-miR-2406;bta-miR-2430;bta-miR-369-5p;bta-miR-432;bta-miR-455-3p;bta-miR-7864	.	.
TCONS_00062132	XLOC_010960	7	+	706	2	x	EBF1	x	gene-NC_037334.1:70284436..70694732	.	.	bta-miR-328	.	.
TCONS_00062134	XLOC_010962	7	+	537	2	o	UBLCP1	o	gene-NC_037334.1:70846374..70873332	.	.	.	.	.
TCONS_00062413	XLOC_011010	7	+	4502	2	x	TMEM167A	x	gene-NC_037334.1:82910876..82958804	NONBTAT023672.2	.	bta-let-7e;bta-miR-10169-3p;bta-miR-124a;bta-miR-124b;bta-miR-149-5p;bta-miR-1839;bta-miR-21-5p;bta-miR-219;bta-miR-2329-3p;bta-miR-2343;bta-miR-2432;bta-miR-2443;bta-miR-2486-5p;bta-miR-3431;bta-miR-4680;bta-miR-6525	.	.
TCONS_00062456	XLOC_011024	7	+	1156	2	u	.	u	.	NONBTAT023713.2	.	bta-miR-2328-3p;bta-miR-2382-5p;bta-miR-2442;bta-miR-6528	.	.
TCONS_00062457	XLOC_011024	7	+	672	3	u	.	x	gene-NC_037334.1:87710423..87717515	.	.	bta-miR-1843;bta-miR-2328-3p;bta-miR-2382-5p;bta-miR-2442;bta-miR-2472;bta-miR-339a	.	.
TCONS_00062460	XLOC_011027	7	+	588	3	j	LOC101904350	j	gene-NC_037334.1:87928798..87970403	NONBTAT023714.2	.	bta-miR-2375;bta-miR-2464-3p	.	.
TCONS_00062463	XLOC_011029	7	+	367	3	x	MEF2C	=	gene-NC_037334.1:88422664..88581946	.	.	.	.	.
TCONS_00062464	XLOC_011029	7	+	477	4	x	MEF2C	j	gene-NC_037334.1:88422664..88581946	.	.	.	.	.
TCONS_00062465	XLOC_011029	7	+	483	4	x	MEF2C	=	gene-NC_037334.1:88422664..88581946	.	.	.	.	.
TCONS_00062466	XLOC_011029	7	+	572	4	u	.	j	gene-NC_037334.1:88422664..88581946	.	.	.	.	.
TCONS_00062467	XLOC_011029	7	+	456	3	u	.	=	gene-NC_037334.1:88422664..88581946	.	.	.	.	.
TCONS_00062468	XLOC_011029	7	+	925	6	o	LOC782219	j	gene-NC_037334.1:88422664..88581946	.	.	bta-miR-12000	.	.
TCONS_00062469	XLOC_011029	7	+	626	3	u	.	j	gene-NC_037334.1:88422664..88581946	.	.	.	.	.
TCONS_00062470	XLOC_011029	7	+	506	4	u	.	=	gene-NC_037334.1:88422664..88581946	.	.	.	.	.
TCONS_00062699	XLOC_011073	7	+	3149	3	j	LOC101905593	j	gene-NC_037334.1:102226189..102237063	NONBTAT026662.2	.	bta-miR-11971;bta-miR-12052;bta-miR-1839;bta-miR-193a-5p;bta-miR-1949;bta-miR-214;bta-miR-224;bta-miR-2285ck;bta-miR-2291;bta-miR-2334;bta-miR-2467-3p;bta-miR-423-5p;bta-miR-429;bta-miR-455-3p;bta-miR-484;bta-miR-6501	.	.
TCONS_00062701	XLOC_011073	7	+	3147	3	j	LOC101905593	j	gene-NC_037334.1:102226189..102237063	NONBTAT026662.2	.	bta-miR-11971;bta-miR-12052;bta-miR-1839;bta-miR-193a-5p;bta-miR-1949;bta-miR-214;bta-miR-224;bta-miR-2285ck;bta-miR-2291;bta-miR-2334;bta-miR-2467-3p;bta-miR-423-5p;bta-miR-429;bta-miR-455-3p;bta-miR-484;bta-miR-6501	.	.
TCONS_00062703	XLOC_011073	7	+	3464	4	j	LOC101905593	j	gene-NC_037334.1:102226189..102237063	NONBTAT023860.2	.	bta-miR-11971;bta-miR-12052;bta-miR-1839;bta-miR-193a-5p;bta-miR-1949;bta-miR-214;bta-miR-224;bta-miR-2285ck;bta-miR-2291;bta-miR-2334;bta-miR-2467-3p;bta-miR-423-5p;bta-miR-429;bta-miR-455-3p;bta-miR-484;bta-miR-6501	.	.
TCONS_00062704	XLOC_011073	7	+	3347	4	j	LOC101905593	j	gene-NC_037334.1:102226189..102237063	NONBTAT023860.2	.	bta-miR-11971;bta-miR-12052;bta-miR-1839;bta-miR-193a-5p;bta-miR-1949;bta-miR-214;bta-miR-224;bta-miR-2285ck;bta-miR-2291;bta-miR-2334;bta-miR-2467-3p;bta-miR-423-5p;bta-miR-429;bta-miR-455-3p;bta-miR-484;bta-miR-6501	.	.
TCONS_00062705	XLOC_011073	7	+	2239	3	j	LOC101905593	j	gene-NC_037334.1:102226189..102237063	NONBTAT031320.1	.	bta-miR-11971;bta-miR-1839;bta-miR-1949;bta-miR-224;bta-miR-2291;bta-miR-2334;bta-miR-2440;bta-miR-423-5p;bta-miR-484	.	.
TCONS_00062708	XLOC_011073	7	+	1588	3	j	LOC101905593	j	gene-NC_037334.1:102226189..102237063	NONBTAT026662.2	.	bta-miR-12052;bta-miR-193a-5p;bta-miR-214;bta-miR-2285ck;bta-miR-2467-3p;bta-miR-429;bta-miR-455-3p;bta-miR-6501	.	.
TCONS_00062709	XLOC_011074	7	+	505	2	u	.	=	gene-NC_037334.1:102266846..102268472	.	.	bta-miR-10181-5p;bta-miR-12004;bta-miR-181b;bta-miR-2466-3p	.	.
TCONS_00062743	XLOC_011082	7	+	1273	3	u	.	x	gene-NC_037334.1:108588538..108588837	NONBTAT029427.1	.	bta-miR-2285ao;bta-miR-7865	.	.
TCONS_00062744	XLOC_011082	7	+	1248	3	u	.	x	gene-NC_037334.1:108588538..108588837	NONBTAT029427.1	.	bta-miR-2285ao;bta-miR-7865	.	.
TCONS_00062745	XLOC_011082	7	+	487	2	u	.	x	gene-NC_037334.1:108588538..108588837	NONBTAT029427.1	.	.	.	.
TCONS_00062746	XLOC_011082	7	+	679	2	u	.	x	gene-NC_037334.1:108588538..108588837	NONBTAT029427.1	.	bta-miR-2305;bta-miR-2309;bta-miR-7865	.	.
TCONS_00062815	XLOC_011109	7	-	1410	2	j	LOC112447316	j	gene-NC_037334.1:1416317..1417950	NONBTAT022824.2	.	bta-miR-10171-3p;bta-miR-138;bta-miR-2305;bta-miR-2432;bta-miR-2899;bta-miR-383;bta-miR-6525	.	.
TCONS_00063221	XLOC_011159	7	-	438	2	o	SSBP4	o	gene-NC_037334.1:4741033..4757679	.	.	bta-miR-11999;bta-miR-12039;bta-miR-1291;bta-miR-2328-5p;bta-miR-2466-3p	.	.
TCONS_00063302	XLOC_011167	7	-	601	2	o	PIK3R2	o	gene-NC_037334.1:5060768..5073449	.	.	bta-miR-10174-5p;bta-miR-12000;bta-miR-194b-3p	.	.
TCONS_00063740	XLOC_011221	7	-	285	2	o	CYP4F2	o	gene-NC_037334.1:7407725..7426885	.	.	bta-miR-2333;bta-miR-2472	.	.
TCONS_00063767	XLOC_011226	7	-	435	2	o	LOC100301224	o	gene-NC_037334.1:7610627..7646254	.	.	.	.	.
TCONS_00063951	XLOC_011306	7	-	807	2	j	C7H19orf53	j	gene-NC_037334.1:11871936..11877420	.	.	bta-miR-11974;bta-miR-12032;bta-miR-12054;bta-miR-1584-5p;bta-miR-210;bta-miR-2412;bta-miR-2428;bta-miR-664a	.	.
TCONS_00063952	XLOC_011306	7	-	813	2	j	C7H19orf53	j	gene-NC_037334.1:11871936..11877420	.	.	bta-miR-11974;bta-miR-12032;bta-miR-12054;bta-miR-1584-5p;bta-miR-210;bta-miR-2412;bta-miR-2428;bta-miR-664a	.	.
TCONS_00064059	XLOC_011319	7	-	723	2	j	GCDH	j	gene-NC_037334.1:12657306..12664259	.	.	bta-miR-12059;bta-miR-149-5p;bta-miR-2382-3p;bta-miR-671;bta-miR-6775	.	.
TCONS_00064224	XLOC_011366	7	-	594	2	x	ZNF177	x	gene-NC_037334.1:14216076..14238235	.	.	bta-miR-12010;bta-miR-2284i;bta-miR-2286;bta-miR-2436-3p;bta-miR-2885	.	MUS
TCONS_00064273	XLOC_011372	7	-	547	2	o	COL5A3	o	gene-NC_037334.1:14542636..14587337	.	.	bta-miR-2376;bta-miR-2382-5p	.	.
TCONS_00064976	XLOC_011454	7	-	765	2	x	GPR108	x	gene-NC_037334.1:17759597..17766831	.	.	bta-miR-10175-3p;bta-miR-1301;bta-miR-2316;bta-miR-2324;bta-miR-2422;bta-miR-2441;bta-miR-2448-3p;bta-miR-2459	.	.
TCONS_00064986	XLOC_011460	7	-	583	2	o	CLPP	o	gene-NC_037334.1:18079515..18084769	.	.	bta-miR-12039;bta-miR-12049;bta-miR-2285e;bta-miR-2454-3p;bta-miR-2894;bta-miR-664a	.	.
TCONS_00064995	XLOC_011462	7	-	970	3	j	LOC112447360	j	gene-NC_037334.1:18010405..18011462	NONBTAT029674.1	.	bta-miR-1247-5p;bta-miR-2296;bta-miR-2381;bta-miR-2430;bta-miR-2893	.	.
TCONS_00065015	XLOC_011468	7	-	1015	5	j	LOC100848538	j	gene-NC_037334.1:18393809..18415308	NONBTAT026662.2	.	bta-miR-2346;bta-miR-2454-5p;bta-miR-320b;bta-miR-652	.	.
TCONS_00065193	XLOC_011483	7	-	1834	3	u	.	j	gene-NC_037334.1:19348791..19353487	NONBTAT031105.1	.	bta-miR-10168-5p;bta-miR-11971;bta-miR-11977;bta-miR-12050;bta-miR-224;bta-miR-2339;bta-miR-2350;bta-miR-2366;bta-miR-2368-3p;bta-miR-2381;bta-miR-2406;bta-miR-2454-3p;bta-miR-27a-5p;bta-miR-2888;bta-miR-412;bta-miR-423-5p;bta-miR-6119-3p;bta-miR-631	.	.
TCONS_00065195	XLOC_011484	7	-	877	2	o	MIR7-3	u	.	.	.	bta-miR-10169-3p;bta-miR-11974;bta-miR-11989;bta-miR-12011;bta-miR-12062;bta-miR-378;bta-miR-378c	.	ADR
TCONS_00065413	XLOC_011517	7	-	1157	2	x	SMIM24	x	gene-NC_037334.1:20430644..20439635	.	.	bta-miR-10176-5p;bta-miR-12019;bta-miR-12033;bta-miR-1291;bta-miR-2285ck;bta-miR-2285dk;bta-miR-2338;bta-miR-2361;bta-miR-2406;bta-miR-2454-5p;bta-miR-2894;bta-miR-320a	.	.
TCONS_00065414	XLOC_011517	7	-	846	3	x	SMIM24	x	gene-NC_037334.1:20430644..20439635	.	.	bta-miR-12033;bta-miR-1291;bta-miR-2285dk;bta-miR-2338;bta-miR-2361;bta-miR-2406;bta-miR-2894;bta-miR-320a	.	.
TCONS_00065606	XLOC_011539	7	-	279	2	o	IZUMO4	o	gene-NC_037334.1:21448753..21451882	.	.	bta-miR-12004;bta-miR-2362;bta-miR-2381	.	.
TCONS_00065848	XLOC_011578	7	-	487	2	x	LOC104969133	x	gene-NC_037334.1:27533321..27678343	.	.	bta-miR-10172-3p	.	.
TCONS_00065852	XLOC_011580	7	-	975	4	j	LOC112447388	j	gene-NC_037334.1:29183323..29188646	NONBTAT027415.1	.	bta-miR-11979	.	.
TCONS_00066050	XLOC_011610	7	-	2707	3	j	LOC112447395	j	gene-NC_037334.1:34840605..34850547	NONBTAT029848.1	.	bta-let-7c;bta-miR-101;bta-miR-12004;bta-miR-185;bta-miR-2285ca;bta-miR-2425-5p;bta-miR-2467-3p;bta-miR-2486-5p;bta-miR-296-3p;bta-miR-31	.	.
TCONS_00066161	XLOC_011631	7	-	466	2	o	RAB24	o	gene-NC_037334.1:38770690..38775830	.	.	bta-miR-151-3p;bta-miR-2338;bta-miR-2348;bta-miR-2400;bta-miR-2443;bta-miR-497	.	.
TCONS_00066256	XLOC_011644	7	-	797	5	j	LOC107132625	j	gene-NC_037334.1:39140476..39210523	NONBTAT031017.1	.	bta-miR-1584-3p;bta-miR-2284i;bta-miR-2300a-5p;bta-miR-2309;bta-miR-2339;bta-miR-2360;bta-miR-2418;bta-miR-2439-5p;bta-miR-2904;bta-miR-3431	.	.
TCONS_00066587	XLOC_011717	7	-	594	2	x	BSG	x	gene-NC_037334.1:43201514..43208643	.	.	bta-miR-11978;bta-miR-12015;bta-miR-1777a;bta-miR-1777b;bta-miR-2360;bta-miR-2381;bta-miR-493	.	.
TCONS_00067255	XLOC_011783	7	-	414	2	j	BRD8	j	gene-NC_037334.1:49592349..49613070	.	.	bta-miR-2333;bta-miR-23b-5p	.	.
TCONS_00067293	XLOC_011788	7	-	495	2	j	LOC101904825	j	gene-NC_037334.1:49818108..49822763	.	.	bta-miR-12043;bta-miR-12059;bta-miR-2350;bta-miR-2407;bta-miR-551b	.	.
TCONS_00067364	XLOC_011799	7	-	2770	2	o	ECSCR	o	gene-NC_037334.1:50720933..50730677	.	.	bta-miR-122;bta-miR-135b;bta-miR-148c;bta-miR-152;bta-miR-1843;bta-miR-194b-3p;bta-miR-2324;bta-miR-2411-3p;bta-miR-2442;bta-miR-2489;bta-miR-320a;bta-miR-3431;bta-miR-490;bta-miR-574;bta-miR-664a	.	.
TCONS_00067438	XLOC_011819	7	-	1315	2	o	HARS	o	gene-NC_037334.1:51803876..51817044	.	.	bta-miR-2285ah-5p;bta-miR-2285ay;bta-miR-2343;bta-miR-2470	.	.
TCONS_00067623	XLOC_011846	7	-	860	2	x	ARHGAP26	x	gene-NC_037334.1:53811478..54284856	NONBTAT028249.1	.	bta-miR-1251;bta-miR-125a;bta-miR-1388-5p;bta-miR-195	.	.
TCONS_00067624	XLOC_011847	7	-	1125	2	x	ARHGAP26	x	gene-NC_037334.1:53811478..54284856	NONBTAT031107.1	.	bta-miR-12031;bta-miR-1291;bta-miR-2376;bta-miR-2454-5p;bta-miR-484	.	.
TCONS_00068017	XLOC_011905	7	-	1183	2	j	LOC112447461	j	gene-NC_037334.1:62965126..62972548	NONBTAT031494.1	.	bta-miR-10175-3p;bta-miR-11998;bta-miR-2352;bta-miR-338;bta-miR-455-3p	.	HYP
TCONS_00068019	XLOC_011905	7	-	3843	3	j	LOC112447461	j	gene-NC_037334.1:62965126..62972548	NONBTAT023507.2	.	bta-miR-10179-5p;bta-miR-11993;bta-miR-12050;bta-miR-12056;bta-miR-12057;bta-miR-1225-3p;bta-miR-1307;bta-miR-133a;bta-miR-133b;bta-miR-1343-3p;bta-miR-146a;bta-miR-146b;bta-miR-1584-3p;bta-miR-2284t-5p;bta-miR-2285q;bta-miR-2381;bta-miR-2392;bta-miR-2431-3p;bta-miR-2460;bta-miR-299;bta-miR-32;bta-miR-378b;bta-miR-378d;bta-miR-551b;bta-miR-652;bta-miR-654;bta-miR-7180;bta-miR-760-5p;bta-miR-7860	.	.
TCONS_00068020	XLOC_011905	7	-	4537	2	j	LOC112447461	=	gene-NC_037334.1:62965126..62972548	NONBTAT023507.2	.	bta-miR-10179-5p;bta-miR-11993;bta-miR-12050;bta-miR-12056;bta-miR-12057;bta-miR-1225-3p;bta-miR-1307;bta-miR-133a;bta-miR-133b;bta-miR-1343-3p;bta-miR-146a;bta-miR-146b;bta-miR-1584-3p;bta-miR-2284t-5p;bta-miR-2285ca;bta-miR-2285q;bta-miR-2381;bta-miR-2392;bta-miR-2431-3p;bta-miR-2460;bta-miR-299;bta-miR-32;bta-miR-3533;bta-miR-378b;bta-miR-378d;bta-miR-551b;bta-miR-652;bta-miR-654;bta-miR-7180;…	.	.
TCONS_00068063	XLOC_011923	7	-	2051	2	x	HAVCR1	x	gene-NC_037334.1:68202189..68214216	NONBTAT026662.2	.	bta-miR-11977;bta-miR-11978;bta-miR-11988;bta-miR-12035;bta-miR-149-3p;bta-miR-2360;bta-miR-2385-3p;bta-miR-2410;bta-miR-2449;bta-miR-31;bta-miR-3154	.	.
TCONS_00068065	XLOC_011925	7	-	362	2	o	TIMD4	o	gene-NC_037334.1:68286087..68314294	NONBTAT026662.2	.	.	.	.
TCONS_00068082	XLOC_011933	7	-	1726	3	j	HAVCR2	j	gene-NC_037334.1:68781847..68801885	NONBTAT031279.1	.	bta-miR-10172-3p;bta-miR-136;bta-miR-21-3p;bta-miR-2285di;bta-miR-2349;bta-miR-2381;bta-miR-2415-3p;bta-miR-3064;bta-miR-412	.	.
TCONS_00068497	XLOC_012004	7	-	616	2	o	LOC112447489	j	gene-NC_037334.1:90767315..90769092	NONBTAT031995.1	bta-mir-11986	bta-miR-2316;bta-miR-338	.	.
TCONS_00068507	XLOC_012004	7	-	2091	3	u	.	j	gene-NC_037334.1:90752395..90757631	.	.	bta-miR-187;bta-miR-2290;bta-miR-2316;bta-miR-2338;bta-miR-2340;bta-miR-2461-5p;bta-miR-30b-3p;bta-miR-3432a;bta-miR-377;bta-miR-6501;bta-miR-6775;bta-miR-760-3p	.	.
TCONS_00068542	XLOC_012008	7	-	724	5	x	LOC104968982	j	gene-NC_037334.1:92428683..92489840	NONBTAT031958.1	.	bta-miR-10161-5p;bta-miR-143;bta-miR-2304;bta-miR-2382-5p;bta-miR-2410;bta-miR-455-3p	.	.
TCONS_00068543	XLOC_012008	7	-	799	3	x	LOC104968982	j	gene-NC_037334.1:92428683..92489840	NONBTAT031958.1	.	bta-miR-143;bta-miR-2304;bta-miR-2382-5p;bta-miR-2410;bta-miR-455-3p	.	.
TCONS_00068544	XLOC_012008	7	-	962	4	x	LOC104968982	j	gene-NC_037334.1:92428683..92489840	NONBTAT031958.1	.	bta-miR-10161-5p;bta-miR-143;bta-miR-2304;bta-miR-2382-5p;bta-miR-2410;bta-miR-455-3p	.	.
TCONS_00068545	XLOC_012008	7	-	1202	4	x	LOC104968982	j	gene-NC_037334.1:92428683..92489840	NONBTAT031958.1	.	bta-miR-10161-5p;bta-miR-143;bta-miR-2304;bta-miR-2382-5p;bta-miR-2410;bta-miR-455-3p	.	.
TCONS_00068546	XLOC_012008	7	-	717	4	x	LOC104968982	j	gene-NC_037334.1:92428683..92489840	NONBTAT026662.2	.	bta-miR-10161-5p;bta-miR-12059;bta-miR-193a-5p;bta-miR-2304;bta-miR-455-3p	.	HYP
TCONS_00068547	XLOC_012008	7	-	1255	3	x	LOC104968982	j	gene-NC_037334.1:92428683..92489840	NONBTAT031958.1	.	bta-miR-10161-5p;bta-miR-2304;bta-miR-455-3p	.	.
TCONS_00068548	XLOC_012008	7	-	1307	3	x	LOC104968982	j	gene-NC_037334.1:92428683..92489840	NONBTAT031958.1	.	bta-miR-10161-5p;bta-miR-2304;bta-miR-455-3p	.	.
TCONS_00068549	XLOC_012008	7	-	1294	3	x	LOC104968982	j	gene-NC_037334.1:92428683..92489840	NONBTAT031958.1	.	bta-miR-10161-5p;bta-miR-2304;bta-miR-455-3p	.	.
TCONS_00068550	XLOC_012008	7	-	1158	3	x	LOC104968982	j	gene-NC_037334.1:92428683..92489840	NONBTAT031958.1	.	bta-miR-2304;bta-miR-455-3p	.	.
TCONS_00068551	XLOC_012008	7	-	1056	2	x	LOC104968982	j	gene-NC_037334.1:92428683..92489840	.	.	.	.	.
TCONS_00068553	XLOC_012008	7	-	1581	3	x	LOC104968982	j	gene-NC_037334.1:92428683..92489840	NONBTAT026662.2	.	bta-miR-12018;bta-miR-12033;bta-miR-2304;bta-miR-2322-3p;bta-miR-338;bta-miR-339a;bta-miR-455-3p;bta-miR-500	.	.
TCONS_00068557	XLOC_012009	7	-	1950	4	j	LOC100848699	j	gene-NC_037334.1:92887690..92904398	NONBTAT023755.2	.	bta-miR-12060;bta-miR-1306;bta-miR-133a;bta-miR-133b;bta-miR-15a;bta-miR-30b-3p;bta-miR-497	.	.
TCONS_00068558	XLOC_012009	7	-	1827	5	j	LOC100848699	j	gene-NC_037334.1:92887690..92904398	NONBTAT023755.2	.	bta-miR-12060;bta-miR-1306;bta-miR-133a;bta-miR-133b;bta-miR-15a;bta-miR-30b-3p;bta-miR-497	.	.
TCONS_00068559	XLOC_012009	7	-	1659	3	j	LOC100848699	j	gene-NC_037334.1:92887690..92904398	NONBTAT023755.2	.	bta-miR-12060;bta-miR-1306;bta-miR-133a;bta-miR-133b;bta-miR-15a;bta-miR-30b-3p;bta-miR-497	.	.
TCONS_00068560	XLOC_012009	7	-	1834	4	j	LOC100848699	j	gene-NC_037334.1:92887690..92904398	NONBTAT023755.2	.	bta-miR-12060;bta-miR-1306;bta-miR-133a;bta-miR-133b;bta-miR-15a;bta-miR-30b-3p;bta-miR-497	.	.
TCONS_00068561	XLOC_012009	7	-	1897	5	j	LOC100848699	j	gene-NC_037334.1:92887690..92904398	NONBTAT023755.2	.	bta-miR-12060;bta-miR-1306;bta-miR-133a;bta-miR-133b;bta-miR-15a;bta-miR-30b-3p;bta-miR-497	.	.
TCONS_00068562	XLOC_012009	7	-	1763	4	j	LOC100848699	j	gene-NC_037334.1:92887690..92904398	NONBTAT023755.2	.	bta-miR-12060;bta-miR-1306;bta-miR-133a;bta-miR-133b;bta-miR-15a;bta-miR-30b-3p;bta-miR-497	.	.
TCONS_00068569	XLOC_012009	7	-	1768	4	j	LOC100848699	j	gene-NC_037334.1:92887690..92904398	NONBTAT023755.2	.	bta-miR-12060;bta-miR-1306;bta-miR-133a;bta-miR-133b;bta-miR-15a;bta-miR-2401;bta-miR-30b-3p;bta-miR-497	.	.
TCONS_00068570	XLOC_012009	7	-	2067	7	j	LOC100848699	j	gene-NC_037334.1:92887690..92904398	NONBTAT023755.2	.	bta-miR-12060;bta-miR-1306;bta-miR-133a;bta-miR-133b;bta-miR-15a;bta-miR-2401;bta-miR-30b-3p;bta-miR-497	.	.
TCONS_00068571	XLOC_012009	7	-	1867	5	j	LOC100848699	j	gene-NC_037334.1:92887690..92904398	NONBTAT023755.2	.	bta-miR-12060;bta-miR-1306;bta-miR-133a;bta-miR-133b;bta-miR-15a;bta-miR-2401;bta-miR-30b-3p;bta-miR-497	.	.
TCONS_00068572	XLOC_012009	7	-	2120	6	j	LOC100848699	j	gene-NC_037334.1:92887690..92904398	NONBTAT023755.2	.	bta-miR-12060;bta-miR-1306;bta-miR-133a;bta-miR-133b;bta-miR-15a;bta-miR-2401;bta-miR-30b-3p;bta-miR-497;bta-miR-6517	.	.
TCONS_00068573	XLOC_012009	7	-	2243	8	j	LOC100848699	j	gene-NC_037334.1:92887690..92904398	NONBTAT023755.2	.	bta-miR-12060;bta-miR-1306;bta-miR-133a;bta-miR-133b;bta-miR-15a;bta-miR-2401;bta-miR-30b-3p;bta-miR-497	.	.
TCONS_00068574	XLOC_012009	7	-	1996	6	j	LOC100848699	j	gene-NC_037334.1:92887690..92904398	NONBTAT023755.2	.	bta-miR-12010;bta-miR-12060;bta-miR-1306;bta-miR-133a;bta-miR-133b;bta-miR-15a;bta-miR-2401;bta-miR-30b-3p;bta-miR-497	.	.
TCONS_00068575	XLOC_012009	7	-	2173	7	j	LOC100848699	j	gene-NC_037334.1:92887690..92904398	NONBTAT023755.2	.	bta-miR-12010;bta-miR-12060;bta-miR-1306;bta-miR-133a;bta-miR-133b;bta-miR-15a;bta-miR-1777b;bta-miR-2401;bta-miR-30b-3p;bta-miR-497	.	.
TCONS_00068737	XLOC_012031	7	-	653	4	u	.	x	gene-NC_037334.1:99780350..99808397	NONBTAT026662.2	.	bta-miR-12022;bta-miR-2410;bta-miR-484	.	.
TCONS_00068738	XLOC_012031	7	-	358	4	u	.	x	gene-NC_037334.1:99780350..99808397	.	.	bta-miR-2410	.	.
TCONS_00068739	XLOC_012031	7	-	365	3	u	.	x	gene-NC_037334.1:99780350..99808397	.	.	bta-miR-2410;bta-miR-484	.	.
TCONS_00068799	XLOC_012051	7	-	996	2	u	.	u	.	.	.	bta-miR-11997;bta-miR-154b;bta-miR-2324;bta-miR-2455	.	.
TCONS_00068850	XLOC_012060	7	-	2177	2	o	PJA2	o	gene-NC_037334.1:108440181..108512924	NONBTAT031101.1	.	bta-miR-11981;bta-miR-6518	.	.
TCONS_00069037	XLOC_012175	8	+	1417	2	x	SH3RF1	x	gene-NC_037335.1:1317156..1319205	NONBTAT004129.2	.	bta-miR-12013;bta-miR-2375;bta-miR-2442;bta-miR-345-3p;bta-miR-6119-3p	.	.
TCONS_00069038	XLOC_012175	8	+	1504	2	u	.	x	gene-NC_037335.1:1317156..1319205	NONBTAT004129.2	.	bta-miR-11975;bta-miR-11976;bta-miR-2305;bta-miR-2375;bta-miR-2412;bta-miR-2442;bta-miR-3141;bta-miR-6119-3p	.	.
TCONS_00069058	XLOC_012179	8	+	910	3	j	LOC100848912	j	gene-NC_037335.1:1879396..1897140	.	.	bta-miR-12033;bta-miR-12039;bta-miR-2284o;bta-miR-671	.	.
TCONS_00069264	XLOC_012221	8	+	4358	2	x	FZD3	x	gene-NC_037335.1:10140657..10238558	NONBTAT024031.2	bta-mir-12022	bta-miR-105a;bta-miR-105b;bta-miR-12038;bta-miR-199a-3p;bta-miR-199c;bta-miR-2291;bta-miR-2410;bta-miR-2411-5p	.	.
TCONS_00069313	XLOC_012229	8	+	346	3	j	CLU	j	gene-NC_037335.1:11176870..11194505	.	.	bta-miR-2412	.	.
TCONS_00069438	XLOC_012271	8	+	2000	3	j	LOC100847941	j	gene-NC_037335.1:22841696..22862866	NONBTAT026662.2	.	bta-miR-12043;bta-miR-181b;bta-miR-181d;bta-miR-199a-5p;bta-miR-199b;bta-miR-2284k	.	.
TCONS_00069439	XLOC_012271	8	+	2122	4	j	LOC100847941	j	gene-NC_037335.1:22841696..22862866	NONBTAT026662.2	.	bta-miR-12043;bta-miR-181b;bta-miR-181d;bta-miR-199a-5p;bta-miR-199b;bta-miR-2284k;bta-miR-2338;bta-miR-2467-3p	.	.
TCONS_00069440	XLOC_012271	8	+	2118	4	j	LOC100847941	j	gene-NC_037335.1:22841696..22862866	NONBTAT026662.2	.	bta-miR-12043;bta-miR-181b;bta-miR-181d;bta-miR-199a-5p;bta-miR-199b;bta-miR-2284k	.	.
TCONS_00069441	XLOC_012271	8	+	2367	6	j	LOC100847941	j	gene-NC_037335.1:22841696..22862866	NONBTAT026662.2	.	bta-miR-12043;bta-miR-181b;bta-miR-181d;bta-miR-199a-5p;bta-miR-199b;bta-miR-2284k;bta-miR-2338;bta-miR-2467-3p	.	.
TCONS_00069442	XLOC_012271	8	+	2240	5	j	LOC100847941	j	gene-NC_037335.1:22841696..22862866	NONBTAT026662.2	.	bta-miR-12043;bta-miR-181b;bta-miR-181d;bta-miR-199a-5p;bta-miR-199b;bta-miR-2284k;bta-miR-2338;bta-miR-2467-3p	.	.
TCONS_00069443	XLOC_012271	8	+	2240	5	j	LOC100847941	j	gene-NC_037335.1:22841696..22862866	NONBTAT026662.2	.	bta-miR-12043;bta-miR-181b;bta-miR-181d;bta-miR-199a-5p;bta-miR-199b;bta-miR-2284k;bta-miR-2338;bta-miR-2467-3p	.	.
TCONS_00069468	XLOC_012289	8	+	2995	2	x	LOC104969299	x	gene-NC_037335.1:23053693..23065223	.	.	bta-miR-10161-5p;bta-miR-11999;bta-miR-12051;bta-miR-199a-5p;bta-miR-2300a-5p;bta-miR-2350;bta-miR-2376;bta-miR-326;bta-miR-328;bta-miR-6525	.	.
TCONS_00069826	XLOC_012354	8	+	1035	4	j	LOC104969327	j	gene-NC_037335.1:37814152..37834391	.	.	bta-miR-221;bta-miR-2334;bta-miR-2394;bta-miR-453	.	.
TCONS_00069827	XLOC_012354	8	+	879	3	j	LOC104969327	j	gene-NC_037335.1:37814152..37834391	.	.	bta-miR-221;bta-miR-2334;bta-miR-2394;bta-miR-453	.	.
TCONS_00069830	XLOC_012354	8	+	1020	3	j	LOC104969327	j	gene-NC_037335.1:37814152..37834391	.	.	bta-miR-12064;bta-miR-2353;bta-miR-2364;bta-miR-2443;bta-miR-2467-3p;bta-miR-453;bta-miR-671	.	.
TCONS_00069834	XLOC_012356	8	+	1704	5	j	LOC100139891	j	gene-NC_037335.1:38142030..38154717	NONBTAT029390.1	.	bta-miR-10020;bta-miR-12022;bta-miR-139;bta-miR-2357;bta-miR-2367-5p;bta-miR-2458;bta-miR-2461-5p;bta-miR-455-3p;bta-miR-8550	.	.
TCONS_00069835	XLOC_012356	8	+	1723	6	j	LOC100139891	j	gene-NC_037335.1:38142030..38154717	NONBTAT029390.1	.	bta-miR-10020;bta-miR-12022;bta-miR-139;bta-miR-2357;bta-miR-2367-5p;bta-miR-2458;bta-miR-2461-5p;bta-miR-455-3p;bta-miR-8550	.	.
TCONS_00069836	XLOC_012356	8	+	1866	6	j	LOC100139891	j	gene-NC_037335.1:38142030..38154717	NONBTAT029390.1	.	bta-miR-10020;bta-miR-12022;bta-miR-139;bta-miR-2357;bta-miR-2367-5p;bta-miR-2389;bta-miR-2458;bta-miR-2461-5p;bta-miR-455-3p;bta-miR-502a;bta-miR-8550	.	.
TCONS_00069837	XLOC_012356	8	+	2177	6	j	LOC100139891	j	gene-NC_037335.1:38142030..38154717	NONBTAT029390.1	.	bta-miR-10020;bta-miR-12022;bta-miR-139;bta-miR-2285dh;bta-miR-2348;bta-miR-2357;bta-miR-2367-5p;bta-miR-2389;bta-miR-2458;bta-miR-2461-5p;bta-miR-455-3p;bta-miR-502a;bta-miR-8550	.	.
TCONS_00069839	XLOC_012356	8	+	1957	6	j	LOC100139891	j	gene-NC_037335.1:38142030..38154717	NONBTAT029390.1	.	bta-miR-10020;bta-miR-12022;bta-miR-139;bta-miR-2285dh;bta-miR-2357;bta-miR-2367-5p;bta-miR-2389;bta-miR-2458;bta-miR-2461-5p;bta-miR-455-3p;bta-miR-502a;bta-miR-8550	.	.
TCONS_00069840	XLOC_012356	8	+	1808	6	j	LOC100139891	j	gene-NC_037335.1:38142030..38154717	NONBTAT029390.1	.	bta-miR-10020;bta-miR-12022;bta-miR-139;bta-miR-2357;bta-miR-2367-5p;bta-miR-2458;bta-miR-2461-5p;bta-miR-455-3p;bta-miR-8550	.	.
TCONS_00069911	XLOC_012365	8	+	823	2	o	LOC104969334	o	gene-NC_037335.1:39117231..39257411	NONBTAT024280.2	.	bta-miR-12042;bta-miR-12059;bta-miR-12060;bta-miR-224;bta-miR-31;bta-miR-7863	.	.
TCONS_00070376	XLOC_012433	8	+	1357	2	u	.	=	gene-NC_037335.1:57429838..57440165	NONBTAT026662.2	.	bta-miR-11986;bta-miR-12055;bta-miR-2439-3p;bta-miR-2457;bta-miR-339a	.	.
TCONS_00070899	XLOC_012510	8	+	914	2	o	LPL	o	gene-NC_037335.1:66989638..67016694	.	.	.	.	.
TCONS_00070908	XLOC_012516	8	+	1018	2	u	.	=	gene-NC_037335.1:67437492..67466219	NONBTAT030336.1	.	bta-miR-12032;bta-miR-1248;bta-miR-139;bta-miR-1777b;bta-miR-2304;bta-miR-2305;bta-miR-378;bta-miR-378c;bta-miR-412;bta-miR-562;bta-miR-6501	.	.
TCONS_00070909	XLOC_012516	8	+	1006	3	u	.	j	gene-NC_037335.1:67437492..67466219	NONBTAT030336.1	.	bta-miR-12032;bta-miR-1248;bta-miR-139;bta-miR-2304;bta-miR-378;bta-miR-378c;bta-miR-412;bta-miR-562;bta-miR-6501	.	.
TCONS_00070910	XLOC_012516	8	+	771	2	u	.	j	gene-NC_037335.1:67437492..67466219	NONBTAT030336.1	.	bta-miR-12032;bta-miR-139;bta-miR-2304;bta-miR-378;bta-miR-378c	.	.
TCONS_00070911	XLOC_012516	8	+	766	2	u	.	j	gene-NC_037335.1:67437492..67466219	NONBTAT030336.1	.	bta-miR-12032;bta-miR-139;bta-miR-2304;bta-miR-378;bta-miR-378c	.	.
TCONS_00071249	XLOC_012544	8	+	1339	2	x	LOC112447819	x	gene-NC_037335.1:70338665..70342891	.	.	bta-miR-12051;bta-miR-122;bta-miR-2330-5p;bta-miR-2355-3p;bta-miR-2416;bta-miR-2483-3p;bta-miR-324;bta-miR-378;bta-miR-378c	.	.
TCONS_00071353	XLOC_012566	8	+	657	2	o	PTK2B	o	gene-NC_037335.1:74417332..74555613	.	.	bta-miR-10171-3p;bta-miR-2349;bta-miR-2466-5p	.	.
TCONS_00071368	XLOC_012569	8	+	475	2	o	EPHX2	o	gene-NC_037335.1:74590932..74662152	.	.	bta-miR-10169-3p;bta-miR-2303;bta-miR-2322-3p;bta-miR-28;bta-miR-539;bta-miR-708	.	.
TCONS_00071375	XLOC_012574	8	+	1688	2	o	CHMP5	o	gene-NC_037335.1:74790554..74801177	NONBTAT031467.1	.	bta-miR-12003;bta-miR-2328-5p;bta-miR-6521	.	.
TCONS_00071381	XLOC_012578	8	+	312	2	o	NFX1	o	gene-NC_037335.1:75058050..75124525	.	.	bta-miR-193a-5p	.	.
TCONS_00071491	XLOC_012587	8	+	462	2	j	IL11RA	j	gene-NC_037335.1:76017709..76027359	.	.	bta-miR-12041;bta-miR-12056;bta-miR-2285s	.	.
TCONS_00071560	XLOC_012603	8	+	3158	3	x	GOLM1	j	gene-NC_037335.1:79314545..79383533	NONBTAT025364.2	.	bta-miR-11989;bta-miR-129;bta-miR-129-5p;bta-miR-1388-3p;bta-miR-149-3p;bta-miR-15b;bta-miR-187;bta-miR-196a;bta-miR-196b;bta-miR-224;bta-miR-2442;bta-miR-2450b;bta-miR-2465;bta-miR-324;bta-miR-484;bta-miR-497;bta-miR-562	.	.
TCONS_00071561	XLOC_012603	8	+	3174	5	u	.	j	gene-NC_037335.1:79314545..79383533	NONBTAT025364.2	.	bta-miR-105b;bta-miR-11989;bta-miR-129;bta-miR-129-5p;bta-miR-1388-3p;bta-miR-149-3p;bta-miR-15b;bta-miR-187;bta-miR-196a;bta-miR-196b;bta-miR-224;bta-miR-2442;bta-miR-2450b;bta-miR-2465;bta-miR-484;bta-miR-497;bta-miR-562	.	.
TCONS_00071562	XLOC_012604	8	+	535	2	x	ISCA1	x	gene-NC_037335.1:79446082..79459030	.	.	bta-miR-2412	.	.
TCONS_00071568	XLOC_012605	8	+	1886	5	j	LOC104969425	j	gene-NC_037335.1:80152529..80207113	NONBTAT031349.1	.	bta-miR-10164-3p;bta-miR-12033;bta-miR-148a;bta-miR-148b;bta-miR-2290;bta-miR-2333;bta-miR-2426;bta-miR-2890;bta-miR-302a;bta-miR-335;bta-miR-7857-5p	.	.
TCONS_00071713	XLOC_012631	8	+	1445	2	o	FAM120A	o	gene-NC_037335.1:84768745..84884521	NONBTAT031350.1	.	bta-let-7d;bta-let-7f;bta-miR-10176-5p;bta-miR-12053;bta-miR-2465;bta-miR-2471-5p;bta-miR-3432b;bta-miR-6535	.	.
TCONS_00071849	XLOC_012653	8	+	1504	2	u	.	x	gene-NC_037335.1:88796230..88797676	NONBTAT017651.2	.	bta-miR-11978;bta-miR-11980;bta-miR-11989;bta-miR-2338;bta-miR-2396;bta-miR-24-3p;bta-miR-365-5p;bta-miR-6528	.	.
TCONS_00071850	XLOC_012653	8	+	1176	2	u	.	x	gene-NC_037335.1:88796230..88797676	NONBTAT017651.2	.	bta-miR-11978;bta-miR-11980;bta-miR-11989;bta-miR-2338;bta-miR-2396;bta-miR-365-5p;bta-miR-6528	.	.
TCONS_00071865	XLOC_012655	8	+	922	3	u	.	o	gene-NC_037335.1:89135167..89136060	NONBTAT023866.2	.	bta-miR-10185-5p;bta-miR-11986;bta-miR-1307;bta-miR-149-3p;bta-miR-1777a;bta-miR-2394;bta-miR-2449;bta-miR-2473;bta-miR-339a;bta-miR-502a	.	.
TCONS_00071866	XLOC_012656	8	+	872	2	u	.	u	.	NONBTAT030249.1	.	bta-miR-11989;bta-miR-197;bta-miR-6526	.	.
TCONS_00071869	XLOC_012658	8	+	2867	2	o	LOC101902554	o	gene-NC_037335.1:89730516..89732412	.	.	bta-let-7c;bta-let-7e;bta-miR-10167-3p;bta-miR-103;bta-miR-12035;bta-miR-154b;bta-miR-2287;bta-miR-2290;bta-miR-2387;bta-miR-23b-5p;bta-miR-296-3p;bta-miR-29b;bta-miR-29c;bta-miR-320a;bta-miR-6517	.	.
TCONS_00072198	XLOC_012706	8	+	3628	2	o	ZNF483	o	gene-NC_037335.1:100932657..100950323	NONBTAT024934.2	.	bta-miR-10164-3p;bta-miR-10175-3p;bta-miR-11989;bta-miR-12017;bta-miR-125b;bta-miR-148a;bta-miR-148b;bta-miR-152;bta-miR-212;bta-miR-2346;bta-miR-2376;bta-miR-378b;bta-miR-6501;bta-miR-6715	.	.
TCONS_00072224	XLOC_012710	8	+	2442	2	x	C8H9orf84	x	gene-NC_037335.1:101093189..101174005	NONBTAT031519.1	.	bta-miR-11989;bta-miR-12063;bta-miR-197;bta-miR-2350;bta-miR-31	.	.
TCONS_00072225	XLOC_012711	8	+	2233	2	o	UGCG	o	gene-NC_037335.1:101282964..101321214	.	.	bta-miR-10175-5p;bta-miR-12037;bta-miR-2328-5p;bta-miR-2343;bta-miR-2450b;bta-miR-342	.	.
TCONS_00072226	XLOC_012711	8	+	2233	2	o	UGCG	o	gene-NC_037335.1:101282964..101321214	.	.	bta-miR-10175-5p;bta-miR-12037;bta-miR-2328-5p;bta-miR-2343;bta-miR-2450b;bta-miR-342	.	.
TCONS_00072232	XLOC_012713	8	+	1322	2	x	SUSD1	x	gene-NC_037335.1:101459272..101595852	NONBTAT029870.1	.	bta-miR-204;bta-miR-2304;bta-miR-2340;bta-miR-2364;bta-miR-2366;bta-miR-2394;bta-miR-2406;bta-miR-2448-3p;bta-miR-2450d;bta-miR-455-3p	.	.
TCONS_00072317	XLOC_012729	8	+	1442	2	o	RGS3	o	gene-NC_037335.1:102695023..102832522	.	.	bta-miR-2296;bta-miR-2426;bta-miR-2464-5p;bta-miR-302a	.	.
TCONS_00072388	XLOC_012734	8	+	589	2	u	.	u	.	.	.	bta-miR-10176-5p	.	.
TCONS_00072567	XLOC_012753	8	+	885	2	u	.	u	.	NONBTAT026662.2	.	bta-miR-12039;bta-miR-12063;bta-miR-2305;bta-miR-2422;bta-miR-2472;bta-miR-338;bta-miR-339a;bta-miR-339b	.	.
TCONS_00072580	XLOC_012756	8	+	428	2	o	LOC112447759	o	gene-NC_037335.1:110262683..110290309	.	.	bta-miR-2406	.	.
TCONS_00072736	XLOC_012782	8	+	3317	2	j	FAM110C	j	gene-NC_037335.1:112918075..112926166	NONBTAT028054.1	.	bta-miR-10168-5p;bta-miR-12028;bta-miR-12051;bta-miR-2464-5p;bta-miR-362-5p;bta-miR-370;bta-miR-502b;bta-miR-6120-5p;bta-miR-615	.	.
TCONS_00072737	XLOC_012782	8	+	3229	2	j	FAM110C	j	gene-NC_037335.1:112918075..112926166	NONBTAT028054.1	.	bta-miR-10168-5p;bta-miR-12028;bta-miR-12051;bta-miR-2464-5p;bta-miR-362-5p;bta-miR-370;bta-miR-502b;bta-miR-6120-5p;bta-miR-615	.	.
TCONS_00072871	XLOC_012812	8	-	1217	2	x	SAP30	x	gene-NC_037335.1:5761570..5862308	NONBTAT030976.1	.	bta-miR-10181-5p;bta-miR-12039;bta-miR-224;bta-miR-2300a-5p;bta-miR-2343;bta-miR-2356;bta-miR-2362;bta-miR-2379;bta-miR-2385-5p;bta-miR-2893;bta-miR-338;bta-miR-412	.	.
TCONS_00072873	XLOC_012812	8	-	1888	4	j	SCRG1	j	gene-NC_037335.1:5783450..5890857	.	.	bta-miR-10181-5p;bta-miR-12039;bta-miR-2300a-5p;bta-miR-2300b-3p;bta-miR-2356;bta-miR-2362;bta-miR-2379;bta-miR-2454-3p;bta-miR-338;bta-miR-412;bta-miR-6521;bta-miR-92a;bta-miR-92b	.	.
TCONS_00072876	XLOC_012814	8	-	665	2	u	.	=	gene-NC_037335.1:6538339..6542889	.	.	bta-miR-10178-5p;bta-miR-1468;bta-miR-2392	.	.
TCONS_00072889	XLOC_012818	8	-	3599	2	u	.	u	.	NONBTAT028408.1	.	bta-miR-11989;bta-miR-11993;bta-miR-12019;bta-miR-12035;bta-miR-2285s;bta-miR-2340;bta-miR-2378;bta-miR-2406;bta-miR-2414;bta-miR-2430;bta-miR-320a;bta-miR-499;bta-miR-584	.	.
TCONS_00073047	XLOC_012844	8	-	2508	3	j	ELP3	j	gene-NC_037335.1:10592046..10712544	NONBTAT024041.2	.	bta-miR-10167-3p;bta-miR-11989;bta-miR-12007;bta-miR-12041;bta-miR-12042;bta-miR-12043;bta-miR-192;bta-miR-195;bta-miR-196a;bta-miR-196b;bta-miR-2308;bta-miR-2330-5p;bta-miR-2375;bta-miR-2400;bta-miR-2441;bta-miR-302b;bta-miR-302c;bta-miR-302d;bta-miR-93	.	.
TCONS_00073075	XLOC_012851	8	-	318	2	x	CLU	x	gene-NC_037335.1:11176870..11194505	.	.	bta-miR-10176-5p;bta-miR-1291;bta-miR-2472	.	.
TCONS_00073137	XLOC_012877	8	-	668	5	j	LOC101907577	j	gene-NC_037335.1:22030407..22064324	.	.	.	.	.
TCONS_00073205	XLOC_012906	8	-	4831	3	j	LOC104969299	j	gene-NC_037335.1:23053693..23065223	NONBTAT029436.1	.	bta-miR-10179-5p;bta-miR-11977;bta-miR-12019;bta-miR-12043;bta-miR-12057;bta-miR-1343-3p;bta-miR-147;bta-miR-181b;bta-miR-181d;bta-miR-193a-3p;bta-miR-2319b;bta-miR-2397-3p;bta-miR-2442;bta-miR-488;bta-miR-873	.	.
TCONS_00073440	XLOC_012934	8	-	2755	5	j	LOC101903205	j	gene-NC_037335.1:29789121..29852648	NONBTAT032000.1	.	bta-miR-12022;bta-miR-12035;bta-miR-212;bta-miR-2360;bta-miR-2364;bta-miR-2443;bta-miR-2449;bta-miR-2474;bta-miR-28;bta-miR-320a;bta-miR-455-3p;bta-miR-6533	.	.
TCONS_00073656	XLOC_012970	8	-	693	5	j	LOC101905770	j	gene-NC_037335.1:41636612..41654849	NONBTAT031356.1	.	bta-miR-433	.	.
TCONS_00073659	XLOC_012970	8	-	1123	4	j	LOC101905770	j	gene-NC_037335.1:41636612..41654849	NONBTAT031356.1	.	bta-miR-194b-3p;bta-miR-2350	.	.
TCONS_00073660	XLOC_012970	8	-	1992	4	j	LOC101905770	j	gene-NC_037335.1:41636612..41654849	NONBTAT031356.1	.	bta-miR-12058;bta-miR-145;bta-miR-194b-3p;bta-miR-2300a-5p;bta-miR-2350;bta-miR-2441;bta-miR-339a	.	.
TCONS_00073661	XLOC_012970	8	-	1996	4	j	LOC101905770	j	gene-NC_037335.1:41636612..41654849	NONBTAT031356.1	.	bta-miR-12058;bta-miR-145;bta-miR-194b-3p;bta-miR-2300a-5p;bta-miR-2350;bta-miR-2441;bta-miR-339a	.	.
TCONS_00073920	XLOC_013001	8	-	638	2	j	ALDH1A1	j	gene-NC_037335.1:49053226..49106778	.	.	bta-miR-7865	.	.
TCONS_00074031	XLOC_013010	8	-	3253	2	j	PRUNE2	j	gene-NC_037335.1:52674121..52964654	.	.	bta-miR-10020;bta-miR-10176-5p;bta-miR-106a;bta-miR-12038;bta-miR-17-5p;bta-miR-2320-5p;bta-miR-2466-3p;bta-miR-4657;bta-miR-761	.	.
TCONS_00074032	XLOC_013010	8	-	3349	2	j	PRUNE2	j	gene-NC_037335.1:52674121..52964654	.	.	bta-miR-10020;bta-miR-10176-5p;bta-miR-106a;bta-miR-12038;bta-miR-17-5p;bta-miR-2320-5p;bta-miR-2466-3p;bta-miR-4657;bta-miR-761	.	.
TCONS_00074097	XLOC_013012	8	-	2102	2	o	GNAQ	o	gene-NC_037335.1:53680760..53995690	NONBTAT024463.2	.	bta-miR-2285dm;bta-miR-2394;bta-miR-431;bta-miR-487a	.	.
TCONS_00074104	XLOC_013015	8	-	1576	8	j	LOC107132695	j	gene-NC_037335.1:55807334..55825294	.	.	bta-miR-2412	.	.
TCONS_00074105	XLOC_013015	8	-	1576	8	j	LOC107132695	j	gene-NC_037335.1:55807334..55825294	.	.	bta-miR-2412	.	.
TCONS_00074112	XLOC_013018	8	-	766	8	u	.	o	gene-NC_037335.1:56727809..56759887	.	.	bta-miR-10165-5p;bta-miR-10175-5p;bta-miR-2353;bta-miR-2452	.	.
TCONS_00074113	XLOC_013018	8	-	605	3	u	.	o	gene-NC_037335.1:56727809..56759887	.	.	bta-miR-10175-5p;bta-miR-134;bta-miR-2470;bta-miR-484	.	.
TCONS_00074114	XLOC_013018	8	-	1150	8	u	.	o	gene-NC_037335.1:56727809..56759887	.	.	bta-miR-10165-5p;bta-miR-10175-5p;bta-miR-134;bta-miR-2353;bta-miR-2452;bta-miR-2470;bta-miR-484	.	.
TCONS_00074115	XLOC_013018	8	-	1016	7	u	.	o	gene-NC_037335.1:56727809..56759887	.	.	bta-miR-10165-5p;bta-miR-10175-5p;bta-miR-134;bta-miR-2353;bta-miR-2470;bta-miR-484	.	.
TCONS_00074116	XLOC_013018	8	-	859	5	u	.	o	gene-NC_037335.1:56727809..56759887	.	.	bta-miR-10165-5p;bta-miR-10175-5p;bta-miR-134;bta-miR-2353;bta-miR-2470;bta-miR-484	.	.
TCONS_00074117	XLOC_013018	8	-	950	7	u	.	o	gene-NC_037335.1:56727809..56759887	.	.	bta-miR-10165-5p;bta-miR-10175-5p;bta-miR-134;bta-miR-2353;bta-miR-2470;bta-miR-484	.	.
TCONS_00074118	XLOC_013018	8	-	861	6	u	.	o	gene-NC_037335.1:56727809..56759887	.	.	bta-miR-10165-5p;bta-miR-10175-5p;bta-miR-134;bta-miR-2353;bta-miR-2470;bta-miR-484	.	.
TCONS_00074123	XLOC_013018	8	-	736	2	u	.	u	.	NONBTAT031430.1	.	.	.	.
TCONS_00074164	XLOC_013024	8	-	1190	2	u	.	o	gene-NC_037335.1:58650272..58650631	.	.	bta-miR-205;bta-miR-2411-5p;bta-miR-2412	.	.
TCONS_00074454	XLOC_013078	8	-	1311	3	x	FRMPD1	j	gene-NC_037335.1:61814998..61817026	.	.	bta-miR-11989;bta-miR-1249;bta-miR-1835;bta-miR-2392;bta-miR-2406;bta-miR-2443;bta-miR-423-3p;bta-miR-670	.	.
TCONS_00074455	XLOC_013078	8	-	1614	4	x	FRMPD1	j	gene-NC_037335.1:61814998..61817026	.	.	bta-miR-11989;bta-miR-1249;bta-miR-1835;bta-miR-2392;bta-miR-2406;bta-miR-2443;bta-miR-423-3p;bta-miR-670	.	.
TCONS_00074632	XLOC_013106	8	-	688	2	u	.	j	gene-NC_037335.1:64282739..64295379	.	.	bta-miR-10165-5p;bta-miR-10179-5p;bta-miR-12012;bta-miR-140;bta-miR-2353;bta-miR-339a;bta-miR-339b;bta-miR-425-3p;bta-miR-7862	.	.
TCONS_00074713	XLOC_013125	8	-	578	3	j	LOC104969383	j	gene-NC_037335.1:69102378..69149064	.	.	bta-miR-12046;bta-miR-217;bta-miR-2461-5p;bta-miR-326;bta-miR-339a	.	.
TCONS_00074838	XLOC_013147	8	-	1209	3	u	.	u	.	.	.	bta-miR-11978;bta-miR-1584-3p;bta-miR-21-3p;bta-miR-599	.	.
TCONS_00074911	XLOC_013158	8	-	2189	2	o	PNMA2	o	gene-NC_037335.1:73748632..73756545	.	.	bta-miR-10172-3p;bta-miR-10179-5p;bta-miR-12001;bta-miR-12050;bta-miR-1225-3p;bta-miR-1584-3p;bta-miR-2285ac;bta-miR-2285br;bta-miR-2292;bta-miR-2410;bta-miR-2416;bta-miR-362-5p;bta-miR-485	.	.
TCONS_00074982	XLOC_013168	8	-	1630	2	o	B4GALT1	o	gene-NC_037335.1:74858835..74914878	.	.	bta-miR-149-3p;bta-miR-181b;bta-miR-2406;bta-miR-6528;bta-miR-6535;bta-miR-669;bta-miR-760-5p;bta-miR-7865;bta-miR-873;bta-miR-9851	.	.
TCONS_00075097	XLOC_013178	8	-	3420	2	o	CNTFR	o	gene-NC_037335.1:75941502..75958573	.	.	bta-miR-10166-5p;bta-miR-11978;bta-miR-11986;bta-miR-11991;bta-miR-12060;bta-miR-1301;bta-miR-149-5p;bta-miR-200b;bta-miR-206;bta-miR-2379;bta-miR-2411-3p;bta-miR-2431-3p;bta-miR-2438;bta-miR-2461-5p;bta-miR-30b-3p;bta-miR-4286;bta-miR-429;bta-miR-491	.	.
TCONS_00075230	XLOC_013195	8	-	1474	2	u	.	u	.	.	.	bta-miR-10164-3p;bta-miR-10173-5p;bta-miR-1468;bta-miR-2389;bta-miR-301a;bta-miR-301b	.	.
TCONS_00075792	XLOC_013252	8	-	1764	2	u	.	i	gene-NC_037335.1:86503910..86699188	.	.	bta-miR-11983;bta-miR-2285as;bta-miR-2375;bta-miR-2397-3p;bta-miR-541	.	.
TCONS_00075830	XLOC_013258	8	-	733	4	u	.	u	.	.	.	bta-miR-11992;bta-miR-2343;bta-miR-2466-3p;bta-miR-361;bta-miR-493	.	.
TCONS_00075831	XLOC_013259	8	-	912	2	u	.	u	.	.	.	.	.	.
TCONS_00075832	XLOC_013259	8	-	339	3	u	.	u	.	.	.	.	.	.
TCONS_00075937	XLOC_013276	8	-	5174	8	j	LOC101906606	j	gene-NC_037335.1:91266369..91276814	NONBTAT031494.1	.	bta-miR-10171-3p;bta-miR-10172-3p;bta-miR-11986b;bta-miR-12035;bta-miR-185;bta-miR-193a-5p;bta-miR-196a;bta-miR-2284d;bta-miR-2284t-5p;bta-miR-2284u;bta-miR-2290;bta-miR-2369;bta-miR-2392;bta-miR-2471-3p;bta-miR-2489;bta-miR-338;bta-miR-339a;bta-miR-4286	.	.
TCONS_00075939	XLOC_013276	8	-	4245	7	j	LOC101906606	j	gene-NC_037335.1:91266369..91276814	NONBTAT031494.1	.	bta-miR-10171-3p;bta-miR-10172-3p;bta-miR-11986b;bta-miR-185;bta-miR-193a-5p;bta-miR-196a;bta-miR-2284d;bta-miR-2284u;bta-miR-2369;bta-miR-2392;bta-miR-2471-3p;bta-miR-302a;bta-miR-338;bta-miR-339a;bta-miR-4286	.	.
TCONS_00075940	XLOC_013276	8	-	4276	7	j	LOC101906606	j	gene-NC_037335.1:91266369..91276814	NONBTAT031494.1	.	bta-miR-10171-3p;bta-miR-10172-3p;bta-miR-11986b;bta-miR-185;bta-miR-193a-5p;bta-miR-196a;bta-miR-2284d;bta-miR-2284u;bta-miR-2369;bta-miR-2392;bta-miR-2471-3p;bta-miR-302a;bta-miR-338;bta-miR-339a;bta-miR-4286	.	.
TCONS_00075946	XLOC_013276	8	-	699	3	j	LOC101906606	j	gene-NC_037335.1:91266369..91276814	NONBTAT029427.1	.	bta-miR-10171-3p;bta-miR-154b;bta-miR-204;bta-miR-2285ch;bta-miR-2450b	.	.
TCONS_00076037	XLOC_013300	8	-	564	2	x	ZNF462	x	gene-NC_037335.1:96603274..96760576	.	.	bta-miR-12010;bta-miR-2294;bta-miR-2298;bta-miR-2334;bta-miR-2464-5p	.	.
TCONS_00076051	XLOC_013306	8	-	2173	2	j	ELP1	j	gene-NC_037335.1:98473478..98536467	.	.	bta-miR-140;bta-miR-2287;bta-miR-2365;bta-miR-497	.	.
TCONS_00076499	XLOC_013358	8	-	710	5	j	LOC101907033	j	gene-NC_037335.1:102936505..102952033	NONBTAT027223.1	.	bta-miR-2285ah-5p;bta-miR-2338	.	.
TCONS_00076515	XLOC_013362	8	-	970	2	x	COL27A1	j	gene-NC_037335.1:103482299..103489827	.	.	bta-miR-10179-5p;bta-miR-10183-5p;bta-miR-12017;bta-miR-1343-3p;bta-miR-2285ag-3p;bta-miR-2372;bta-miR-2392;bta-miR-2428;bta-miR-2464-5p;bta-miR-27a-5p;bta-miR-491	.	.
TCONS_00076624	XLOC_013374	8	-	784	3	o	TRNAC-ACA	j	gene-NC_037335.1:104710836..104728224	.	.	bta-miR-136;bta-miR-2430;bta-miR-493	.	.
TCONS_00076650	XLOC_013380	8	-	1307	4	j	LOC101903820	j	gene-NC_037335.1:109742309..109789244	NONBTAT025011.2	.	bta-miR-11978;bta-miR-11989;bta-miR-11994;bta-miR-12015;bta-miR-2285aq;bta-miR-2285bi;bta-miR-2357;bta-miR-2466-5p;bta-miR-31;bta-miR-574	.	.
TCONS_00076651	XLOC_013380	8	-	1759	5	j	LOC101903820	j	gene-NC_037335.1:109742309..109789244	NONBTAT025011.2	.	bta-miR-10174-3p;bta-miR-11994;bta-miR-12015;bta-miR-2357;bta-miR-23a;bta-miR-23b-3p;bta-miR-2466-5p;bta-miR-330;bta-miR-574	.	.
TCONS_00076683	XLOC_013384	8	-	754	2	u	.	o	gene-NC_037335.1:110121751..110123128	.	.	bta-miR-12057;bta-miR-128;bta-miR-2285ag-3p	.	.
TCONS_00076782	XLOC_013392	8	-	1452	2	j	LOC101906836	j	gene-NC_037335.1:110521447..110528132	.	.	bta-miR-181b;bta-miR-196a;bta-miR-2472;bta-miR-671	.	PIT
TCONS_00076824	XLOC_013401	8	-	219	2	u	.	j	gene-NC_037335.1:111161846..111177836	.	.	bta-miR-10168-5p;bta-miR-12057	.	.
TCONS_00076827	XLOC_013404	8	-	1367	2	j	LOC112447857	j	gene-NC_037335.1:111825115..111833086	.	.	bta-miR-12036;bta-miR-12047;bta-miR-1842;bta-miR-2378;bta-miR-2422;bta-miR-8549	.	.
TCONS_00076983	XLOC_013528	9	+	1096	2	u	.	u	.	NONBTAT030943.1	.	bta-miR-140;bta-miR-2455;bta-miR-3431	.	.
TCONS_00077238	XLOC_013553	9	+	766	3	j	LOC104972958	j	gene-NC_037336.1:13074943..13088458	NONBTAT030913.1	.	bta-miR-10175-3p;bta-miR-12028;bta-miR-1777b;bta-miR-2284w;bta-miR-2305;bta-miR-2309;bta-miR-2373-5p;bta-miR-2388-3p;bta-miR-2465;bta-miR-2881;bta-miR-2888	.	.
TCONS_00077241	XLOC_013553	9	+	627	3	j	LOC104972958	j	gene-NC_037336.1:13074943..13088458	NONBTAT030913.1	.	bta-miR-10175-3p;bta-miR-1777b;bta-miR-2284w;bta-miR-2309;bta-miR-2373-5p;bta-miR-2465;bta-miR-2881	.	.
TCONS_00077248	XLOC_013558	9	+	1214	2	x	COL12A1	x	gene-NC_037336.1:14661264..14779844	NONBTAT025110.2	.	bta-miR-362-3p	.	.
TCONS_00077249	XLOC_013559	9	+	806	2	u	.	u	.	NONBTAT027423.1	.	bta-miR-12035;bta-miR-2374	.	.
TCONS_00077250	XLOC_013559	9	+	532	2	x	FILIP1	o	gene-NC_037336.1:15073425..15137079	NONBTAT027423.1	.	bta-miR-12035;bta-miR-2374	.	.
TCONS_00077251	XLOC_013560	9	+	655	2	x	FILIP1	o	gene-NC_037336.1:15073425..15137079	NONBTAT026662.2	.	bta-miR-12041;bta-miR-2308;bta-miR-2360;bta-miR-2489;bta-miR-3154	.	.
TCONS_00077347	XLOC_013581	9	+	358	2	x	FAM46A	o	gene-NC_037336.1:21505820..21506503	.	.	.	.	.
TCONS_00077349	XLOC_013583	9	+	399	4	j	LOC107132757	j	gene-NC_037336.1:21747984..21763912	NONBTAT028523.1	.	bta-miR-10166-5p;bta-miR-12010;bta-miR-2340;bta-miR-487a	.	.
TCONS_00077457	XLOC_013601	9	+	4276	2	x	RNF217	x	gene-NC_037336.1:26107090..26238722	.	.	bta-miR-145;bta-miR-200a;bta-miR-2376;bta-miR-2414;bta-miR-2463;bta-miR-3533;bta-miR-759;bta-miR-96	.	.
TCONS_00077476	XLOC_013606	9	+	1746	4	j	LOC101909028	j	gene-NC_037336.1:28470782..28501813	NONBTAT031585.1	.	bta-miR-12048;bta-miR-761;bta-miR-7864	.	.
TCONS_00077580	XLOC_013617	9	+	1496	2	o	GOPC	o	gene-NC_037336.1:33189374..33229409	.	.	bta-miR-2343	.	.
TCONS_00077592	XLOC_013623	9	+	1386	2	o	ZUP1	o	gene-NC_037336.1:33924530..33949380	.	.	bta-miR-3602	.	.
TCONS_00077654	XLOC_013636	9	+	2121	9	j	LOC101905407	j	gene-NC_037336.1:36497874..36535200	NONBTAT031541.1	.	bta-miR-12038;bta-miR-12046;bta-miR-2374;bta-miR-455-3p;bta-miR-484;bta-miR-541;bta-miR-653	.	.
TCONS_00077655	XLOC_013636	9	+	2598	10	j	LOC101905407	j	gene-NC_037336.1:36497874..36535200	NONBTAT031541.1	.	bta-miR-11986c;bta-miR-12038;bta-miR-12046;bta-miR-2285aa;bta-miR-2374;bta-miR-2375;bta-miR-484;bta-miR-541;bta-miR-653;bta-miR-758	.	.
TCONS_00077656	XLOC_013636	9	+	2904	10	j	LOC101905407	j	gene-NC_037336.1:36497874..36535200	NONBTAT031541.1	.	bta-miR-10176-5p;bta-miR-11986c;bta-miR-12038;bta-miR-12046;bta-miR-197;bta-miR-2285aa;bta-miR-2374;bta-miR-2375;bta-miR-329a;bta-miR-484;bta-miR-541;bta-miR-653;bta-miR-758	.	.
TCONS_00077658	XLOC_013636	9	+	2178	9	j	LOC101905407	j	gene-NC_037336.1:36497874..36535200	NONBTAT031541.1	.	bta-miR-12038;bta-miR-12046;bta-miR-2339;bta-miR-2374;bta-miR-34a;bta-miR-34b;bta-miR-455-3p;bta-miR-484;bta-miR-541;bta-miR-653	.	.
TCONS_00077659	XLOC_013636	9	+	2774	8	j	LOC101905407	j	gene-NC_037336.1:36497874..36535200	NONBTAT031541.1	.	bta-miR-11986c;bta-miR-12038;bta-miR-12046;bta-miR-2285aa;bta-miR-2339;bta-miR-2374;bta-miR-2375;bta-miR-329a;bta-miR-484;bta-miR-541;bta-miR-653;bta-miR-758	.	.
TCONS_00077660	XLOC_013636	9	+	2049	8	j	LOC101905407	j	gene-NC_037336.1:36497874..36535200	NONBTAT031541.1	.	bta-miR-12038;bta-miR-12046;bta-miR-2339;bta-miR-2374;bta-miR-455-3p;bta-miR-484;bta-miR-541;bta-miR-653	.	.
TCONS_00077664	XLOC_013637	9	+	881	5	j	LOC104969531	j	gene-NC_037336.1:36910821..37324356	NONBTAT030054.1	.	bta-miR-214;bta-miR-2895;bta-miR-484	.	.
TCONS_00078350	XLOC_013720	9	+	2156	3	j	LOC107132770	j	gene-NC_037336.1:53879813..53900905	NONBTAT025510.2	bta-mir-12022	bta-miR-3600;bta-miR-484	.	.
TCONS_00078391	XLOC_013726	9	+	693	5	j	LOC101902249	j	gene-NC_037336.1:58514624..58828368	.	.	bta-miR-2385-5p;bta-miR-2481;bta-miR-2904	.	.
TCONS_00078393	XLOC_013726	9	+	1012	9	j	LOC101902249	j	gene-NC_037336.1:58514624..58828368	.	.	bta-miR-2385-5p;bta-miR-2481;bta-miR-2904	.	.
TCONS_00078394	XLOC_013726	9	+	424	3	j	LOC101902249	j	gene-NC_037336.1:58514624..58828368	.	.	bta-miR-2385-5p;bta-miR-2904	.	.
TCONS_00078395	XLOC_013726	9	+	889	7	j	LOC101902249	j	gene-NC_037336.1:58514624..58828368	.	.	bta-miR-2376;bta-miR-2385-5p;bta-miR-2481;bta-miR-2904;bta-miR-432;bta-miR-449d	.	.
TCONS_00078396	XLOC_013726	9	+	472	4	j	LOC101902249	j	gene-NC_037336.1:58514624..58828368	NONBTAT025531.2	.	bta-miR-12053;bta-miR-2385-5p;bta-miR-2904;bta-miR-759	.	.
TCONS_00078397	XLOC_013726	9	+	1323	11	j	LOC101902249	j	gene-NC_037336.1:58514624..58828368	.	.	bta-miR-2385-5p;bta-miR-2430;bta-miR-2481;bta-miR-449d	.	.
TCONS_00078521	XLOC_013751	9	+	2964	2	u	.	u	.	NONBTAT031630.1	.	bta-miR-2387;bta-miR-2471-5p	.	.
TCONS_00078528	XLOC_013757	9	+	906	5	j	LOC100174924	j	gene-NC_037336.1:63786143..63787982	NONBTAT025591.2	.	bta-miR-214;bta-miR-2450b	.	.
TCONS_00078529	XLOC_013757	9	+	574	5	j	LOC100174924	j	gene-NC_037336.1:63786143..63787982	NONBTAT025592.2	.	bta-miR-2450b	.	.
TCONS_00078665	XLOC_013775	9	+	3066	2	j	SMLR1	j	gene-NC_037336.1:68924214..68934584	NONBTAT025650.2	.	bta-miR-10183-5p;bta-miR-12001;bta-miR-12007;bta-miR-2285dm;bta-miR-2309;bta-miR-2344;bta-miR-2375;bta-miR-2400;bta-miR-3600;bta-miR-448;bta-miR-455-3p;bta-miR-664b;bta-miR-6775;bta-miR-7865;bta-miR-873	.	.
TCONS_00078705	XLOC_013781	9	+	1728	5	j	LOC101904601	j	gene-NC_037336.1:69889042..70166130	NONBTAT031544.1	.	bta-miR-136;bta-miR-182;bta-miR-2285ab;bta-miR-2285bl;bta-miR-2350;bta-miR-2439-3p;bta-miR-331-3p;bta-miR-490	.	.
TCONS_00079137	XLOC_013874	9	+	387	2	x	LOC785982	x	gene-NC_037336.1:87148949..87153665	.	.	bta-miR-2470	.	.
TCONS_00079197	XLOC_013883	9	+	496	4	j	LOC101904510	j	gene-NC_037336.1:88229233..88233126	NONBTAT030346.1	.	bta-miR-2285r;bta-miR-27a-5p	.	.
TCONS_00079198	XLOC_013883	9	+	458	4	j	LOC101904510	j	gene-NC_037336.1:88229233..88233126	NONBTAT030346.1	.	bta-miR-27a-5p	.	.
TCONS_00079280	XLOC_013899	9	+	1174	2	j	SCAF8	j	gene-NC_037336.1:91411999..91562867	NONBTAT025918.2	.	bta-miR-11996;bta-miR-2441;bta-miR-320a;bta-miR-432	.	.
TCONS_00079459	XLOC_013918	9	+	3275	5	j	LOC107132793	j	gene-NC_037336.1:95339640..95418127	NONBTAT026662.2	.	bta-miR-10177-5p;bta-miR-11986b;bta-miR-196a;bta-miR-196b;bta-miR-224;bta-miR-2285cj;bta-miR-2285cs;bta-miR-2437;bta-miR-2464-3p;bta-miR-339a;bta-miR-449d;bta-miR-655	.	.
TCONS_00079460	XLOC_013918	9	+	2523	4	j	LOC107132793	j	gene-NC_037336.1:95339640..95418127	NONBTAT028514.1	bta-mir-10161	bta-miR-11986b;bta-miR-11988;bta-miR-196a;bta-miR-196b;bta-miR-224;bta-miR-2285cj;bta-miR-2285cs;bta-miR-2360;bta-miR-2366;bta-miR-2437;bta-miR-2449;bta-miR-2464-3p;bta-miR-3154;bta-miR-339a;bta-miR-655	.	.
TCONS_00079461	XLOC_013918	9	+	2160	7	j	LOC107132793	j	gene-NC_037336.1:95339640..95418127	NONBTAT026662.2	.	bta-miR-11986b;bta-miR-196a;bta-miR-196b;bta-miR-2285cs;bta-miR-2437;bta-miR-339a;bta-miR-655	.	.
TCONS_00079469	XLOC_013918	9	+	1901	6	j	LOC107132793	j	gene-NC_037336.1:95339640..95418127	NONBTAT026662.2	.	bta-miR-11986b;bta-miR-196a;bta-miR-196b;bta-miR-2285cs;bta-miR-2437;bta-miR-339a;bta-miR-655	.	.
TCONS_00079470	XLOC_013918	9	+	1880	6	j	LOC107132793	j	gene-NC_037336.1:95339640..95418127	NONBTAT026662.2	.	bta-miR-11986b;bta-miR-196a;bta-miR-196b;bta-miR-2285cs;bta-miR-2437;bta-miR-339a;bta-miR-655	.	.
TCONS_00079504	XLOC_013923	9	+	2937	2	x	SOD2	x	gene-NC_037336.1:95953256..95965455	.	.	bta-miR-10164-3p;bta-miR-149-5p;bta-miR-2285bp;bta-miR-2304;bta-miR-2347;bta-miR-2383;bta-miR-2453	.	.
TCONS_00079644	XLOC_013948	9	+	1076	2	u	.	o	gene-NC_037336.1:100925156..100929103	NONBTAT026032.2	.	bta-miR-11989;bta-miR-134;bta-miR-2415-3p;bta-miR-24-3p;bta-miR-299;bta-miR-412;bta-miR-485;bta-miR-744	.	.
TCONS_00079733	XLOC_013969	9	+	982	2	o	AFDN	o	gene-NC_037336.1:102278788..102392287	.	.	bta-miR-24;bta-miR-2486-5p;bta-miR-6528	.	LIV
TCONS_00079749	XLOC_013974	9	+	3714	2	x	PHF10	x	gene-NC_037336.1:103494501..103514709	NONBTAT026052.2	.	bta-let-7i;bta-miR-11996;bta-miR-12032;bta-miR-12057;bta-miR-1248;bta-miR-1839;bta-miR-2300a-5p;bta-miR-2320-5p;bta-miR-2330-5p;bta-miR-2347;bta-miR-2406;bta-miR-2423;bta-miR-2426;bta-miR-2439-5p;bta-miR-2454-3p;bta-miR-296-3p;bta-miR-760-5p	.	.
TCONS_00079842	XLOC_013994	9	-	2647	2	j	LOC104969495	=	gene-NC_037336.1:7431355..7446875	NONBTAT026662.2	.	bta-miR-11979;bta-miR-12007;bta-miR-12032;bta-miR-12059;bta-miR-1249;bta-miR-138;bta-miR-149-5p;bta-miR-193a-5p;bta-miR-199b;bta-miR-2331-3p;bta-miR-2343;bta-miR-2459;bta-miR-338;bta-miR-339a;bta-miR-3533;bta-miR-383	.	.
TCONS_00080093	XLOC_014042	9	-	1707	2	u	.	u	.	NONBTAT029674.1	.	bta-miR-10174-5p;bta-miR-10175-3p;bta-miR-11992;bta-miR-194;bta-miR-2300b-3p;bta-miR-2334;bta-miR-2366;bta-miR-324;bta-miR-449d	.	.
TCONS_00080099	XLOC_014046	9	-	814	2	j	UBE3D	j	gene-NC_037336.1:22779437..22958624	NONBTAT026662.2	.	bta-miR-11989;bta-miR-181a;bta-miR-181b;bta-miR-181c;bta-miR-181d;bta-miR-2392;bta-miR-2399-5p;bta-miR-455-3p	.	.
TCONS_00080224	XLOC_014059	9	-	2631	2	j	HINT3	j	gene-NC_037336.1:25324168..25340146	NONBTAT025195.2	.	bta-miR-12042;bta-miR-142-3p;bta-miR-181b;bta-miR-181d;bta-miR-2392;bta-miR-383;bta-miR-455-3p	.	.
TCONS_00080338	XLOC_014080	9	-	890	4	j	LOC101905771	j	gene-NC_037336.1:29397713..29560182	NONBTAT031359.1	.	bta-miR-2343	.	.
TCONS_00080339	XLOC_014080	9	-	929	3	j	LOC101905771	j	gene-NC_037336.1:29397713..29560182	.	.	bta-miR-12042;bta-miR-2343	.	.
TCONS_00080540	XLOC_014122	9	-	1760	5	j	LOC784866	j	gene-NC_037336.1:38874574..38930028	.	.	bta-miR-10176-5p;bta-miR-12038;bta-miR-12051;bta-miR-1584-3p;bta-miR-2313-5p;bta-miR-2338;bta-miR-2368-5p;bta-miR-2439-3p;bta-miR-2465	.	.
TCONS_00080544	XLOC_014122	9	-	2123	7	j	LOC784866	j	gene-NC_037336.1:38874574..38930028	.	.	bta-miR-10176-5p;bta-miR-12038;bta-miR-12051;bta-miR-1584-3p;bta-miR-1777a;bta-miR-2313-5p;bta-miR-2338;bta-miR-2368-5p;bta-miR-2465;bta-miR-655	.	.
TCONS_00080548	XLOC_014122	9	-	2052	6	j	LOC784866	j	gene-NC_037336.1:38874574..38930028	.	.	bta-miR-10176-5p;bta-miR-12038;bta-miR-12051;bta-miR-1584-3p;bta-miR-1777a;bta-miR-2313-5p;bta-miR-2338;bta-miR-2368-5p;bta-miR-2465	.	.
TCONS_00080551	XLOC_014122	9	-	2279	7	j	LOC784866	j	gene-NC_037336.1:38874574..38930028	.	.	bta-miR-10176-5p;bta-miR-12038;bta-miR-12051;bta-miR-1584-3p;bta-miR-1777a;bta-miR-2313-5p;bta-miR-2338;bta-miR-2368-5p;bta-miR-2465	.	.
TCONS_00080557	XLOC_014122	9	-	3757	7	j	LOC784866	j	gene-NC_037336.1:38874574..38930028	NONBTAT023746.2	bta-mir-11986	bta-miR-10176-5p;bta-miR-12038;bta-miR-12051;bta-miR-1584-3p;bta-miR-1777a;bta-miR-2313-5p;bta-miR-2328-5p;bta-miR-2338;bta-miR-2368-5p;bta-miR-2439-3p;bta-miR-2465;bta-miR-2467-5p	.	.
TCONS_00080799	XLOC_014141	9	-	4991	2	j	FOXO3	j	gene-NC_037336.1:41503633..41621614	NONBTAT025383.2	.	bta-miR-10175-5p;bta-miR-10176-5p;bta-miR-122;bta-miR-125a;bta-miR-134;bta-miR-151-3p;bta-miR-154b;bta-miR-197;bta-miR-2298;bta-miR-2300a-5p;bta-miR-2362;bta-miR-2410;bta-miR-2467-3p;bta-miR-2894;bta-miR-29e;bta-miR-30a-5p;bta-miR-30f;bta-miR-345-3p;bta-miR-3660;bta-miR-432;bta-miR-449d;bta-miR-655;bta-miR-677	.	.
TCONS_00080983	XLOC_014182	9	-	829	3	j	LOC100848581	j	gene-NC_037336.1:52492135..52495449	NONBTAT025491.2	.	bta-miR-6528	.	.
TCONS_00081039	XLOC_014187	9	-	1230	3	o	FUT9	o	gene-NC_037336.1:53664324..53666915	NONBTAT025506.2	.	bta-miR-11975;bta-miR-11976;bta-miR-12063;bta-miR-1777a;bta-miR-224;bta-miR-2285bs;bta-miR-2285dl-3p;bta-miR-2436-5p;bta-miR-302b	.	.
TCONS_00081040	XLOC_014187	9	-	1317	3	o	FUT9	j	gene-NC_037336.1:53762328..53763832	NONBTAT025506.2	.	bta-miR-11975;bta-miR-11976;bta-miR-12063;bta-miR-1777a;bta-miR-1842;bta-miR-224;bta-miR-2285bs;bta-miR-2285dl-3p;bta-miR-2316;bta-miR-2436-5p;bta-miR-2881;bta-miR-302b	.	.
TCONS_00081111	XLOC_014207	9	-	1387	3	j	LOC104969735	j	gene-NC_037336.1:61057116..61085705	NONBTAT028526.1	.	bta-miR-11989;bta-miR-217;bta-miR-2339;bta-miR-2384;bta-miR-2400;bta-miR-2448-3p;bta-miR-483	.	.
TCONS_00081160	XLOC_014215	9	-	874	2	j	LOC104969583	j	gene-NC_037336.1:62600289..62607840	.	.	bta-miR-10174-5p;bta-miR-212	.	.
TCONS_00081350	XLOC_014231	9	-	785	2	j	PTPRK	j	gene-NC_037336.1:66006751..66619684	.	.	bta-miR-10162-5p;bta-miR-1777a;bta-miR-185;bta-miR-2284g;bta-miR-2284u;bta-miR-2284y;bta-miR-2285al-5p;bta-miR-2285av;bta-miR-2285bx;bta-miR-2285cf;bta-miR-2886;bta-miR-6529b	.	.
TCONS_00081465	XLOC_014243	9	-	449	2	u	.	j	gene-NC_037336.1:69399253..69401790	NONBTAT030832.1	.	.	.	.
TCONS_00081467	XLOC_014244	9	-	1011	4	j	LOC101904131	j	gene-NC_037336.1:69402739..69422937	NONBTAT030760.1	.	bta-miR-2306;bta-miR-2436-5p;bta-miR-2443;bta-miR-2464-5p	.	.
TCONS_00081468	XLOC_014244	9	-	1276	4	j	LOC101904131	j	gene-NC_037336.1:69402739..69422937	NONBTAT030760.1	.	bta-miR-11990;bta-miR-135a;bta-miR-135b;bta-miR-2436-5p;bta-miR-2443;bta-miR-7865	.	.
TCONS_00081471	XLOC_014245	9	-	300	2	o	LOC101904131	o	gene-NC_037336.1:69402739..69422937	.	.	.	.	.
TCONS_00081880	XLOC_014313	9	-	1175	4	o	PWWP2B	o	gene-NC_037336.1:78733992..78735777	NONBTAT031312.1	.	bta-miR-10169-3p;bta-miR-11975;bta-miR-11976;bta-miR-12039;bta-miR-12060;bta-miR-149-3p;bta-miR-1777a;bta-miR-1777b;bta-miR-2348;bta-miR-2349;bta-miR-2406;bta-miR-2410;bta-miR-2430;bta-miR-2438;bta-miR-2461-5p;bta-miR-345-3p;bta-miR-423-5p;bta-miR-490;bta-miR-93	.	.
TCONS_00081881	XLOC_014313	9	-	1222	3	o	PWWP2B	j	gene-NC_037336.1:78728489..78732311	NONBTAT031312.1	.	bta-miR-10169-3p;bta-miR-11975;bta-miR-11976;bta-miR-149-3p;bta-miR-1777a;bta-miR-1777b;bta-miR-2348;bta-miR-2349;bta-miR-2406;bta-miR-2410;bta-miR-2430;bta-miR-2438;bta-miR-2461-5p;bta-miR-345-3p;bta-miR-423-5p;bta-miR-490;bta-miR-93	.	.
TCONS_00081945	XLOC_014316	9	-	339	2	x	AIG1	o	gene-NC_037336.1:80507898..80508461	.	.	.	.	.
TCONS_00082150	XLOC_014356	9	-	693	2	x	CCDC170	j	gene-NC_037336.1:88519453..88522329	NONBTAT025888.2	.	bta-miR-2304;bta-miR-34a;bta-miR-34b;bta-miR-34c;bta-miR-4680;bta-miR-599	.	.
TCONS_00082152	XLOC_014357	9	-	3519	2	x	ESR1	o	gene-NC_037336.1:89087643..89089307	NONBTAT025892.2	.	bta-miR-1284;bta-miR-2285ao;bta-miR-2340;bta-miR-2381;bta-miR-2427;bta-miR-2442;bta-miR-2450b;bta-miR-2450d;bta-miR-2472;bta-miR-2904;bta-miR-296-3p;bta-miR-3064;bta-miR-345-3p	.	.
TCONS_00082307	XLOC_014377	9	-	1433	3	u	.	x	gene-NC_037336.1:94537431..94544433	.	.	bta-miR-10176-5p;bta-miR-12051;bta-miR-2436-5p;bta-miR-2467-3p;bta-miR-2889;bta-miR-378;bta-miR-378c;bta-miR-6523a;bta-miR-658;bta-miR-96	.	.
TCONS_00082321	XLOC_014381	9	-	1821	2	x	TULP4	x	gene-NC_037336.1:94761525..94962886	.	.	bta-miR-11986;bta-miR-12047;bta-miR-12051;bta-miR-185;bta-miR-2356;bta-miR-2360;bta-miR-2410;bta-miR-2443;bta-miR-2449;bta-miR-365-5p	.	.
TCONS_00082324	XLOC_014382	9	-	508	3	j	LOC104969639	j	gene-NC_037336.1:95000425..95001457	.	.	bta-miR-31	.	.
TCONS_00082433	XLOC_014411	9	-	928	2	u	.	=	gene-NC_037336.1:99446204..99448177	.	.	bta-miR-10166-5p;bta-miR-12058;bta-miR-2334;bta-miR-2349;bta-miR-2406;bta-miR-2454-3p;bta-miR-2460;bta-miR-2894;bta-miR-874	.	.
TCONS_00082435	XLOC_014413	9	-	772	2	u	.	o	gene-NC_037336.1:99900405..99908843	.	.	bta-miR-10179-5p;bta-miR-2299-5p;bta-miR-489	.	.
TCONS_00082436	XLOC_014413	9	-	809	2	u	.	j	gene-NC_037336.1:99900405..99908843	.	.	bta-miR-10179-5p;bta-miR-2299-5p;bta-miR-489	.	.
TCONS_00082526	XLOC_014419	9	-	610	2	j	SFT2D1	j	gene-NC_037336.1:101304068..101319260	.	.	bta-miR-1248;bta-miR-182;bta-miR-183	.	.
TCONS_00082527	XLOC_014419	9	-	631	3	j	SFT2D1	j	gene-NC_037336.1:101304068..101319260	.	.	bta-miR-182;bta-miR-183;bta-miR-188	.	.
TCONS_00082540	XLOC_014421	9	-	2379	3	x	LOC101903629	x	gene-NC_037336.1:101388694..101390796	.	.	bta-miR-11974;bta-miR-12011;bta-miR-12050;bta-miR-2285n;bta-miR-2324;bta-miR-2327;bta-miR-2466-3p;bta-miR-2471-5p;bta-miR-320a;bta-miR-324;bta-miR-330;bta-miR-504;bta-miR-760-5p;bta-miR-7864	.	.
TCONS_00082542	XLOC_014421	9	-	2084	4	x	LOC101903629	x	gene-NC_037336.1:101388694..101390796	NONBTAT029468.1	.	bta-miR-11974;bta-miR-12011;bta-miR-12050;bta-miR-2324;bta-miR-2327;bta-miR-2466-3p;bta-miR-2471-5p;bta-miR-320a;bta-miR-324;bta-miR-330;bta-miR-504;bta-miR-760-5p;bta-miR-7864	.	.
TCONS_00082651	XLOC_014437	9	-	1667	2	o	FRMD1	o	gene-NC_037336.1:102449706..102475948	NONBTAT026662.2	.	bta-miR-10175-3p;bta-miR-12048;bta-miR-2338;bta-miR-2353;bta-miR-2411-3p;bta-miR-2428;bta-miR-2486-5p;bta-miR-455-3p;bta-miR-664a	.	.
TCONS_00082708	XLOC_014450	9	-	974	3	j	LOC112448099	j	gene-NC_037336.1:103649474..103652690	.	.	bta-miR-12005;bta-miR-1284;bta-miR-145;bta-miR-149-5p;bta-miR-2340;bta-miR-2377;bta-miR-2441;bta-miR-2466-3p;bta-miR-551a;bta-miR-551b	.	.
TCONS_00082750	XLOC_014458	9	-	685	2	o	TRNAY-GUA	x	gene-NC_037336.1:104440502..104499292	.	.	bta-miR-11978;bta-miR-2305;bta-miR-2343	.	.
TCONS_00082868	XLOC_014568	10	+	2316	2	o	REEP5	o	gene-NC_037337.1:1094565..1145335	.	.	bta-miR-12055;bta-miR-2316	.	.
TCONS_00082944	XLOC_014587	10	+	879	4	j	LOC104973018	j	gene-NC_037337.1:4577541..4591360	.	.	bta-miR-11989;bta-miR-11993;bta-miR-2285as;bta-miR-484	.	.
TCONS_00082990	XLOC_014597	10	+	460	2	x	SFXN1	o	gene-NC_037337.1:5669995..5675277	.	.	.	.	.
TCONS_00083269	XLOC_014645	10	+	3253	2	x	DPP8	x	gene-NC_037337.1:12370211..12424566	.	.	bta-miR-12031;bta-miR-12042;bta-miR-2285r;bta-miR-2330-5p;bta-miR-2478;bta-miR-30b-3p	.	.
TCONS_00083473	XLOC_014673	10	+	1386	3	j	KIF23	j	gene-NC_037337.1:16185598..16341370	NONBTAT026662.2	.	bta-miR-11974;bta-miR-11979;bta-miR-12035;bta-miR-1287;bta-miR-193a-5p;bta-miR-2334;bta-miR-29a;bta-miR-338;bta-miR-339a	.	.
TCONS_00083488	XLOC_014673	10	+	1548	3	j	KIF23	j	gene-NC_037337.1:16185598..16341370	NONBTAT026662.2	.	bta-miR-11974;bta-miR-11979;bta-miR-12035;bta-miR-193a-5p;bta-miR-205;bta-miR-2334;bta-miR-2388-5p;bta-miR-2457;bta-miR-29a;bta-miR-338;bta-miR-339a;bta-miR-562	.	.
TCONS_00083489	XLOC_014673	10	+	1524	3	j	KIF23	j	gene-NC_037337.1:16185598..16341370	NONBTAT026662.2	.	bta-miR-11974;bta-miR-11979;bta-miR-12035;bta-miR-193a-5p;bta-miR-205;bta-miR-2334;bta-miR-2388-5p;bta-miR-2457;bta-miR-29a;bta-miR-338;bta-miR-339a;bta-miR-562	.	.
TCONS_00083490	XLOC_014673	10	+	1526	3	j	KIF23	j	gene-NC_037337.1:16185598..16341370	NONBTAT026662.2	.	bta-miR-11974;bta-miR-12035;bta-miR-193a-5p;bta-miR-205;bta-miR-2334;bta-miR-2388-5p;bta-miR-2457;bta-miR-338;bta-miR-339a;bta-miR-562	.	.
TCONS_00083522	XLOC_014681	10	+	865	2	u	.	o	gene-NC_037337.1:17617518..17621255	NONBTAT030407.1	.	bta-miR-12045;bta-miR-151-5p;bta-miR-1584-5p;bta-miR-183;bta-miR-2338;bta-miR-2374;bta-miR-2412;bta-miR-574	.	ADR
TCONS_00083650	XLOC_014699	10	+	554	2	o	ADCY4	o	gene-NC_037337.1:20836833..20853209	.	.	bta-miR-134;bta-miR-2364;bta-miR-2401;bta-miR-2471-3p	.	.
TCONS_00083657	XLOC_014702	10	+	579	2	j	LOC112448387	j	gene-NC_037337.1:20773497..20777593	.	.	bta-miR-10180-3p;bta-miR-12048;bta-miR-185;bta-miR-2299-5p;bta-miR-2316;bta-miR-2464-5p;bta-miR-6525	.	.
TCONS_00083780	XLOC_014718	10	+	1049	4	o	LOC112448390	o	gene-NC_037337.1:21099768..21107455	NONBTAT001933.2	.	bta-miR-10172-3p;bta-miR-10177-5p;bta-miR-2373-5p;bta-miR-23b-5p;bta-miR-2454-3p	.	.
TCONS_00083781	XLOC_014718	10	+	2047	2	j	LOC112448390	j	gene-NC_037337.1:21099768..21107455	NONBTAT027443.1	.	bta-miR-12032;bta-miR-12048;bta-miR-12055;bta-miR-138;bta-miR-2311;bta-miR-2411-5p;bta-miR-2460;bta-miR-3431;bta-miR-664a	.	.
TCONS_00083782	XLOC_014718	10	+	2090	3	j	LOC112448390	j	gene-NC_037337.1:21099768..21107455	NONBTAT027443.1	.	bta-miR-12032;bta-miR-12048;bta-miR-12055;bta-miR-138;bta-miR-2311;bta-miR-2411-5p;bta-miR-2460;bta-miR-3431;bta-miR-664a	.	.
TCONS_00083787	XLOC_014718	10	+	830	2	x	LOC100140821	o	gene-NC_037337.1:21188829..21275715	.	.	bta-miR-4657	.	.
TCONS_00083851	XLOC_014728	10	+	1831	4	j	PPP1R3E	j	gene-NC_037337.1:21607068..21615912	NONBTAT001940.2	.	bta-miR-12017;bta-miR-12019;bta-miR-12032;bta-miR-12038;bta-miR-12043;bta-miR-1260b;bta-miR-149-3p;bta-miR-2366;bta-miR-2443;bta-miR-320a;bta-miR-328;bta-miR-342;bta-miR-664a;bta-miR-7864;bta-miR-7865;bta-miR-9-5p	.	.
TCONS_00083882	XLOC_014733	10	+	407	2	x	C10H14orf119	x	gene-NC_037337.1:21759449..21762188	.	.	.	.	.
TCONS_00084231	XLOC_014811	10	+	2377	5	j	LOC101906477	j	gene-NC_037337.1:26787745..26792297	NONBTAT001982.2	.	bta-miR-11989;bta-miR-12029;bta-miR-1388-3p;bta-miR-2392;bta-miR-2464-3p;bta-miR-323b-3p;bta-miR-449a;bta-miR-455-3p	.	.
TCONS_00084232	XLOC_014811	10	+	2362	5	j	LOC101906477	j	gene-NC_037337.1:26787745..26792297	NONBTAT001982.2	.	bta-miR-11989;bta-miR-12029;bta-miR-1388-3p;bta-miR-2392;bta-miR-2464-3p;bta-miR-323b-3p;bta-miR-449a;bta-miR-455-3p	.	.
TCONS_00084233	XLOC_014811	10	+	2250	4	j	LOC101906477	j	gene-NC_037337.1:26787745..26792297	NONBTAT001985.2	.	bta-miR-11989;bta-miR-1388-3p;bta-miR-2392;bta-miR-2464-3p;bta-miR-323b-3p;bta-miR-449a;bta-miR-455-3p	.	.
TCONS_00084234	XLOC_014811	10	+	2365	5	j	LOC101906477	j	gene-NC_037337.1:26787745..26792297	NONBTAT001982.2	.	bta-miR-11989;bta-miR-12029;bta-miR-1388-3p;bta-miR-2392;bta-miR-2464-3p;bta-miR-323b-3p;bta-miR-449a;bta-miR-455-3p	.	.
TCONS_00084235	XLOC_014811	10	+	2414	5	j	LOC101906477	j	gene-NC_037337.1:26787745..26792297	NONBTAT001982.2	.	bta-miR-11989;bta-miR-12029;bta-miR-1388-3p;bta-miR-2392;bta-miR-2464-3p;bta-miR-323b-3p;bta-miR-449a;bta-miR-455-3p	.	.
TCONS_00084369	XLOC_014881	10	+	4492	5	j	LOC101903851	j	gene-NC_037337.1:30456831..30597794	NONBTAT027462.1	.	bta-miR-10020;bta-miR-103;bta-miR-107;bta-miR-1264;bta-miR-1434-3p;bta-miR-1839;bta-miR-2350;bta-miR-338;bta-miR-339a;bta-miR-34b;bta-miR-34c;bta-miR-449a;bta-miR-449b;bta-miR-761;bta-miR-767	.	.
TCONS_00084485	XLOC_014901	10	+	449	3	j	PHGR1	j	gene-NC_037337.1:35966340..35973542	.	.	bta-miR-10177-5p	.	.
TCONS_00085020	XLOC_014963	10	+	1098	4	j	LOC107132849	j	gene-NC_037337.1:43795522..43830111	NONBTAT030854.1	.	bta-miR-2284s;bta-miR-2299-3p;bta-miR-2888	.	.
TCONS_00085033	XLOC_014964	10	+	789	2	u	.	=	gene-NC_037337.1:43944901..43946155	.	.	bta-miR-11987;bta-miR-1247-3p;bta-miR-216a;bta-miR-2370-3p;bta-miR-2410;bta-miR-6519;bta-miR-744	.	.
TCONS_00085225	XLOC_014997	10	+	884	6	u	.	j	gene-NC_037337.1:48322609..48589018	NONBTAT031894.1	.	bta-miR-2347;bta-miR-2471-3p;bta-miR-6528	.	.
TCONS_00085268	XLOC_015004	10	+	2516	6	j	LOC104973158	j	gene-NC_037337.1:50311761..50319253	NONBTAT031148.1	.	bta-miR-12038;bta-miR-181b;bta-miR-181d;bta-miR-2285ad;bta-miR-2285cn;bta-miR-2285n;bta-miR-2400;bta-miR-31;bta-miR-562	.	.
TCONS_00085269	XLOC_015004	10	+	4507	4	j	LOC104973158	j	gene-NC_037337.1:50311761..50319253	NONBTAT031148.1	.	bta-let-7a-5p;bta-let-7d;bta-miR-181b;bta-miR-181d;bta-miR-2285ad;bta-miR-2285bb;bta-miR-2285cn;bta-miR-2285n;bta-miR-2300a-5p;bta-miR-2400;bta-miR-31;bta-miR-3596;bta-miR-562;bta-miR-6715	.	.
TCONS_00085270	XLOC_015004	10	+	4083	4	j	LOC104973158	j	gene-NC_037337.1:50311761..50319253	NONBTAT031148.1	.	bta-miR-181b;bta-miR-181d;bta-miR-2285ad;bta-miR-2285bb;bta-miR-2285cn;bta-miR-2285n;bta-miR-2300a-5p;bta-miR-31;bta-miR-562;bta-miR-6715	.	.
TCONS_00085271	XLOC_015004	10	+	4219	5	j	LOC104973158	j	gene-NC_037337.1:50311761..50319253	NONBTAT031148.1	.	bta-miR-181b;bta-miR-181d;bta-miR-2285ad;bta-miR-2285bb;bta-miR-2285cn;bta-miR-2285n;bta-miR-2300a-5p;bta-miR-31;bta-miR-562;bta-miR-6715	.	.
TCONS_00085272	XLOC_015004	10	+	2647	5	j	LOC104973158	j	gene-NC_037337.1:50311761..50319253	.	.	bta-miR-2285bb;bta-miR-2300a-5p;bta-miR-6715	.	.
TCONS_00085532	XLOC_015033	10	+	785	2	u	.	u	.	.	.	bta-miR-10020;bta-miR-12040;bta-miR-320a	.	.
TCONS_00085859	XLOC_015067	10	+	1129	2	o	CEP152	o	gene-NC_037337.1:61428024..61529889	.	.	.	.	.
TCONS_00085939	XLOC_015073	10	+	2238	6	j	LOC101902090	j	gene-NC_037337.1:62440066..62470178	.	.	bta-miR-105a;bta-miR-11973;bta-miR-12054;bta-miR-1814c;bta-miR-2310;bta-miR-2379;bta-miR-23a;bta-miR-2483-3p;bta-miR-431;bta-miR-6531;bta-miR-6535	.	.
TCONS_00085940	XLOC_015073	10	+	1762	5	j	LOC101902090	j	gene-NC_037337.1:62440066..62470178	.	.	bta-miR-105a;bta-miR-12054;bta-miR-1814c;bta-miR-2310;bta-miR-2379;bta-miR-23a;bta-miR-2483-3p;bta-miR-431;bta-miR-6531;bta-miR-6535	.	.
TCONS_00085941	XLOC_015073	10	+	1826	6	j	LOC101902090	j	gene-NC_037337.1:62440066..62470178	.	.	bta-miR-105a;bta-miR-11997;bta-miR-12054;bta-miR-1814c;bta-miR-2310;bta-miR-2379;bta-miR-23a;bta-miR-431;bta-miR-6531;bta-miR-6535	.	.
TCONS_00085942	XLOC_015073	10	+	1882	6	j	LOC101902090	j	gene-NC_037337.1:62440066..62470178	.	.	bta-miR-105a;bta-miR-11997;bta-miR-12054;bta-miR-1814c;bta-miR-2310;bta-miR-2379;bta-miR-23a;bta-miR-2483-3p;bta-miR-431;bta-miR-6531;bta-miR-6535	.	.
TCONS_00085952	XLOC_015078	10	+	1944	2	o	SLC30A4	o	gene-NC_037337.1:64938017..64975659	NONBTAT002472.2	.	bta-miR-11979;bta-miR-2292;bta-miR-29b;bta-miR-29c;bta-miR-29d-3p	.	.
TCONS_00086005	XLOC_015091	10	+	1173	2	u	.	u	.	.	.	bta-miR-11986;bta-miR-153;bta-miR-3431;bta-miR-453	.	.
TCONS_00086024	XLOC_015095	10	+	986	2	x	GMFB	x	gene-NC_037337.1:66982011..66996924	.	.	.	.	.
TCONS_00086218	XLOC_015124	10	+	2993	4	j	LOC107132870	j	gene-NC_037337.1:70928290..70934949	.	.	bta-miR-12006;bta-miR-12031;bta-miR-1248;bta-miR-125b;bta-miR-151-3p;bta-miR-2338;bta-miR-2410;bta-miR-2431-3p;bta-miR-378b;bta-miR-451;bta-miR-4657;bta-miR-6528;bta-miR-874	.	.
TCONS_00086356	XLOC_015141	10	+	2502	2	x	TMEM30B	x	gene-NC_037337.1:73388251..73392003	NONBTAT030054.1	.	bta-miR-103;bta-miR-107;bta-miR-11988;bta-miR-12032;bta-miR-2471-3p	.	.
TCONS_00086357	XLOC_015141	10	+	1032	2	x	TMEM30B	x	gene-NC_037337.1:73388251..73392003	NONBTAT030054.1	.	bta-miR-103;bta-miR-107;bta-miR-12032	.	.
TCONS_00086398	XLOC_015150	10	+	982	6	u	.	j	gene-NC_037337.1:74432053..74433295	.	.	bta-miR-11990;bta-miR-12016;bta-miR-145;bta-miR-2320-5p;bta-miR-539	.	.
TCONS_00086400	XLOC_015152	10	+	1580	3	u	.	o	gene-NC_037337.1:75324482..75324928	.	.	bta-miR-11975;bta-miR-11976;bta-miR-11978;bta-miR-12004;bta-miR-1584-3p;bta-miR-2394;bta-miR-2450a;bta-miR-3141;bta-miR-483;bta-miR-502b;bta-miR-6528;bta-miR-6529b;bta-miR-660;bta-miR-760-3p	.	.
TCONS_00086410	XLOC_015156	10	+	778	2	o	LOC101904356	j	gene-NC_037337.1:75886388..75904591	NONBTAT031886.1	.	bta-miR-10175-3p;bta-miR-12017;bta-miR-2285ac;bta-miR-2285bc;bta-miR-2285bn;bta-miR-2285cc;bta-miR-2285ce	.	.
TCONS_00086493	XLOC_015164	10	+	588	2	o	PPP1R36	o	gene-NC_037337.1:76687457..76710197	NONBTAT030387.1	.	bta-miR-2382-3p	.	.
TCONS_00086508	XLOC_015168	10	+	1244	2	u	.	j	gene-NC_037337.1:76810054..76816192	.	.	bta-miR-12054;bta-miR-1343-3p;bta-miR-143;bta-miR-1584-3p;bta-miR-206;bta-miR-2309;bta-miR-2356;bta-miR-2405;bta-miR-2442;bta-miR-2466-5p;bta-miR-574;bta-miR-6518;bta-miR-664a;bta-miR-669	.	.
TCONS_00086763	XLOC_015204	10	+	907	2	o	SMOC1	o	gene-NC_037337.1:81593307..81739429	.	.	bta-miR-12038;bta-miR-12056;bta-miR-12063;bta-miR-154b;bta-miR-2285z;bta-miR-2343;bta-miR-2360;bta-miR-2408;bta-miR-3596;bta-miR-365-5p	.	.
TCONS_00086777	XLOC_015206	10	+	4203	2	o	COX16	o	gene-NC_037337.1:82020602..82060892	NONBTAT027552.1	bta-mir-12022	bta-miR-10162-5p;bta-miR-10171-3p;bta-miR-10175-3p;bta-miR-10176-5p;bta-miR-12021;bta-miR-1584-3p;bta-miR-21-3p;bta-miR-331-3p;bta-miR-484;bta-miR-7180	.	.
TCONS_00086778	XLOC_015207	10	+	653	2	x	SYNJ2BP	x	gene-NC_037337.1:81979341..82020618	.	.	.	.	.
TCONS_00087032	XLOC_015229	10	+	1504	2	j	PTGR2	j	gene-NC_037337.1:85254342..85275390	NONBTAT029741.1	.	bta-miR-11989;bta-miR-2411-5p	.	.
TCONS_00087117	XLOC_015247	10	+	1265	2	u	.	u	.	NONBTAT031736.1	.	.	.	.
TCONS_00087269	XLOC_015271	10	+	3651	2	x	SPTLC2	x	gene-NC_037337.1:88684506..88784631	NONBTAT002855.2	.	bta-miR-10174-3p;bta-miR-149-3p;bta-miR-16a;bta-miR-195;bta-miR-217;bta-miR-2285bi;bta-miR-2285ct;bta-miR-2285cw;bta-miR-2285de;bta-miR-2339;bta-miR-23a;bta-miR-23b-3p;bta-miR-2425-5p	.	.
TCONS_00087301	XLOC_015282	10	+	4541	4	j	LOC104973263	j	gene-NC_037337.1:91746272..91767564	NONBTAT026662.2	.	bta-miR-10020;bta-miR-10164-3p;bta-miR-12002b;bta-miR-1388-5p;bta-miR-6525;bta-miR-873	.	.
TCONS_00087311	XLOC_015284	10	+	3581	2	o	LOC112448531	o	gene-NC_037337.1:92509903..92552017	NONBTAT028322.1	.	bta-miR-10176-5p;bta-miR-12057;bta-miR-129;bta-miR-129-5p;bta-miR-2403;bta-miR-330;bta-miR-6531;bta-miR-7857-3p	.	.
TCONS_00087312	XLOC_015285	10	+	251	2	o	LOC112448531	o	gene-NC_037337.1:92722578..92725932	.	.	.	.	.
TCONS_00087432	XLOC_015307	10	+	660	2	o	LOC112448537	o	gene-NC_037337.1:102347954..102349723	.	.	bta-miR-362-5p	.	.
TCONS_00087486	XLOC_015323	10	-	3110	2	o	LOC112448351	o	gene-NC_037337.1:907744..913182	NONBTAT001661.2	.	bta-miR-11996;bta-miR-1264;bta-miR-194;bta-miR-2285cd;bta-miR-2348;bta-miR-2363;bta-miR-2464-5p;bta-miR-34b;bta-miR-4657;bta-miR-7861	.	.
TCONS_00087654	XLOC_015342	10	-	518	2	x	LOC104973018	x	gene-NC_037337.1:4577541..4591360	.	.	bta-miR-1225-3p;bta-miR-323b-3p	.	.
TCONS_00087741	XLOC_015354	10	-	1688	2	x	HMGCR	x	gene-NC_037337.1:6763915..6784641	.	.	bta-miR-10171-3p;bta-miR-124a;bta-miR-124b;bta-miR-2285af;bta-miR-2285bh;bta-miR-2367-3p;bta-miR-664a	.	.
TCONS_00087897	XLOC_015371	10	-	3523	2	x	SCAMP1	x	gene-NC_037337.1:9403944..9554746	NONBTAT001772.2	.	bta-let-7e;bta-miR-10174-3p;bta-miR-183;bta-miR-194b;bta-miR-23b-3p;bta-miR-2401;bta-miR-2409;bta-miR-345-5p;bta-miR-504	.	.
TCONS_00087999	XLOC_015384	10	-	1029	2	o	PSMC6	o	gene-NC_037337.1:11461834..11486252	.	.	bta-miR-103;bta-miR-107;bta-miR-199b	.	.
TCONS_00088102	XLOC_015398	10	-	2009	2	o	DPP8	o	gene-NC_037337.1:12370211..12424566	.	.	bta-miR-12001;bta-miR-12019;bta-miR-199a-5p;bta-miR-199b;bta-miR-205;bta-miR-2285ad;bta-miR-2318;bta-miR-2356;bta-miR-2417;bta-miR-2459	.	.
TCONS_00088305	XLOC_015427	10	-	267	2	o	ANP32A	o	gene-NC_037337.1:15613399..15652308	.	.	bta-miR-11984;bta-miR-2461-5p	.	.
TCONS_00088414	XLOC_015437	10	-	3533	2	x	THSD4	x	gene-NC_037337.1:17951149..18628841	NONBTAT031019.1	.	bta-miR-129-3p;bta-miR-1301;bta-miR-1842;bta-miR-21-3p;bta-miR-2305;bta-miR-2400;bta-miR-2461-3p;bta-miR-2467-3p;bta-miR-2486-5p;bta-miR-331-3p;bta-miR-340;bta-miR-432;bta-miR-448;bta-miR-6775	.	.
TCONS_00088775	XLOC_015484	10	-	1426	2	x	HOMEZ	x	gene-NC_037337.1:21616588..21628635	NONBTAT001941.2	.	bta-miR-10169-3p;bta-miR-10176-5p;bta-miR-12048;bta-miR-12053;bta-miR-12054;bta-miR-143	.	.
TCONS_00088785	XLOC_015493	10	-	618	2	o	MMP14	o	gene-NC_037337.1:21967571..21977948	.	.	bta-miR-12039;bta-miR-1224;bta-miR-2324;bta-miR-24-3p;bta-miR-574	.	.
TCONS_00088984	XLOC_015588	10	-	1909	2	x	HNRNPC	x	gene-NC_037337.1:25880837..25933315	.	.	bta-miR-10169-3p;bta-miR-135a;bta-miR-2338;bta-miR-6535	.	ADR
TCONS_00089326	XLOC_015670	10	-	821	3	j	LOC101904022	j	gene-NC_037337.1:32537957..32538833	.	.	bta-miR-2881;bta-miR-2882	.	.
TCONS_00090016	XLOC_015760	10	-	1520	2	o	SNX1	o	gene-NC_037337.1:45837431..45880167	NONBTAT026662.2	.	bta-miR-10178-5p;bta-miR-11989;bta-miR-12014;bta-miR-12022;bta-miR-193b;bta-miR-2314;bta-miR-2324;bta-miR-2353;bta-miR-2396;bta-miR-455-3p	.	.
TCONS_00090085	XLOC_015770	10	-	1668	2	o	RAB8B	o	gene-NC_037337.1:46780494..46850621	.	.	bta-miR-2284v;bta-miR-2285bt;bta-miR-29e;bta-miR-494	.	.
TCONS_00090215	XLOC_015783	10	-	2221	6	j	LOC104973153	j	gene-NC_037337.1:49460933..49546931	NONBTAT002269.2	.	bta-miR-12033;bta-miR-12035;bta-miR-12041;bta-miR-12050;bta-miR-1388-3p;bta-miR-2353	.	.
TCONS_00090223	XLOC_015785	10	-	317	2	j	LOC107132853	j	gene-NC_037337.1:49932019..49960615	.	.	bta-let-7b;bta-let-7c;bta-miR-2301;bta-miR-329b;bta-miR-7857-3p	.	.
TCONS_00090227	XLOC_015789	10	-	1924	5	j	GCNT3	j	gene-NC_037337.1:50634339..50639761	.	.	bta-miR-10020;bta-miR-2466-5p	.	PIT
TCONS_00090296	XLOC_015800	10	-	463	3	u	.	u	.	NONBTAT028600.1	.	bta-miR-141;bta-miR-146b;bta-miR-200a;bta-miR-2285ao	.	LIV
TCONS_00090392	XLOC_015812	10	-	2338	4	j	LOC104973164	j	gene-NC_037337.1:54692105..54770650	NONBTAT026662.2	.	bta-miR-11989;bta-miR-1287;bta-miR-224;bta-miR-2285as;bta-miR-2360;bta-miR-484	.	.
TCONS_00090488	XLOC_015823	10	-	6196	2	j	TMOD3	j	gene-NC_037337.1:58457693..58544638	NONBTAT002405.2	.	bta-miR-10020;bta-miR-10162-5p;bta-miR-144;bta-miR-217;bta-miR-2285aa;bta-miR-2285m;bta-miR-2338;bta-miR-2367-5p;bta-miR-2375;bta-miR-2406;bta-miR-2452;bta-miR-2894;bta-miR-30c;bta-miR-320a;bta-miR-339a;bta-miR-339b;bta-miR-7864	.	.
TCONS_00090549	XLOC_015834	10	-	1233	2	o	AP4E1	o	gene-NC_037337.1:59390715..59460168	NONBTAT029399.1	.	bta-miR-29a;bta-miR-29b;bta-miR-29c;bta-miR-29d-3p;bta-miR-31	.	.
TCONS_00090920	XLOC_015876	10	-	4896	2	x	SAMD4A	x	gene-NC_037337.1:67062950..67289994	.	.	bta-miR-10020;bta-miR-10176-5p;bta-miR-12048;bta-miR-1248;bta-miR-125a;bta-miR-125b;bta-miR-199b;bta-miR-2300b-3p;bta-miR-2392;bta-miR-2394;bta-miR-2450b;bta-miR-2454-5p;bta-miR-2459;bta-miR-2465;bta-miR-2467-3p;bta-miR-296-3p;bta-miR-3154;bta-miR-331-3p;bta-miR-423-3p;bta-miR-491;bta-miR-877	.	.
TCONS_00090921	XLOC_015876	10	-	3573	2	x	SAMD4A	x	gene-NC_037337.1:67062950..67289994	.	.	bta-miR-10176-5p;bta-miR-12048;bta-miR-2300b-3p;bta-miR-2450b;bta-miR-2454-5p;bta-miR-2459;bta-miR-2467-3p;bta-miR-3154;bta-miR-423-3p	.	.
TCONS_00090922	XLOC_015876	10	-	3069	2	x	SAMD4A	o	gene-NC_037337.1:67305466..67310226	NONBTAT030324.1	.	bta-miR-10176-5p;bta-miR-12048;bta-miR-2300b-3p;bta-miR-2394;bta-miR-2430;bta-miR-2450b;bta-miR-2454-5p;bta-miR-2459;bta-miR-2467-3p;bta-miR-3154;bta-miR-423-3p	.	.
TCONS_00090964	XLOC_015879	10	-	392	2	o	WDHD1	o	gene-NC_037337.1:67450963..67504536	NONBTAT002513.2	.	.	.	.
TCONS_00090985	XLOC_015888	10	-	905	2	o	OTX2	o	gene-NC_037337.1:69226165..69318038	NONBTAT002542.2	.	bta-miR-10179-5p;bta-miR-12039;bta-miR-149-3p;bta-miR-204;bta-miR-371;bta-miR-6535;bta-miR-708	.	.
TCONS_00091031	XLOC_015899	10	-	1099	4	u	.	j	gene-NC_037337.1:70577762..70593712	.	.	bta-miR-10169-3p;bta-miR-2285aa;bta-miR-504	.	.
TCONS_00091194	XLOC_015939	10	-	1303	4	j	LOC100297513	j	gene-NC_037337.1:76496793..76546386	NONBTAT031491.1	.	bta-miR-22-3p;bta-miR-2334;bta-miR-431;bta-miR-449d	.	.
TCONS_00091195	XLOC_015939	10	-	2944	4	j	LOC100297513	j	gene-NC_037337.1:76496793..76546386	NONBTAT031491.1	.	bta-miR-22-3p;bta-miR-2334;bta-miR-431;bta-miR-449d;bta-miR-6526	.	.
TCONS_00091350	XLOC_015964	10	-	764	2	u	.	o	gene-NC_037337.1:80614670..80620304	NONBTAT027544.1	.	bta-miR-1247-5p;bta-miR-2305;bta-miR-2343;bta-miR-2360;bta-miR-2381;bta-miR-2899;bta-miR-489;bta-miR-6528;bta-miR-6535	.	.
TCONS_00091396	XLOC_015972	10	-	237	2	x	SLC39A9	x	gene-NC_037337.1:81185412..81230624	NONBTAT002722.2	.	.	.	.
TCONS_00091404	XLOC_015977	10	-	241	2	x	SRSF5	x	gene-NC_037337.1:81495796..81501106	.	.	.	.	.
TCONS_00091407	XLOC_015978	10	-	1232	2	u	.	x	gene-NC_037337.1:81540987..81593376	NONBTAT026662.2	.	bta-miR-193a-5p;bta-miR-196a;bta-miR-196b;bta-miR-2285ck;bta-miR-2330-5p;bta-miR-30b-3p;bta-miR-338;bta-miR-339a;bta-miR-455-3p	.	.
TCONS_00091408	XLOC_015978	10	-	1416	3	u	.	x	gene-NC_037337.1:81540987..81593376	NONBTAT026662.2	.	bta-miR-12051;bta-miR-193a-5p;bta-miR-196a;bta-miR-196b;bta-miR-22-5p;bta-miR-2285ck;bta-miR-2330-5p;bta-miR-30b-3p;bta-miR-338;bta-miR-339a;bta-miR-455-3p	.	.
TCONS_00091955	XLOC_016021	10	-	805	3	u	.	j	gene-NC_037337.1:88158241..88186306	.	.	bta-miR-12043;bta-miR-138;bta-miR-2443;bta-miR-2882;bta-miR-3596;bta-miR-9851	.	.
TCONS_00092203	XLOC_016059	10	-	613	2	u	.	j	gene-NC_037337.1:100566256..100571943	NONBTAT027606.1	.	bta-miR-11983;bta-miR-12004;bta-miR-149-3p;bta-miR-217;bta-miR-2366;bta-miR-455-3p;bta-miR-6529b	.	.
TCONS_00092204	XLOC_016059	10	-	818	3	u	.	j	gene-NC_037337.1:100566256..100571943	NONBTAT027606.1	.	bta-miR-11983;bta-miR-12004;bta-miR-149-3p;bta-miR-217;bta-miR-2287;bta-miR-2366;bta-miR-455-3p;bta-miR-6529b	.	.
TCONS_00092278	XLOC_016064	10	-	669	2	u	.	u	.	.	.	bta-miR-10183-5p	.	.
TCONS_00092285	XLOC_016067	10	-	2521	2	o	NRDE2	o	gene-NC_037337.1:101875399..101923793	.	.	bta-miR-10164-3p;bta-miR-12025;bta-miR-12046;bta-miR-12059;bta-miR-1388-3p;bta-miR-187;bta-miR-2327;bta-miR-2415-3p;bta-miR-507b;bta-miR-574;bta-miR-664a	.	.
TCONS_00092386	XLOC_016074	10	-	1215	2	u	.	j	gene-NC_037337.1:102753123..102759693	NONBTAT030877.1	.	bta-let-7b;bta-let-7i;bta-miR-12004;bta-miR-12038;bta-miR-12057;bta-miR-149-5p;bta-miR-185;bta-miR-2454-3p;bta-miR-2483-3p;bta-miR-365-5p	.	.
TCONS_00092541	XLOC_016174	11	+	704	2	x	LOC112448732	=	gene-NC_037338.1:858238..1119612	NONBTAT002967.2	.	bta-miR-6517	.	.
TCONS_00092542	XLOC_016174	11	+	446	2	x	LOC112448732	j	gene-NC_037338.1:858238..1119612	NONBTAT002967.2	.	bta-miR-6517	.	.
TCONS_00092544	XLOC_016174	11	+	425	3	x	LOC112448732	=	gene-NC_037338.1:858238..1119612	.	.	.	.	.
TCONS_00092547	XLOC_016174	11	+	582	3	x	LOC112448732	=	gene-NC_037338.1:858238..1119612	NONBTAT002968.2	.	.	.	.
TCONS_00092549	XLOC_016174	11	+	362	2	u	.	j	gene-NC_037338.1:858238..1119612	NONBTAT005659.2	.	.	.	.
TCONS_00092550	XLOC_016174	11	+	439	2	u	.	j	gene-NC_037338.1:858238..1119612	.	.	bta-miR-34c	.	.
TCONS_00092551	XLOC_016174	11	+	299	2	u	.	j	gene-NC_037338.1:858238..1119612	.	.	.	.	.
TCONS_00092628	XLOC_016188	11	+	1432	2	j	LOC107132897	j	gene-NC_037338.1:2254637..2260409	NONBTAT031146.1	.	bta-miR-12019;bta-miR-12048;bta-miR-12057;bta-miR-2422;bta-miR-2442;bta-miR-2486-5p;bta-miR-31;bta-miR-502b	.	.
TCONS_00092687	XLOC_016202	11	+	553	2	x	ANKRD23	=	gene-NC_037338.1:2804485..2805596	NONBTAT030171.1	.	bta-miR-12010;bta-miR-187;bta-miR-194b;bta-miR-194b-3p;bta-miR-2334;bta-miR-2377;bta-miR-2461-5p;bta-miR-940	.	.
TCONS_00092703	XLOC_016204	11	+	1215	2	j	C11H2orf92	j	gene-NC_037338.1:2974331..3032496	.	.	bta-miR-11978;bta-miR-324	.	.
TCONS_00092725	XLOC_016208	11	+	1793	2	o	INPP4A	o	gene-NC_037338.1:3651003..3774174	.	.	bta-miR-1193;bta-miR-197;bta-miR-2464-5p;bta-miR-669	.	.
TCONS_00092788	XLOC_016216	11	+	437	4	j	MRPL30	j	gene-NC_037338.1:4336942..4351725	NONBTAT031684.1	.	bta-miR-10174-5p;bta-miR-188	.	.
TCONS_00092834	XLOC_016222	11	+	7123	3	j	LOC112448743	j	gene-NC_037338.1:5592615..5600972	NONBTAT027609.1	.	bta-let-7a-5p;bta-let-7g;bta-miR-10168-5p;bta-miR-11974;bta-miR-11979;bta-miR-11986c;bta-miR-11993;bta-miR-11997;bta-miR-11999;bta-miR-12010;bta-miR-12041;bta-miR-1388-3p;bta-miR-146a;bta-miR-146b;bta-miR-148c;bta-miR-15a;bta-miR-16a;bta-miR-184;bta-miR-195;bta-miR-196b;bta-miR-197;bta-miR-223;bta-miR-2285as;bta-miR-2285bl;bta-miR-2304;bta-miR-2364;bta-miR-2370-3p;bta-miR-2385-5p;bta-miR-2400;bta…	.	.
TCONS_00092852	XLOC_016225	11	+	493	2	x	TBC1D8	x	gene-NC_037338.1:5978185..6119370	.	.	.	.	.
TCONS_00093045	XLOC_016241	11	+	1665	3	x	LOC112448748	j	gene-NC_037338.1:8664502..8731777	NONBTAT026662.2	.	bta-miR-10161-5p;bta-miR-107;bta-miR-12061;bta-miR-1256;bta-miR-194b;bta-miR-194b-3p;bta-miR-2285dk;bta-miR-2409;bta-miR-2472;bta-miR-6529b;bta-miR-664b	.	.
TCONS_00093047	XLOC_016242	11	+	869	2	u	.	x	gene-NC_037338.1:8995476..8999579	.	.	bta-miR-10170-5p;bta-miR-10171-3p;bta-miR-11975;bta-miR-11976;bta-miR-2305;bta-miR-2388-5p	.	.
TCONS_00093178	XLOC_016274	11	+	265	2	x	DGUOK	x	gene-NC_037338.1:10696124..10730480	.	.	bta-miR-10175-3p	.	.
TCONS_00093673	XLOC_016349	11	+	1220	2	u	.	u	.	.	.	bta-miR-2447;bta-miR-669	.	.
TCONS_00093729	XLOC_016355	11	+	2159	3	o	TRNAI-UAU	j	gene-NC_037338.1:25139460..25146168	NONBTAT027646.1	.	bta-miR-11989;bta-miR-12031;bta-miR-12051;bta-miR-2285bf;bta-miR-2320-3p;bta-miR-2344;bta-miR-2461-5p;bta-miR-2464-3p;bta-miR-2467-3p;bta-miR-328;bta-miR-493;bta-miR-502a	.	.
TCONS_00093825	XLOC_016374	11	+	1329	2	u	.	u	.	.	.	bta-miR-10166-5p;bta-miR-1301;bta-miR-2329-3p;bta-miR-2453;bta-miR-8550	.	.
TCONS_00094037	XLOC_016422	11	+	337	2	o	CCDC85A	o	gene-NC_037338.1:38849960..39079710	.	.	.	.	.
TCONS_00094081	XLOC_016436	11	+	700	2	o	PEX13	o	gene-NC_037338.1:43760276..43793352	NONBTAT029217.1	.	bta-miR-11989;bta-miR-12063;bta-miR-224	.	.
TCONS_00094215	XLOC_016454	11	+	989	2	o	UXS1	o	gene-NC_037338.1:45721329..45778028	NONBTAT030515.1	.	bta-miR-12048;bta-miR-2366;bta-miR-455-3p	.	.
TCONS_00094306	XLOC_016474	11	+	948	2	x	PAX8	=	gene-NC_037338.1:46933672..46934669	.	.	bta-miR-10178-5p;bta-miR-12042;bta-miR-12049;bta-miR-122;bta-miR-1296;bta-miR-2397-3p;bta-miR-2464-3p;bta-miR-574	.	.
TCONS_00094347	XLOC_016490	11	+	2958	2	x	RMND5A	x	gene-NC_037338.1:48135799..48196518	.	.	bta-miR-10166-5p;bta-miR-1301;bta-miR-148b;bta-miR-2395;bta-miR-2399-5p;bta-miR-23b-5p;bta-miR-2443;bta-miR-452;bta-miR-574;bta-miR-6517;bta-miR-677	.	.
TCONS_00094383	XLOC_016495	11	+	1267	2	x	MRPL35	x	gene-NC_037338.1:48659313..48665830	.	.	bta-miR-10174-3p;bta-miR-149-5p;bta-miR-2309;bta-miR-2375;bta-miR-23b-3p;bta-miR-2439-5p;bta-miR-2464-5p;bta-miR-378d;bta-miR-767	.	.
TCONS_00094434	XLOC_016507	11	+	1325	2	o	GGCX	o	gene-NC_037338.1:49449667..49463260	.	.	bta-miR-105b;bta-miR-12031;bta-miR-2460;bta-miR-3154;bta-miR-7865	.	.
TCONS_00094470	XLOC_016517	11	+	2028	3	x	KCMF1	x	gene-NC_037338.1:49939796..50018771	NONBTAT029812.1	.	bta-miR-2441;bta-miR-378;bta-miR-378c;bta-miR-378d	.	.
TCONS_00094471	XLOC_016517	11	+	2067	3	x	KCMF1	x	gene-NC_037338.1:49939796..50018771	NONBTAT029812.1	.	bta-miR-2441;bta-miR-378;bta-miR-378c;bta-miR-378d	.	.
TCONS_00094512	XLOC_016539	11	+	2308	3	j	LOC112448801	j	gene-NC_037338.1:59674252..59750625	NONBTAT030387.1	.	bta-miR-194;bta-miR-2362;bta-miR-2376	.	.
TCONS_00094614	XLOC_016561	11	+	1234	2	o	ACTR2	o	gene-NC_037338.1:63594612..63632810	NONBTAT027708.1	.	bta-miR-12017;bta-miR-139;bta-miR-2285bz;bta-miR-2367-5p;bta-miR-2387;bta-miR-2406;bta-miR-2430;bta-miR-455-3p	.	.
TCONS_00094665	XLOC_016567	11	+	678	2	x	LOC112448805	o	gene-NC_037338.1:64960051..64996308	.	.	bta-miR-11971;bta-miR-185;bta-miR-2305;bta-miR-2309;bta-miR-2406;bta-miR-24-3p;bta-miR-423-5p;bta-miR-6528	.	.
TCONS_00094777	XLOC_016583	11	+	3055	2	x	GFPT1	x	gene-NC_037338.1:67702231..67778007	NONBTAT003637.2	.	bta-miR-186;bta-miR-2285cb;bta-miR-2470;bta-miR-3120	.	.
TCONS_00094778	XLOC_016584	11	+	1211	2	x	AAK1	x	gene-NC_037338.1:67826762..67991352	NONBTAT003645.2	.	bta-miR-122;bta-miR-185;bta-miR-2285bi;bta-miR-2467-3p;bta-miR-574;bta-miR-6524	.	.
TCONS_00094826	XLOC_016587	11	+	304	4	j	SNRNP27	j	gene-NC_037338.1:68239564..68249966	.	.	bta-miR-551b;bta-miR-7860	.	.
TCONS_00094872	XLOC_016597	11	+	2126	3	x	LCLAT1	o	gene-NC_037338.1:69423401..69423766	NONBTAT003690.2	.	bta-miR-11998;bta-miR-12008;bta-miR-150;bta-miR-1584-3p;bta-miR-1777a;bta-miR-1777b;bta-miR-2376;bta-miR-2387;bta-miR-2466-3p;bta-miR-2467-3p;bta-miR-2471-3p;bta-miR-2881;bta-miR-328	.	.
TCONS_00094873	XLOC_016597	11	+	3064	3	o	LOC112448810	o	gene-NC_037338.1:69465898..69475503	NONBTAT003690.2	.	bta-miR-10168-5p;bta-miR-11998;bta-miR-12008;bta-miR-150;bta-miR-1584-3p;bta-miR-1777a;bta-miR-1777b;bta-miR-212;bta-miR-2376;bta-miR-2387;bta-miR-2432;bta-miR-2466-3p;bta-miR-2467-3p;bta-miR-2471-3p;bta-miR-2881;bta-miR-328;bta-miR-378;bta-miR-378c	.	.
TCONS_00094874	XLOC_016597	11	+	3142	3	x	LCLAT1	x	gene-NC_037338.1:69222613..69424308	NONBTAT003690.2	.	bta-miR-10168-5p;bta-miR-11998;bta-miR-12008;bta-miR-150;bta-miR-1584-3p;bta-miR-1777a;bta-miR-1777b;bta-miR-2376;bta-miR-2387;bta-miR-2466-3p;bta-miR-2467-3p;bta-miR-2471-3p;bta-miR-2881;bta-miR-328;bta-miR-378;bta-miR-378c	.	.
TCONS_00094875	XLOC_016597	11	+	1939	3	x	LCLAT1	x	gene-NC_037338.1:69222613..69424308	NONBTAT003690.2	.	bta-miR-12008;bta-miR-150;bta-miR-1584-3p;bta-miR-1777a;bta-miR-1777b;bta-miR-2376;bta-miR-2387;bta-miR-2466-3p;bta-miR-2467-3p;bta-miR-2471-3p;bta-miR-2881;bta-miR-328	.	.
TCONS_00094876	XLOC_016598	11	+	3294	3	o	LOC112448810	o	gene-NC_037338.1:69465898..69475503	.	.	bta-miR-12004;bta-miR-12056;bta-miR-125a;bta-miR-1301;bta-miR-149-3p;bta-miR-2388-3p;bta-miR-2389;bta-miR-2422;bta-miR-2449;bta-miR-2459;bta-miR-2465;bta-miR-2888;bta-miR-6526;bta-miR-671;bta-miR-7180;bta-miR-7865	.	.
TCONS_00095021	XLOC_016623	11	+	315	2	x	TMEM214	x	gene-NC_037338.1:72593802..72602226	.	.	bta-miR-2327;bta-miR-2381;bta-miR-2453;bta-miR-6775	.	.
TCONS_00095023	XLOC_016624	11	+	1831	4	j	LOC101906001	j	gene-NC_037338.1:72601616..72610229	.	.	bta-miR-10167-3p;bta-miR-10169-3p;bta-miR-12035;bta-miR-12036;bta-miR-1291;bta-miR-150;bta-miR-196b;bta-miR-2389;bta-miR-2392;bta-miR-2465;bta-miR-493;bta-miR-760-5p;bta-miR-769;bta-miR-940	.	.
TCONS_00095082	XLOC_016639	11	+	305	3	u	.	u	.	.	.	bta-miR-10166-5p;bta-miR-2461-3p	.	.
TCONS_00095310	XLOC_016662	11	+	2660	3	j	LOC107132944	j	gene-NC_037338.1:75840785..75884176	NONBTAT031990.1	.	bta-miR-11986b;bta-miR-12035;bta-miR-12055;bta-miR-2306;bta-miR-2350;bta-miR-2400;bta-miR-2443;bta-miR-2461-3p;bta-miR-26c;bta-miR-331-3p;bta-miR-338;bta-miR-378;bta-miR-378c;bta-miR-455-3p;bta-miR-485	.	.
TCONS_00095458	XLOC_016688	11	+	1345	2	o	FAM49A	o	gene-NC_037338.1:81786121..81888605	.	.	bta-miR-2478	.	.
TCONS_00095468	XLOC_016691	11	+	651	2	o	NBAS	o	gene-NC_037338.1:82739226..82835063	.	.	bta-miR-2448-3p	.	.
TCONS_00095469	XLOC_016692	11	+	1047	4	u	.	i	gene-NC_037338.1:82487928..82606955	.	.	bta-miR-12053;bta-miR-211;bta-miR-2364;bta-miR-2895;bta-miR-339a;bta-miR-339b;bta-miR-6119-3p	.	.
TCONS_00095470	XLOC_016692	11	+	901	4	u	.	i	gene-NC_037338.1:82487928..82606955	.	.	bta-miR-12053;bta-miR-2364;bta-miR-2895;bta-miR-339a;bta-miR-339b;bta-miR-6119-3p	.	.
TCONS_00095546	XLOC_016703	11	+	1682	7	j	LOC101904537	j	gene-NC_037338.1:85306146..85313305	NONBTAT030030.1	.	bta-miR-1291;bta-miR-206;bta-miR-2285r;bta-miR-26c;bta-miR-2886;bta-miR-3120;bta-miR-339a;bta-miR-339b;bta-miR-345-5p	.	.
TCONS_00095547	XLOC_016703	11	+	2263	11	j	LOC101904537	j	gene-NC_037338.1:85306146..85313305	NONBTAT027430.1	.	bta-miR-106a;bta-miR-106b;bta-miR-1291;bta-miR-17-5p;bta-miR-206;bta-miR-20a;bta-miR-20b;bta-miR-2285r;bta-miR-2340;bta-miR-2440;bta-miR-26c;bta-miR-2886;bta-miR-3120;bta-miR-339a;bta-miR-339b;bta-miR-345-5p;bta-miR-485	.	.
TCONS_00095552	XLOC_016704	11	+	828	3	u	.	u	.	.	.	bta-miR-1298;bta-miR-1839;bta-miR-2340;bta-miR-2364;bta-miR-2384;bta-miR-2441;bta-miR-3064;bta-miR-671;bta-miR-761	.	.
TCONS_00095564	XLOC_016707	11	+	999	2	u	.	=	gene-NC_037338.1:86418763..86424223	NONBTAT026662.2	.	bta-miR-224;bta-miR-31;bta-miR-484;bta-miR-504;bta-miR-654	.	.
TCONS_00095705	XLOC_016728	11	+	485	2	u	.	x	gene-NC_037338.1:89060664..89073010	.	.	.	.	.
TCONS_00095707	XLOC_016730	11	+	1479	2	u	.	u	.	NONBTAT026662.2	.	bta-miR-10162-5p;bta-miR-10179-5p;bta-miR-12019;bta-miR-12035;bta-miR-2338;bta-miR-2364;bta-miR-2366;bta-miR-455-3p;bta-miR-760-3p	.	.
TCONS_00095824	XLOC_016772	11	+	625	2	j	LOC112448834	j	gene-NC_037338.1:94079637..94080926	NONBTAT031946.1	.	bta-miR-12035;bta-miR-6517	.	.
TCONS_00095877	XLOC_016780	11	+	3393	3	j	LOC100848407	j	gene-NC_037338.1:95670531..95719256	NONBTAT026662.2	.	bta-miR-10165-5p;bta-miR-134;bta-miR-2284i;bta-miR-2305;bta-miR-2356;bta-miR-2434;bta-miR-2459;bta-miR-30a-5p;bta-miR-320a;bta-miR-338;bta-miR-339a;bta-miR-339b;bta-miR-345-3p	.	.
TCONS_00096148	XLOC_016819	11	+	2134	2	o	ODF2	o	gene-NC_037338.1:99035065..99063994	NONBTAT008200.2	.	bta-miR-11986c;bta-miR-12032;bta-miR-12063;bta-miR-1343-5p;bta-miR-146b;bta-miR-17-3p;bta-miR-2313-5p;bta-miR-2329-3p;bta-miR-2330-5p;bta-miR-2334;bta-miR-2339;bta-miR-2439-5p;bta-miR-412;bta-miR-615;bta-miR-6522	.	.
TCONS_00096354	XLOC_016841	11	+	1287	2	u	.	j	gene-NC_037338.1:99761391..99771365	NONBTAT029418.1	.	bta-miR-12007;bta-miR-12014;bta-miR-183;bta-miR-2284w;bta-miR-2349;bta-miR-2376;bta-miR-2411-5p;bta-miR-2430;bta-miR-2470;bta-miR-378b;bta-miR-423-5p;bta-miR-6528;bta-miR-760-3p	.	.
TCONS_00096547	XLOC_016862	11	+	1945	5	j	NUP214	j	gene-NC_037338.1:101323324..101414693	.	.	bta-miR-10175-3p;bta-miR-11989;bta-miR-12049;bta-miR-1584-5p;bta-miR-224;bta-miR-2290;bta-miR-2328-5p;bta-miR-2331-5p;bta-miR-2350;bta-miR-2416;bta-miR-2430;bta-miR-2467-3p;bta-miR-2902;bta-miR-3154;bta-miR-370;bta-miR-6501;bta-miR-669	.	.
TCONS_00096548	XLOC_016862	11	+	1648	3	j	NUP214	j	gene-NC_037338.1:101323324..101414693	.	.	bta-miR-10175-3p;bta-miR-11989;bta-miR-12049;bta-miR-224;bta-miR-2290;bta-miR-2328-5p;bta-miR-2331-5p;bta-miR-2350;bta-miR-2430;bta-miR-2467-3p;bta-miR-2902;bta-miR-3154;bta-miR-370;bta-miR-6501;bta-miR-669	.	.
TCONS_00096637	XLOC_016876	11	+	1528	3	j	LOC100847981	j	gene-NC_037338.1:102123172..102125721	.	.	bta-miR-10178-5p;bta-miR-103;bta-miR-107;bta-miR-199b;bta-miR-2338;bta-miR-2376;bta-miR-346;bta-miR-370;bta-miR-375;bta-miR-7180;bta-miR-764	.	.
TCONS_00096661	XLOC_016878	11	+	880	6	j	LOC100848025	j	gene-NC_037338.1:102438807..102446044	.	.	bta-miR-12063;bta-miR-199a-3p;bta-miR-2375;bta-miR-8550	.	.
TCONS_00096662	XLOC_016878	11	+	844	5	j	LOC100848025	=	gene-NC_037338.1:102438807..102446044	NONBTAT004023.2	.	bta-miR-12063;bta-miR-199a-3p;bta-miR-2375;bta-miR-8550	.	.
TCONS_00096773	XLOC_016898	11	+	1572	3	j	LOC112448855	j	gene-NC_037338.1:103659499..103662053	NONBTAT004129.2	.	bta-miR-10168-5p;bta-miR-10178-5p;bta-miR-11972;bta-miR-12032;bta-miR-12042;bta-miR-21-3p;bta-miR-2295;bta-miR-2309;bta-miR-2392;bta-miR-2430;bta-miR-2436-5p;bta-miR-2455;bta-miR-2467-3p;bta-miR-2900;bta-miR-455-5p;bta-miR-504;bta-miR-763	.	.
TCONS_00096774	XLOC_016898	11	+	1689	3	j	LOC112448855	j	gene-NC_037338.1:103659499..103662053	NONBTAT004129.2	.	bta-miR-10168-5p;bta-miR-10178-5p;bta-miR-11972;bta-miR-12032;bta-miR-12042;bta-miR-21-3p;bta-miR-2295;bta-miR-2309;bta-miR-2392;bta-miR-2430;bta-miR-2436-5p;bta-miR-2455;bta-miR-2467-3p;bta-miR-2900;bta-miR-455-5p;bta-miR-504;bta-miR-763	.	.
TCONS_00096790	XLOC_016903	11	+	314	2	x	CARD9	x	gene-NC_037338.1:103824054..103831238	.	.	bta-miR-2338	.	.
TCONS_00096793	XLOC_016905	11	+	1339	3	u	.	j	gene-NC_037338.1:103919940..103929530	NONBTAT027778.1	.	bta-miR-11982;bta-miR-12004;bta-miR-12038;bta-miR-12050;bta-miR-12057;bta-miR-425-3p;bta-miR-4523;bta-miR-6529b;bta-miR-760-5p	.	.
TCONS_00096860	XLOC_016928	11	+	707	2	o	LOC112448858	j	gene-NC_037338.1:104379429..104382600	NONBTAT028821.1	.	bta-miR-11977;bta-miR-12004;bta-miR-125a;bta-miR-1284;bta-miR-2350;bta-miR-2377;bta-miR-2397-3p;bta-miR-2440;bta-miR-4449	.	LIV
TCONS_00096861	XLOC_016928	11	+	1063	2	j	LOC112448858	j	gene-NC_037338.1:104379429..104382600	NONBTAT030462.1	.	bta-miR-10169-3p;bta-miR-12035	.	.
TCONS_00096919	XLOC_016938	11	+	758	3	o	RXRA	o	gene-NC_037338.1:105151321..105173249	.	.	bta-miR-342;bta-miR-377	.	.
TCONS_00097341	XLOC_016990	11	-	4384	2	j	BCL2L11	j	gene-NC_037338.1:1185762..1236746	NONBTAT002971.2	.	bta-miR-10169-3p;bta-miR-106a;bta-miR-106b;bta-miR-12017;bta-miR-12026;bta-miR-12038;bta-miR-1343-5p;bta-miR-149-5p;bta-miR-152;bta-miR-17-5p;bta-miR-1777a;bta-miR-20a;bta-miR-20b;bta-miR-221;bta-miR-2285ca;bta-miR-2313-5p;bta-miR-2367-5p;bta-miR-2425-5p;bta-miR-2431-3p;bta-miR-2455;bta-miR-2465;bta-miR-664a;bta-miR-671	.	.
TCONS_00097483	XLOC_017007	11	-	1138	2	o	KANSL3	o	gene-NC_037338.1:2579730..2624823	.	.	bta-miR-2313-5p;bta-miR-2411-5p;bta-miR-2466-3p;bta-miR-377;bta-miR-484	.	.
TCONS_00097563	XLOC_017011	11	-	668	3	j	FAM178B	j	gene-NC_037338.1:2830911..2938428	.	.	bta-miR-12039;bta-miR-2453;bta-miR-331-3p	.	.
TCONS_00097857	XLOC_017048	11	-	1232	8	j	LOC101903633	j	gene-NC_037338.1:8961877..8977300	NONBTAT003069.2	.	bta-miR-149-3p;bta-miR-185;bta-miR-2285ah-5p;bta-miR-2305;bta-miR-2349;bta-miR-2374;bta-miR-2407;bta-miR-2412;bta-miR-2438;bta-miR-365-5p;bta-miR-7865	.	.
TCONS_00097862	XLOC_017048	11	-	613	5	j	LOC101903633	j	gene-NC_037338.1:8961877..8977300	.	.	bta-miR-149-3p;bta-miR-2285ah-5p;bta-miR-2305;bta-miR-2374;bta-miR-2407;bta-miR-2412;bta-miR-2438;bta-miR-7865	.	.
TCONS_00097866	XLOC_017048	11	-	753	6	j	LOC101903633	j	gene-NC_037338.1:8961877..8977300	.	.	bta-miR-2285ah-5p;bta-miR-2305;bta-miR-365-5p	.	.
TCONS_00097869	XLOC_017050	11	-	1616	2	j	LOC101909815	j	gene-NC_037338.1:9009068..9014890	.	.	bta-miR-11988;bta-miR-12015;bta-miR-12047;bta-miR-194b-3p;bta-miR-2284p;bta-miR-2285dj;bta-miR-2305;bta-miR-2407;bta-miR-2436-3p;bta-miR-2439-3p;bta-miR-2886;bta-miR-2889;bta-miR-658	.	.
TCONS_00097870	XLOC_017050	11	-	1786	3	j	LOC101909815	j	gene-NC_037338.1:9009068..9014890	.	.	bta-miR-11988;bta-miR-12015;bta-miR-12047;bta-miR-194b-3p;bta-miR-2284p;bta-miR-2285dj;bta-miR-2305;bta-miR-2407;bta-miR-2436-3p;bta-miR-2439-3p;bta-miR-2886;bta-miR-2889;bta-miR-658	.	.
TCONS_00097871	XLOC_017050	11	-	1787	3	j	LOC101909815	j	gene-NC_037338.1:9009068..9014890	.	.	bta-miR-11988;bta-miR-12015;bta-miR-12047;bta-miR-194b-3p;bta-miR-2284p;bta-miR-2285dj;bta-miR-2305;bta-miR-2407;bta-miR-2436-3p;bta-miR-2439-3p;bta-miR-2886;bta-miR-2889;bta-miR-658	.	.
TCONS_00097872	XLOC_017050	11	-	1851	3	j	LOC101909815	j	gene-NC_037338.1:9009068..9014890	.	.	bta-let-7b;bta-let-7f;bta-miR-11988;bta-miR-12015;bta-miR-12047;bta-miR-194b-3p;bta-miR-2284p;bta-miR-2285dj;bta-miR-2305;bta-miR-2407;bta-miR-2436-3p;bta-miR-2439-3p;bta-miR-2886;bta-miR-2889;bta-miR-658	.	.
TCONS_00097946	XLOC_017064	11	-	1638	2	u	.	o	gene-NC_037338.1:10124041..10130344	.	.	bta-miR-10168-5p;bta-miR-10176-5p;bta-miR-10177-5p;bta-miR-145;bta-miR-211;bta-miR-2338;bta-miR-2360;bta-miR-877	.	.
TCONS_00098331	XLOC_017107	11	-	1836	2	x	SLC30A6	x	gene-NC_037338.1:14763521..14812386	NONBTAT003148.2	.	bta-miR-12008;bta-miR-12011;bta-miR-122;bta-miR-1264;bta-miR-2451;bta-miR-2454-3p;bta-miR-2893	.	.
TCONS_00098358	XLOC_017115	11	-	746	2	o	FEZ2	o	gene-NC_037338.1:19023717..19068913	.	.	bta-miR-128;bta-miR-200b;bta-miR-200c;bta-miR-2332;bta-miR-429	.	.
TCONS_00098484	XLOC_017131	11	-	593	6	j	SRSF7	j	gene-NC_037338.1:21086080..21091661	.	.	.	.	.
TCONS_00098646	XLOC_017142	11	-	4107	2	u	.	u	.	NONBTAT003248.2	.	bta-miR-2285cx;bta-miR-2447;bta-miR-2450b;bta-miR-2450d;bta-miR-2486-5p	.	.
TCONS_00098711	XLOC_017149	11	-	933	4	u	.	x	gene-NC_037338.1:25281414..25284058	NONBTAT030728.1	.	bta-miR-2331-3p;bta-miR-2343;bta-miR-2353;bta-miR-2470;bta-miR-339a;bta-miR-3600;bta-miR-615	.	.
TCONS_00098713	XLOC_017150	11	-	1293	4	j	LOC107132916	j	gene-NC_037338.1:25321650..25328858	.	.	bta-miR-12051;bta-miR-1842;bta-miR-320a;bta-miR-320b;bta-miR-370;bta-miR-677	.	.
TCONS_00098813	XLOC_017163	11	-	535	2	u	.	j	gene-NC_037338.1:27221547..27223919	.	.	bta-miR-2407;bta-miR-3602	.	.
TCONS_00098814	XLOC_017163	11	-	783	2	u	.	=	gene-NC_037338.1:27221547..27223919	.	.	bta-miR-10182-3p;bta-miR-2407;bta-miR-2882;bta-miR-3602	.	PIT
TCONS_00098887	XLOC_017186	11	-	991	2	x	PPP1R21	i	gene-NC_037338.1:30751758..30892681	NONBTAT003341.2	.	bta-miR-146a;bta-miR-146b;bta-miR-431	.	.
TCONS_00098987	XLOC_017203	11	-	1073	2	j	RTN4	j	gene-NC_037338.1:37722022..37796569	.	.	bta-miR-2467-3p;bta-miR-7857-3p	.	.
TCONS_00099284	XLOC_017238	11	-	1034	2	x	UXS1	o	gene-NC_037338.1:45692420..45711843	NONBTAT030515.1	.	bta-miR-2410;bta-miR-2471-5p	.	.
TCONS_00099304	XLOC_017244	11	-	2192	2	j	LOC112448781	j	gene-NC_037338.1:46109381..46198848	NONBTAT027346.1	.	bta-miR-11978;bta-miR-11979;bta-miR-11988;bta-miR-12062;bta-miR-146a;bta-miR-146b;bta-miR-193a-5p;bta-miR-205;bta-miR-2324;bta-miR-2340;bta-miR-2360;bta-miR-2369;bta-miR-2400;bta-miR-2415-3p;bta-miR-2472;bta-miR-330;bta-miR-487b	.	.
TCONS_00099305	XLOC_017244	11	-	2414	3	j	LOC112448781	j	gene-NC_037338.1:46109381..46198848	NONBTAT027346.1	.	bta-miR-11978;bta-miR-11979;bta-miR-11988;bta-miR-12062;bta-miR-146a;bta-miR-146b;bta-miR-193a-5p;bta-miR-194b-3p;bta-miR-205;bta-miR-2324;bta-miR-2340;bta-miR-2350;bta-miR-2360;bta-miR-2369;bta-miR-2400;bta-miR-2415-3p;bta-miR-2463;bta-miR-2472;bta-miR-330;bta-miR-487b	.	.
TCONS_00099380	XLOC_017264	11	-	1318	2	o	RMND5A	o	gene-NC_037338.1:48135799..48196518	.	.	bta-miR-301a;bta-miR-301b;bta-miR-412	.	.
TCONS_00099429	XLOC_017268	11	-	850	2	x	REEP1	x	gene-NC_037338.1:48518916..48655847	.	.	bta-miR-378	.	.
TCONS_00099492	XLOC_017282	11	-	283	2	o	SH2D6	o	gene-NC_037338.1:49557437..49564793	.	.	bta-miR-1343-5p;bta-miR-2412	.	.
TCONS_00099499	XLOC_017283	11	-	635	3	j	VAMP8	j	gene-NC_037338.1:49427903..49449530	NONBTAT027597.1	.	bta-miR-10168-5p;bta-miR-10179-5p;bta-miR-11972;bta-miR-11989;bta-miR-1777b	.	.
TCONS_00099700	XLOC_017327	11	-	359	2	o	RAB1A	o	gene-NC_037338.1:63470783..63500863	NONBTAT003592.2	.	.	.	.
TCONS_00099781	XLOC_017343	11	-	6674	2	j	GFPT1	j	gene-NC_037338.1:67702231..67778007	NONBTAT003637.2	.	bta-miR-192;bta-miR-200a;bta-miR-215;bta-miR-2291;bta-miR-2308;bta-miR-2352;bta-miR-2457;bta-miR-2461-3p;bta-miR-3120;bta-miR-320a;bta-miR-503-5p;bta-miR-545-5p;bta-miR-6519;bta-miR-8550	.	.
TCONS_00099898	XLOC_017346	11	-	638	2	x	ANXA4	x	gene-NC_037338.1:68096356..68171544	.	.	bta-miR-2364	.	.
TCONS_00099901	XLOC_017349	11	-	1439	2	j	LOC101905499	j	gene-NC_037338.1:68352731..68410626	NONBTAT029020.1	.	bta-miR-11989;bta-miR-139;bta-miR-2340;bta-miR-2344;bta-miR-2347;bta-miR-2465;bta-miR-2475;bta-miR-455-3p;bta-miR-490;bta-miR-6775	.	.
TCONS_00099902	XLOC_017349	11	-	1544	3	j	LOC101905499	j	gene-NC_037338.1:68352731..68410626	NONBTAT029020.1	.	bta-miR-11989;bta-miR-139;bta-miR-2340;bta-miR-2344;bta-miR-2347;bta-miR-2465;bta-miR-2475;bta-miR-455-3p;bta-miR-490;bta-miR-6775	.	.
TCONS_00099903	XLOC_017349	11	-	2320	7	j	LOC101905499	j	gene-NC_037338.1:68352731..68410626	NONBTAT029020.1	.	bta-miR-11986c;bta-miR-11989;bta-miR-139;bta-miR-2340;bta-miR-2344;bta-miR-2347;bta-miR-2410;bta-miR-2442;bta-miR-2465;bta-miR-2475;bta-miR-382;bta-miR-455-3p;bta-miR-485;bta-miR-490;bta-miR-6526;bta-miR-6775;bta-miR-708;bta-miR-769	.	.
TCONS_00099904	XLOC_017349	11	-	2883	9	j	LOC101905499	j	gene-NC_037338.1:68352731..68410626	NONBTAT029020.1	.	bta-miR-10020;bta-miR-11986c;bta-miR-11989;bta-miR-139;bta-miR-2302;bta-miR-2340;bta-miR-2344;bta-miR-2347;bta-miR-2400;bta-miR-2410;bta-miR-2442;bta-miR-2465;bta-miR-2475;bta-miR-2881;bta-miR-2900;bta-miR-30b-3p;bta-miR-382;bta-miR-455-3p;bta-miR-485;bta-miR-490;bta-miR-503-5p;bta-miR-6526;bta-miR-6775;bta-miR-708	.	.
TCONS_00099907	XLOC_017349	11	-	2737	8	j	LOC101905499	j	gene-NC_037338.1:68352731..68410626	NONBTAT029020.1	.	bta-miR-11986c;bta-miR-11989;bta-miR-139;bta-miR-2302;bta-miR-2340;bta-miR-2344;bta-miR-2347;bta-miR-2400;bta-miR-2410;bta-miR-2442;bta-miR-2465;bta-miR-2475;bta-miR-2881;bta-miR-2900;bta-miR-382;bta-miR-455-3p;bta-miR-485;bta-miR-490;bta-miR-503-5p;bta-miR-6526;bta-miR-6775;bta-miR-708	.	.
TCONS_00099908	XLOC_017349	11	-	2790	9	j	LOC101905499	j	gene-NC_037338.1:68352731..68410626	NONBTAT029020.1	.	bta-miR-10020;bta-miR-11986c;bta-miR-11989;bta-miR-139;bta-miR-2302;bta-miR-2340;bta-miR-2344;bta-miR-2347;bta-miR-2400;bta-miR-2410;bta-miR-2442;bta-miR-2465;bta-miR-2475;bta-miR-2881;bta-miR-2900;bta-miR-30b-3p;bta-miR-382;bta-miR-455-3p;bta-miR-485;bta-miR-490;bta-miR-503-5p;bta-miR-6526;bta-miR-6775;bta-miR-708	.	.
TCONS_00099911	XLOC_017349	11	-	2883	9	j	LOC101905499	j	gene-NC_037338.1:68352731..68410626	NONBTAT029020.1	.	bta-miR-10020;bta-miR-11986c;bta-miR-11989;bta-miR-139;bta-miR-2302;bta-miR-2340;bta-miR-2344;bta-miR-2347;bta-miR-2400;bta-miR-2410;bta-miR-2442;bta-miR-2465;bta-miR-2475;bta-miR-2881;bta-miR-2900;bta-miR-30b-3p;bta-miR-382;bta-miR-455-3p;bta-miR-485;bta-miR-490;bta-miR-503-5p;bta-miR-6526;bta-miR-6775;bta-miR-708	.	.
TCONS_00099912	XLOC_017349	11	-	2876	10	j	LOC101905499	j	gene-NC_037338.1:68352731..68410626	NONBTAT029020.1	.	bta-miR-10020;bta-miR-11986c;bta-miR-11989;bta-miR-139;bta-miR-2302;bta-miR-2340;bta-miR-2344;bta-miR-2347;bta-miR-2400;bta-miR-2410;bta-miR-2442;bta-miR-2465;bta-miR-2475;bta-miR-2881;bta-miR-2900;bta-miR-30b-3p;bta-miR-382;bta-miR-455-3p;bta-miR-485;bta-miR-490;bta-miR-503-5p;bta-miR-6526;bta-miR-6775;bta-miR-708	.	.
TCONS_00099919	XLOC_017349	11	-	2774	9	j	LOC101905499	j	gene-NC_037338.1:68352731..68410626	NONBTAT029020.1	.	bta-miR-10020;bta-miR-11986c;bta-miR-11989;bta-miR-139;bta-miR-2302;bta-miR-2340;bta-miR-2344;bta-miR-2347;bta-miR-2400;bta-miR-2410;bta-miR-2442;bta-miR-2465;bta-miR-2475;bta-miR-2881;bta-miR-2900;bta-miR-30b-3p;bta-miR-382;bta-miR-455-3p;bta-miR-485;bta-miR-490;bta-miR-503-5p;bta-miR-6526;bta-miR-6775;bta-miR-708	.	.
TCONS_00099921	XLOC_017349	11	-	2107	8	j	LOC101905499	j	gene-NC_037338.1:68352731..68410626	NONBTAT029020.1	.	bta-miR-11986c;bta-miR-11989;bta-miR-139;bta-miR-2340;bta-miR-2344;bta-miR-2347;bta-miR-2410;bta-miR-2442;bta-miR-2465;bta-miR-2475;bta-miR-382;bta-miR-455-3p;bta-miR-490;bta-miR-6526;bta-miR-6775;bta-miR-708	.	.
TCONS_00099923	XLOC_017349	11	-	2545	11	j	LOC101905499	j	gene-NC_037338.1:68352731..68410626	NONBTAT029020.1	.	bta-miR-10020;bta-miR-11986c;bta-miR-11989;bta-miR-139;bta-miR-2340;bta-miR-2344;bta-miR-2347;bta-miR-2410;bta-miR-2442;bta-miR-2465;bta-miR-2475;bta-miR-30b-3p;bta-miR-382;bta-miR-455-3p;bta-miR-485;bta-miR-490;bta-miR-6526;bta-miR-6775;bta-miR-708	.	.
TCONS_00099924	XLOC_017349	11	-	2776	11	j	LOC101905499	j	gene-NC_037338.1:68352731..68410626	NONBTAT003666.2	.	bta-miR-10020;bta-miR-11986c;bta-miR-11989;bta-miR-12056;bta-miR-139;bta-miR-2340;bta-miR-2344;bta-miR-2347;bta-miR-2410;bta-miR-2442;bta-miR-2464-5p;bta-miR-2465;bta-miR-2475;bta-miR-30b-3p;bta-miR-382;bta-miR-455-3p;bta-miR-485;bta-miR-490;bta-miR-504;bta-miR-6526;bta-miR-6775;bta-miR-708	.	.
TCONS_00099925	XLOC_017349	11	-	2789	10	j	LOC101905499	j	gene-NC_037338.1:68352731..68410626	NONBTAT003666.2	.	bta-miR-10020;bta-miR-11986c;bta-miR-11989;bta-miR-12056;bta-miR-139;bta-miR-2324;bta-miR-2340;bta-miR-2344;bta-miR-2347;bta-miR-2410;bta-miR-2442;bta-miR-2464-5p;bta-miR-2465;bta-miR-2475;bta-miR-30b-3p;bta-miR-382;bta-miR-455-3p;bta-miR-485;bta-miR-490;bta-miR-504;bta-miR-6526;bta-miR-6775;bta-miR-708	.	.
TCONS_00100080	XLOC_017370	11	-	759	2	j	BABAM2	j	gene-NC_037338.1:71413429..71848862	.	.	bta-miR-10175-3p;bta-miR-10178-5p;bta-miR-138;bta-miR-1388-5p;bta-miR-2430;bta-miR-4657	.	.
TCONS_00100134	XLOC_017377	11	-	2946	2	j	GCKR	j	gene-NC_037338.1:72156482..72229739	.	.	bta-miR-12056;bta-miR-12059;bta-miR-12063;bta-miR-1301;bta-miR-139;bta-miR-2323;bta-miR-2339;bta-miR-2340;bta-miR-2439-5p;bta-miR-2902;bta-miR-3602;bta-miR-362-3p	.	.
TCONS_00100303	XLOC_017395	11	-	1053	2	u	.	=	gene-NC_037338.1:72828436..72835747	.	.	bta-miR-12035;bta-miR-12053;bta-miR-27b	.	.
TCONS_00100515	XLOC_017427	11	-	1944	3	j	LOC101902225	j	gene-NC_037338.1:77833195..77857903	NONBTAT026662.2	.	bta-miR-10178-5p;bta-miR-12058;bta-miR-2319b;bta-miR-378d;bta-miR-455-3p;bta-miR-760-3p;bta-miR-8550	.	.
TCONS_00100516	XLOC_017427	11	-	2161	3	j	LOC101902225	j	gene-NC_037338.1:77833195..77857903	NONBTAT026662.2	.	bta-miR-10178-5p;bta-miR-12058;bta-miR-138;bta-miR-2319b;bta-miR-378d;bta-miR-455-3p;bta-miR-760-3p;bta-miR-8550	.	.
TCONS_00100529	XLOC_017437	11	-	989	2	x	SDC1	x	gene-NC_037338.1:78629519..78654307	.	.	bta-miR-2306;bta-miR-2324	.	.
TCONS_00100530	XLOC_017438	11	-	1059	3	x	TTC32	j	gene-NC_037338.1:78898835..78904790	NONBTAT028679.1	.	bta-miR-10172-3p;bta-miR-24-3p;bta-miR-6121-5p	.	.
TCONS_00100531	XLOC_017438	11	-	1206	3	x	TTC32	=	gene-NC_037338.1:78898835..78904790	NONBTAT028679.1	.	bta-miR-10172-3p;bta-miR-24-3p;bta-miR-6121-5p	.	.
TCONS_00100532	XLOC_017438	11	-	1381	4	x	TTC32	j	gene-NC_037338.1:78898835..78904790	NONBTAT028679.1	.	bta-miR-10172-3p;bta-miR-10185-5p;bta-miR-24-3p;bta-miR-6121-5p	.	.
TCONS_00100533	XLOC_017438	11	-	1544	4	x	TTC32	j	gene-NC_037338.1:78898835..78904790	NONBTAT028679.1	.	bta-miR-10172-3p;bta-miR-10185-5p;bta-miR-24-3p;bta-miR-6121-5p	.	.
TCONS_00100534	XLOC_017438	11	-	1617	4	x	TTC32	j	gene-NC_037338.1:78898835..78904790	NONBTAT028679.1	.	bta-miR-10172-3p;bta-miR-10185-5p;bta-miR-24-3p;bta-miR-6121-5p	.	.
TCONS_00100535	XLOC_017438	11	-	1378	3	x	TTC32	=	gene-NC_037338.1:78898835..78904790	NONBTAT028679.1	.	bta-miR-10172-3p;bta-miR-10185-5p;bta-miR-24-3p;bta-miR-6121-5p	.	.
TCONS_00100536	XLOC_017438	11	-	1623	4	x	TTC32	j	gene-NC_037338.1:78898835..78904790	NONBTAT028679.1	.	bta-miR-10172-3p;bta-miR-10185-5p;bta-miR-24-3p;bta-miR-6121-5p	.	.
TCONS_00100538	XLOC_017438	11	-	1383	3	x	TTC32	j	gene-NC_037338.1:78898835..78904790	NONBTAT028679.1	.	bta-miR-10172-3p;bta-miR-10185-5p;bta-miR-24-3p;bta-miR-6121-5p	.	.
TCONS_00100539	XLOC_017438	11	-	904	4	u	.	j	gene-NC_037338.1:78898835..78904790	NONBTAT003793.2	.	bta-miR-141;bta-miR-200a;bta-miR-2287	.	.
TCONS_00100540	XLOC_017438	11	-	928	4	u	.	j	gene-NC_037338.1:78898835..78904790	NONBTAT003793.2	.	bta-miR-141;bta-miR-200a;bta-miR-2287	.	.
TCONS_00100541	XLOC_017438	11	-	1080	3	u	.	j	gene-NC_037338.1:78898835..78904790	NONBTAT003793.2	.	bta-miR-141;bta-miR-200a;bta-miR-2287;bta-miR-769	.	.
TCONS_00100542	XLOC_017438	11	-	918	4	u	.	j	gene-NC_037338.1:78898835..78904790	NONBTAT003793.2	.	bta-miR-141;bta-miR-200a;bta-miR-2287;bta-miR-6121-5p	.	.
TCONS_00100543	XLOC_017438	11	-	927	4	u	.	j	gene-NC_037338.1:78898835..78904790	NONBTAT003793.2	.	bta-miR-141;bta-miR-200a;bta-miR-2287;bta-miR-6121-5p	.	.
TCONS_00100545	XLOC_017438	11	-	1934	4	x	TTC32	j	gene-NC_037338.1:78898835..78904790	NONBTAT003793.2	.	bta-miR-10185-5p;bta-miR-141;bta-miR-200a;bta-miR-224;bta-miR-2287;bta-miR-2465;bta-miR-455-3p;bta-miR-6121-5p	.	.
TCONS_00100546	XLOC_017438	11	-	1512	4	x	TTC32	j	gene-NC_037338.1:78898835..78904790	NONBTAT003793.2	.	bta-miR-10185-5p;bta-miR-141;bta-miR-200a;bta-miR-2287;bta-miR-6121-5p	.	.
TCONS_00100576	XLOC_017445	11	-	1507	4	u	.	u	.	.	.	bta-miR-12043;bta-miR-2294	.	.
TCONS_00100579	XLOC_017447	11	-	1147	2	u	.	i	gene-NC_037338.1:82487928..82606955	.	.	bta-miR-2443;bta-miR-2467-3p;bta-miR-665	.	.
TCONS_00100580	XLOC_017447	11	-	1118	2	u	.	i	gene-NC_037338.1:82487928..82606955	.	.	bta-miR-2443;bta-miR-2467-3p;bta-miR-665	.	.
TCONS_00100788	XLOC_017470	11	-	2532	2	o	PQLC3	o	gene-NC_037338.1:86619510..86632439	NONBTAT003836.2	.	bta-miR-2364;bta-miR-2447;bta-miR-2451;bta-miR-6523a;bta-miR-6529a;bta-miR-7180	.	.
TCONS_00100812	XLOC_017477	11	-	485	2	u	.	i	gene-NC_037338.1:87100014..87141540	NONBTAT031762.1	.	bta-miR-10176-5p;bta-miR-12051;bta-miR-149-3p;bta-miR-216a;bta-miR-2388-5p;bta-miR-7865;bta-miR-940	.	.
TCONS_00100907	XLOC_017488	11	-	667	2	o	ID2	o	gene-NC_037338.1:88604757..88610166	.	.	.	.	.
TCONS_00100911	XLOC_017490	11	-	860	2	u	.	u	.	.	.	bta-miR-12042;bta-miR-2287;bta-miR-2401;bta-miR-2412;bta-miR-2449	.	.
TCONS_00100912	XLOC_017490	11	-	934	2	u	.	u	.	.	.	bta-miR-2287;bta-miR-2401;bta-miR-2412;bta-miR-2449	.	.
TCONS_00100944	XLOC_017495	11	-	1726	4	j	LOC100847972	j	gene-NC_037338.1:90692236..90701372	NONBTAT031946.1	.	bta-miR-12042;bta-miR-2284w;bta-miR-2285bc;bta-miR-2333;bta-miR-2357;bta-miR-2366;bta-miR-2368-5p;bta-miR-2430;bta-miR-763	.	.
TCONS_00100945	XLOC_017495	11	-	1391	3	j	LOC100847972	j	gene-NC_037338.1:90692236..90701372	.	.	bta-miR-12042;bta-miR-2284w;bta-miR-2285bc;bta-miR-2357;bta-miR-2368-5p;bta-miR-2430;bta-miR-763	.	.
TCONS_00100946	XLOC_017495	11	-	1605	3	j	LOC100847972	j	gene-NC_037338.1:90692236..90701372	NONBTAT031946.1	.	bta-miR-12042;bta-miR-2285bc;bta-miR-2333;bta-miR-2357;bta-miR-2366;bta-miR-2368-5p;bta-miR-2430;bta-miR-763	.	.
TCONS_00101151	XLOC_017545	11	-	1292	2	x	OLFML2A	x	gene-NC_037338.1:95780309..95808988	.	.	bta-miR-12056;bta-miR-1224;bta-miR-2416;bta-miR-2454-5p;bta-miR-2467-3p;bta-miR-763	.	.
TCONS_00101469	XLOC_017575	11	-	809	2	o	GOLGA2	o	gene-NC_037338.1:98866665..98883568	NONBTAT027771.1	.	bta-miR-10167-3p;bta-miR-2299-3p;bta-miR-2340	.	.
TCONS_00101937	XLOC_017625	11	-	2119	2	x	GTF3C4	x	gene-NC_037338.1:102733883..102758953	NONBTAT004030.2	.	bta-miR-10020;bta-miR-18a;bta-miR-18b;bta-miR-205;bta-miR-212;bta-miR-2392;bta-miR-2410;bta-miR-2416;bta-miR-96	.	.
TCONS_00101938	XLOC_017625	11	-	2172	2	x	GTF3C4	x	gene-NC_037338.1:102733883..102758953	NONBTAT004030.2	.	bta-miR-10020;bta-miR-205;bta-miR-212;bta-miR-2392;bta-miR-2410;bta-miR-2416;bta-miR-96	.	.
TCONS_00102089	XLOC_017641	11	-	364	4	u	.	j	gene-NC_037338.1:103631747..103634895	NONBTAT031494.1	.	bta-miR-4449	.	.
TCONS_00102206	XLOC_017650	11	-	1671	4	j	SEC16A	j	gene-NC_037338.1:103886560..103917710	.	.	bta-miR-10178-5p;bta-miR-12017;bta-miR-1247-5p;bta-miR-2285n;bta-miR-2285u;bta-miR-2285y;bta-miR-2292;bta-miR-2330-5p;bta-miR-2442;bta-miR-2450c;bta-miR-2459;bta-miR-4449;bta-miR-671;bta-miR-677	.	.
TCONS_00102319	XLOC_017653	11	-	797	2	j	LOC101902895	j	gene-NC_037338.1:104110932..104118795	NONBTAT031946.1	.	bta-miR-12032;bta-miR-12060;bta-miR-2285bi;bta-miR-2285dh;bta-miR-2375;bta-miR-2422;bta-miR-2442;bta-miR-455-3p;bta-miR-6535	.	.
TCONS_00102320	XLOC_017653	11	-	758	3	j	LOC101902895	j	gene-NC_037338.1:104110932..104118795	.	.	bta-miR-2285bi;bta-miR-2285dh;bta-miR-2375;bta-miR-2422;bta-miR-2442;bta-miR-6535	.	.
TCONS_00102321	XLOC_017653	11	-	862	3	j	LOC101902895	j	gene-NC_037338.1:104110932..104118795	.	.	bta-miR-2285bi;bta-miR-2285dh;bta-miR-2375;bta-miR-2422;bta-miR-2436-3p;bta-miR-2442;bta-miR-6535	.	.
TCONS_00102322	XLOC_017653	11	-	1418	4	j	LOC101902895	j	gene-NC_037338.1:104110932..104118795	NONBTAT027613.1	.	bta-miR-12035;bta-miR-2285bi;bta-miR-2285dh;bta-miR-2315;bta-miR-2375;bta-miR-2422;bta-miR-2436-3p;bta-miR-2442;bta-miR-2467-5p;bta-miR-2881;bta-miR-6535	.	.
TCONS_00102323	XLOC_017653	11	-	1112	4	j	LOC101902895	j	gene-NC_037338.1:104110932..104118795	.	.	bta-miR-2285bi;bta-miR-2285dh;bta-miR-2375;bta-miR-2422;bta-miR-2436-3p;bta-miR-2442;bta-miR-2881;bta-miR-6535	.	.
TCONS_00102324	XLOC_017653	11	-	991	3	j	LOC101902895	j	gene-NC_037338.1:104110932..104118795	.	.	bta-miR-12001;bta-miR-2285bi;bta-miR-2285dh;bta-miR-2375;bta-miR-2422;bta-miR-2436-3p;bta-miR-2442;bta-miR-2881;bta-miR-6535	.	.
TCONS_00102325	XLOC_017653	11	-	865	3	j	LOC101902895	j	gene-NC_037338.1:104110932..104118795	.	.	bta-miR-12001;bta-miR-2285bi;bta-miR-2285dh;bta-miR-2375;bta-miR-2422;bta-miR-2436-3p;bta-miR-2442;bta-miR-6535	.	.
TCONS_00102326	XLOC_017653	11	-	783	2	j	LOC101902895	j	gene-NC_037338.1:104110932..104118795	.	.	bta-miR-11982;bta-miR-12030;bta-miR-1777a;bta-miR-1777b;bta-miR-2285bi;bta-miR-2285dh;bta-miR-2375;bta-miR-2422;bta-miR-2436-3p;bta-miR-2442;bta-miR-2899;bta-miR-6535	.	.
TCONS_00102523	XLOC_017674	11	-	270	2	o	LOC112448934	o	gene-NC_037338.1:104909293..104927332	.	.	bta-miR-10179-5p;bta-miR-12055	.	.
TCONS_00102549	XLOC_017683	11	-	1258	4	j	LOC101907491	j	gene-NC_037338.1:105794752..105803480	NONBTAT027593.1	.	bta-miR-11972;bta-miR-12014;bta-miR-124a;bta-miR-124b;bta-miR-1777a;bta-miR-1777b;bta-miR-2305;bta-miR-2360;bta-miR-2362;bta-miR-2366;bta-miR-2449;bta-miR-2453;bta-miR-2464-5p;bta-miR-2467-3p;bta-miR-2890;bta-miR-377;bta-miR-3956;bta-miR-455-3p;bta-miR-6528	.	.
TCONS_00102555	XLOC_017683	11	-	2660	3	j	LOC101907491	j	gene-NC_037338.1:105794752..105803480	NONBTAT027593.1	.	bta-miR-10163-3p;bta-miR-12009;bta-miR-12014;bta-miR-12048;bta-miR-12051;bta-miR-1468;bta-miR-214;bta-miR-2316;bta-miR-2328-5p;bta-miR-2362;bta-miR-2464-5p;bta-miR-2465;bta-miR-2890;bta-miR-3064;bta-miR-34a;bta-miR-377;bta-miR-449c;bta-miR-532;bta-miR-6531	.	.
TCONS_00102573	XLOC_017688	11	-	750	3	x	CCDC183	j	gene-NC_037338.1:105898145..105909076	.	.	bta-miR-10179-5p;bta-miR-12039;bta-miR-12041;bta-miR-2430;bta-miR-296-5p	.	.
TCONS_00102574	XLOC_017689	11	-	404	2	x	RABL6	x	gene-NC_037338.1:105908910..105928081	.	.	bta-miR-10169-3p;bta-miR-11975;bta-miR-11976;bta-miR-12030;bta-miR-1247-5p;bta-miR-2360;bta-miR-6715	.	.
TCONS_00102936	XLOC_017846	12	+	3117	5	j	LOC112449031	j	gene-NC_037339.1:2939304..2985919	NONBTAT029956.1	.	bta-miR-11990;bta-miR-12019;bta-miR-125b;bta-miR-148d;bta-miR-2334;bta-miR-2432;bta-miR-2451;bta-miR-2455;bta-miR-339a;bta-miR-365-5p;bta-miR-449d;bta-miR-6529a	.	.
TCONS_00102940	XLOC_017846	12	+	2901	3	j	LOC112449031	j	gene-NC_037339.1:2939304..2985919	NONBTAT029956.1	.	bta-miR-11990;bta-miR-12019;bta-miR-148d;bta-miR-2334;bta-miR-2432;bta-miR-2451;bta-miR-2455;bta-miR-2472;bta-miR-339a;bta-miR-365-5p;bta-miR-449d;bta-miR-6529a	.	.
TCONS_00102941	XLOC_017846	12	+	2844	4	j	LOC112449031	j	gene-NC_037339.1:2939304..2985919	NONBTAT029956.1	.	bta-miR-11990;bta-miR-12019;bta-miR-125b;bta-miR-148d;bta-miR-2432;bta-miR-2451;bta-miR-2455;bta-miR-339a;bta-miR-365-5p;bta-miR-449d;bta-miR-6529a	.	.
TCONS_00102942	XLOC_017846	12	+	2685	3	j	LOC112449031	j	gene-NC_037339.1:2939304..2985919	NONBTAT029956.1	.	bta-miR-11990;bta-miR-12019;bta-miR-148d;bta-miR-2432;bta-miR-2451;bta-miR-2455;bta-miR-339a;bta-miR-365-5p;bta-miR-449d;bta-miR-6529a	.	.
TCONS_00103118	XLOC_017874	12	+	4195	4	u	.	j	gene-NC_037339.1:14865440..14869532	NONBTAT004175.2	.	bta-miR-10171-3p;bta-miR-10173-5p;bta-miR-10179-5p;bta-miR-11989;bta-miR-12019;bta-miR-12032;bta-miR-12033;bta-miR-12060;bta-miR-1584-3p;bta-miR-196b;bta-miR-224;bta-miR-2307;bta-miR-2320-5p;bta-miR-2323;bta-miR-2339;bta-miR-2439-5p;bta-miR-2464-5p;bta-miR-2468;bta-miR-329b;bta-miR-331-3p;bta-miR-339a;bta-miR-3956;bta-miR-433;bta-miR-455-3p;bta-miR-631;bta-miR-7;bta-miR-767	.	.
TCONS_00103119	XLOC_017874	12	+	4056	3	u	.	j	gene-NC_037339.1:14865440..14869532	NONBTAT004175.2	.	bta-miR-10171-3p;bta-miR-10173-5p;bta-miR-10179-5p;bta-miR-11989;bta-miR-12019;bta-miR-12032;bta-miR-12060;bta-miR-196b;bta-miR-224;bta-miR-2307;bta-miR-2320-5p;bta-miR-2323;bta-miR-2339;bta-miR-2439-5p;bta-miR-2464-5p;bta-miR-2468;bta-miR-329b;bta-miR-331-3p;bta-miR-339a;bta-miR-3956;bta-miR-433;bta-miR-455-3p;bta-miR-631;bta-miR-7;bta-miR-767	.	.
TCONS_00103120	XLOC_017874	12	+	3998	3	u	.	j	gene-NC_037339.1:14865440..14869532	NONBTAT004175.2	.	bta-miR-10171-3p;bta-miR-10173-5p;bta-miR-10179-5p;bta-miR-11989;bta-miR-12019;bta-miR-12032;bta-miR-12060;bta-miR-196b;bta-miR-224;bta-miR-2320-5p;bta-miR-2339;bta-miR-2439-5p;bta-miR-2464-5p;bta-miR-2468;bta-miR-329b;bta-miR-331-3p;bta-miR-339a;bta-miR-3956;bta-miR-433;bta-miR-455-3p;bta-miR-631;bta-miR-7;bta-miR-767	.	.
TCONS_00103142	XLOC_017878	12	+	789	2	x	TPT1	x	gene-NC_037339.1:15471943..15476026	.	.	bta-miR-145;bta-miR-2285cq;bta-miR-2285m	.	.
TCONS_00103175	XLOC_017880	12	+	2047	2	j	COG3	j	gene-NC_037339.1:15582562..15643510	.	.	bta-miR-12047	.	.
TCONS_00103262	XLOC_017906	12	+	1275	2	x	CAB39L	x	gene-NC_037339.1:18919028..19012316	.	.	bta-miR-24	.	.
TCONS_00103290	XLOC_017907	12	+	737	2	o	PHF11	o	gene-NC_037339.1:19055709..19089524	.	.	bta-let-7d;bta-let-7e;bta-let-7f;bta-miR-12060;bta-miR-2360;bta-miR-2376;bta-miR-2406	.	.
TCONS_00103343	XLOC_017918	12	+	2516	2	u	.	u	.	NONBTAT027798.1	.	bta-miR-10162-5p;bta-miR-145;bta-miR-184;bta-miR-2284x;bta-miR-2285aj-5p;bta-miR-2354;bta-miR-2375;bta-miR-2425-5p;bta-miR-2461-5p;bta-miR-2464-5p;bta-miR-2472;bta-miR-2898;bta-miR-3431;bta-miR-708;bta-miR-760-3p	.	.
TCONS_00103349	XLOC_017921	12	+	1609	2	u	.	o	gene-NC_037339.1:20934256..20954362	NONBTAT027939.1	.	bta-miR-10020;bta-miR-10178-5p;bta-miR-11989;bta-miR-12062;bta-miR-2339;bta-miR-2355-3p;bta-miR-2364;bta-miR-2466-5p;bta-miR-27a-5p;bta-miR-6525;bta-miR-664a	.	.
TCONS_00103390	XLOC_017933	12	+	754	2	u	.	o	gene-NC_037339.1:22026951..22412756	NONBTAT028797.1	.	bta-miR-2339;bta-miR-2394;bta-miR-574;bta-miR-6501;bta-miR-760-3p	.	.
TCONS_00103391	XLOC_017933	12	+	462	2	u	.	j	gene-NC_037339.1:22026951..22412756	.	.	bta-miR-10161-5p	.	.
TCONS_00103392	XLOC_017933	12	+	700	2	u	.	i	gene-NC_037339.1:22026951..22412756	NONBTAT028797.1	.	bta-miR-2339;bta-miR-2394;bta-miR-574;bta-miR-760-3p	.	.
TCONS_00103559	XLOC_017946	12	+	5333	3	j	DCLK1	j	gene-NC_037339.1:25340393..25695337	.	.	bta-miR-10185-5p;bta-miR-217;bta-miR-2400;bta-miR-2431-3p;bta-miR-2457;bta-miR-2460;bta-miR-2483-3p;bta-miR-411a;bta-miR-412;bta-miR-448;bta-miR-658;bta-miR-7865	.	.
TCONS_00103569	XLOC_017953	12	+	1134	8	o	TRNAC-GCA	j	gene-NC_037339.1:26441959..27084028	.	.	bta-miR-10171-3p;bta-miR-12010;bta-miR-2443;bta-miR-2461-3p;bta-miR-2483-3p;bta-miR-3141;bta-miR-320b;bta-miR-497	.	.
TCONS_00103570	XLOC_017953	12	+	1104	10	o	TRNAC-GCA	j	gene-NC_037339.1:26441959..27084028	.	.	bta-miR-10171-3p;bta-miR-12010;bta-miR-219;bta-miR-2443;bta-miR-2483-3p;bta-miR-3141;bta-miR-320b;bta-miR-497;bta-miR-668-3p	.	.
TCONS_00103571	XLOC_017953	12	+	1138	8	o	TRNAC-GCA	j	gene-NC_037339.1:26441959..27084028	.	.	bta-miR-10171-3p;bta-miR-12010;bta-miR-2347;bta-miR-2483-3p;bta-miR-3141;bta-miR-320b;bta-miR-497;bta-miR-6518	.	.
TCONS_00103572	XLOC_017953	12	+	1228	10	o	TRNAC-GCA	j	gene-NC_037339.1:26441959..27084028	.	.	bta-miR-12010;bta-miR-219;bta-miR-2483-3p;bta-miR-3141;bta-miR-320b;bta-miR-483;bta-miR-497;bta-miR-668-3p	.	.
TCONS_00103573	XLOC_017953	12	+	1168	9	o	TRNAC-GCA	j	gene-NC_037339.1:26441959..27084028	.	.	bta-miR-12010;bta-miR-219;bta-miR-2483-3p;bta-miR-3141;bta-miR-320b;bta-miR-483;bta-miR-497;bta-miR-668-3p	.	.
TCONS_00103574	XLOC_017953	12	+	1134	9	o	TRNAC-GCA	j	gene-NC_037339.1:26441959..27084028	.	.	bta-miR-12001;bta-miR-12010;bta-miR-2461-3p;bta-miR-2483-3p;bta-miR-3141;bta-miR-320b;bta-miR-497	.	.
TCONS_00103575	XLOC_017953	12	+	1080	11	o	TRNAC-GCA	j	gene-NC_037339.1:26441959..27084028	.	.	bta-miR-12010;bta-miR-219;bta-miR-2385-3p;bta-miR-2483-3p;bta-miR-3141;bta-miR-320b;bta-miR-497	.	.
TCONS_00103576	XLOC_017953	12	+	1027	9	o	TRNAC-GCA	j	gene-NC_037339.1:26441959..27084028	.	.	bta-miR-12010;bta-miR-2483-3p;bta-miR-320b;bta-miR-497	.	.
TCONS_00103577	XLOC_017953	12	+	1290	12	o	TRNAC-GCA	j	gene-NC_037339.1:26441959..27084028	.	.	bta-miR-12010;bta-miR-219;bta-miR-2483-3p;bta-miR-320b;bta-miR-483;bta-miR-497;bta-miR-668-3p	.	.
TCONS_00103579	XLOC_017953	12	+	855	8	x	LOC112449113	j	gene-NC_037339.1:26441959..27084028	.	.	bta-miR-12010;bta-miR-219;bta-miR-2483-3p;bta-miR-320b;bta-miR-497;bta-miR-668-3p	.	.
TCONS_00103580	XLOC_017953	12	+	844	6	x	LOC104973559	c	gene-NC_037339.1:26441959..27084028	.	.	bta-miR-12001;bta-miR-12010;bta-miR-2461-3p;bta-miR-2483-3p;bta-miR-320b;bta-miR-497	.	.
TCONS_00103581	XLOC_017953	12	+	824	6	x	LOC104973559	j	gene-NC_037339.1:26441959..27084028	.	.	bta-miR-12001;bta-miR-12010;bta-miR-2461-3p;bta-miR-2483-3p;bta-miR-320b;bta-miR-497	.	.
TCONS_00103582	XLOC_017953	12	+	770	5	u	.	j	gene-NC_037339.1:26441959..27084028	.	.	bta-miR-12001;bta-miR-12010;bta-miR-2461-3p;bta-miR-2483-3p;bta-miR-320b;bta-miR-497	.	.
TCONS_00103583	XLOC_017953	12	+	369	3	u	.	j	gene-NC_037339.1:26441959..27084028	.	.	bta-miR-320b;bta-miR-497	.	.
TCONS_00103584	XLOC_017953	12	+	791	5	u	.	c	gene-NC_037339.1:26441959..27084028	.	.	bta-miR-12001;bta-miR-12010;bta-miR-2461-3p;bta-miR-2483-3p;bta-miR-320b;bta-miR-497	.	.
TCONS_00103586	XLOC_017955	12	+	1004	3	j	LOC112449114	j	gene-NC_037339.1:27127982..27142832	.	.	bta-miR-145;bta-miR-1842;bta-miR-2344;bta-miR-2364	.	.
TCONS_00103822	XLOC_017990	12	+	1496	2	u	.	j	gene-NC_037339.1:32621935..32626044	NONBTAT026662.2	.	bta-miR-10175-5p;bta-miR-11989;bta-miR-12010;bta-miR-21-3p;bta-miR-2383;bta-miR-2430;bta-miR-27a-5p;bta-miR-34a;bta-miR-455-3p;bta-miR-8550	.	.
TCONS_00103863	XLOC_017999	12	+	1282	2	o	MTMR6	o	gene-NC_037339.1:33932024..33952458	.	.	bta-miR-34a;bta-miR-376b	.	.
TCONS_00103873	XLOC_018002	12	+	2245	2	j	LOC101907905	j	gene-NC_037339.1:34131566..34136079	.	.	bta-miR-10161-5p;bta-miR-12010;bta-miR-12023;bta-miR-146a;bta-miR-146b;bta-miR-2305;bta-miR-2314;bta-miR-2454-5p;bta-miR-2455;bta-miR-3154	.	.
TCONS_00103874	XLOC_018002	12	+	2730	5	j	LOC107132990	j	gene-NC_037339.1:34128933..34131282	NONBTAT026662.2	.	bta-miR-10161-5p;bta-miR-10162-5p;bta-miR-11988;bta-miR-12023;bta-miR-146a;bta-miR-146b;bta-miR-2305;bta-miR-2314;bta-miR-2360;bta-miR-2385-5p;bta-miR-2449;bta-miR-2455;bta-miR-3154;bta-miR-668-3p	.	.
TCONS_00104039	XLOC_018017	12	+	1394	4	j	PSPC1	j	gene-NC_037339.1:36270978..36348163	NONBTAT004508.2	bta-mir-11986	bta-miR-12019;bta-miR-206;bta-miR-2285ck;bta-miR-338	.	.
TCONS_00104216	XLOC_018043	12	+	1562	2	u	.	o	gene-NC_037339.1:51549152..51553153	NONBTAT031371.1	.	bta-miR-11978;bta-miR-148b;bta-miR-2364;bta-miR-2412;bta-miR-2413;bta-miR-2459;bta-miR-3120;bta-miR-3660;bta-miR-6529a	.	.
TCONS_00104424	XLOC_018107	12	+	1161	3	u	.	o	gene-NC_037339.1:73363704..74082356	NONBTAT004745.2	.	bta-miR-12042;bta-miR-138;bta-miR-2388-5p;bta-miR-30b-3p	.	.
TCONS_00104425	XLOC_018107	12	+	1158	3	u	.	o	gene-NC_037339.1:73363704..74082356	NONBTAT004745.2	.	bta-miR-12042;bta-miR-138;bta-miR-2388-5p;bta-miR-30b-3p	.	.
TCONS_00104506	XLOC_018116	12	+	2387	2	u	.	o	gene-NC_037339.1:76006505..76006768	NONBTAT027234.1	.	bta-miR-107;bta-miR-1296;bta-miR-1777a;bta-miR-2323;bta-miR-2324;bta-miR-2413;bta-miR-2433;bta-miR-2442;bta-miR-2465;bta-miR-615;bta-miR-6517	.	.
TCONS_00104509	XLOC_018116	12	+	1679	2	u	.	o	gene-NC_037339.1:76006505..76006768	NONBTAT027234.1	.	bta-miR-1296;bta-miR-1777a;bta-miR-2323;bta-miR-2324;bta-miR-2413;bta-miR-2433;bta-miR-2442;bta-miR-2465;bta-miR-615;bta-miR-6517	.	.
TCONS_00104691	XLOC_018153	12	+	1566	4	j	LOC101905821	j	gene-NC_037339.1:84584474..84589144	.	.	bta-miR-11987;bta-miR-11997;bta-miR-12055;bta-miR-142-3p;bta-miR-1835;bta-miR-185;bta-miR-2345;bta-miR-2387;bta-miR-2420;bta-miR-2423;bta-miR-2430;bta-miR-2453;bta-miR-338;bta-miR-339a;bta-miR-339b;bta-miR-488;bta-miR-574	.	.
TCONS_00104693	XLOC_018153	12	+	1727	4	j	LOC101905821	j	gene-NC_037339.1:84584474..84589144	.	.	bta-miR-11987;bta-miR-11997;bta-miR-12055;bta-miR-1291;bta-miR-142-3p;bta-miR-1835;bta-miR-2345;bta-miR-2350;bta-miR-2387;bta-miR-2420;bta-miR-2423;bta-miR-2442;bta-miR-2453;bta-miR-2454-3p;bta-miR-2467-5p;bta-miR-338;bta-miR-339a;bta-miR-339b	.	.
TCONS_00104729	XLOC_018156	12	+	455	2	o	COL4A2	o	gene-NC_037339.1:84996073..85154028	.	.	bta-miR-11996;bta-miR-2306	.	.
TCONS_00104858	XLOC_018174	12	+	858	2	o	LAMP1	o	gene-NC_037339.1:86593232..86605278	.	.	bta-miR-1835;bta-miR-212;bta-miR-2285bi	.	.
TCONS_00104861	XLOC_018176	12	+	990	2	u	.	i	gene-NC_037339.1:86628049..86635969	.	.	bta-miR-12038;bta-miR-12061;bta-miR-125a;bta-miR-125b;bta-miR-27b;bta-miR-670	.	.
TCONS_00105007	XLOC_018211	12	-	1416	3	u	.	o	gene-NC_037339.1:10310284..10408503	NONBTAT026662.2	.	bta-miR-10162-5p;bta-miR-10164-3p;bta-miR-11988;bta-miR-2346;bta-miR-2366;bta-miR-3154;bta-miR-340;bta-miR-455-3p	.	.
TCONS_00105115	XLOC_018227	12	-	5274	2	x	DGKH	x	gene-NC_037339.1:12164752..12383036	NONBTAT004139.2	.	bta-miR-10020;bta-miR-10165-5p;bta-miR-12017;bta-miR-12022;bta-miR-12051;bta-miR-12060;bta-miR-1248;bta-miR-2285be;bta-miR-2366;bta-miR-2400;bta-miR-2430;bta-miR-27a-3p;bta-miR-27b;bta-miR-412;bta-miR-455-3p;bta-miR-669	.	.
TCONS_00105116	XLOC_018227	12	-	2004	2	x	DGKH	x	gene-NC_037339.1:12164752..12383036	NONBTAT004139.2	.	bta-miR-10020;bta-miR-2317	.	.
TCONS_00105156	XLOC_018234	12	-	287	2	u	.	u	.	.	.	.	.	.
TCONS_00105221	XLOC_018247	12	-	935	4	u	.	j	gene-NC_037339.1:15493109..15497982	.	.	bta-miR-12027;bta-miR-1306;bta-miR-216b;bta-miR-2284h-5p;bta-miR-2285r;bta-miR-2285w;bta-miR-2308;bta-miR-2330-5p;bta-miR-2450a;bta-miR-27a-5p;bta-miR-763	.	.
TCONS_00105222	XLOC_018247	12	-	250	2	u	.	=	gene-NC_037339.1:15493109..15497982	.	.	bta-miR-11985;bta-miR-12027;bta-miR-12032;bta-miR-193a-3p;bta-miR-2308;bta-miR-27a-5p	.	.
TCONS_00105329	XLOC_018258	12	-	616	2	u	.	u	.	.	.	bta-miR-10020;bta-miR-10179-5p;bta-miR-11999;bta-miR-12038;bta-miR-27a-5p;bta-miR-2902;bta-miR-3600	.	.
TCONS_00105330	XLOC_018259	12	-	1054	2	j	SUCLA2	j	gene-NC_037339.1:17809180..17854005	.	.	bta-miR-301b;bta-miR-502b	.	.
TCONS_00105361	XLOC_018263	12	-	1034	3	j	LOC112449037	j	gene-NC_037339.1:18117285..18118447	.	.	bta-miR-11975;bta-miR-11976;bta-miR-12041;bta-miR-12049;bta-miR-127;bta-miR-2436-3p;bta-miR-4449;bta-miR-453;bta-miR-760-5p	.	.
TCONS_00105362	XLOC_018263	12	-	716	3	j	LOC112449037	j	gene-NC_037339.1:18117285..18118447	.	.	bta-miR-12041;bta-miR-12049;bta-miR-453;bta-miR-760-5p	.	.
TCONS_00105364	XLOC_018264	12	-	627	3	x	RB1	x	gene-NC_037339.1:18118554..18238937	NONBTAT026662.2	.	bta-miR-12041;bta-miR-193a-5p;bta-miR-2285ck;bta-miR-338;bta-miR-339a;bta-miR-769	.	.
TCONS_00105438	XLOC_018271	12	-	1173	2	x	FNDC3A	x	gene-NC_037339.1:18727130..18840726	.	.	bta-miR-17-5p;bta-miR-20b;bta-miR-2463	.	.
TCONS_00105734	XLOC_018306	12	-	812	2	x	PROSER1	x	gene-NC_037339.1:23219427..23251157	.	.	bta-miR-12033;bta-miR-181b;bta-miR-181d;bta-miR-6535	.	.
TCONS_00105789	XLOC_018318	12	-	3417	2	x	DCLK1	x	gene-NC_037339.1:25340393..25695337	NONBTAT004351.2	.	bta-miR-12019;bta-miR-2285cu;bta-miR-320a;bta-miR-449c;bta-miR-885	.	.
TCONS_00105965	XLOC_018344	12	-	907	2	x	UBL3	o	gene-NC_037339.1:30724818..30729562	.	.	.	.	.
TCONS_00105979	XLOC_018349	12	-	1103	2	x	SLC46A3	x	gene-NC_037339.1:31440734..31458816	.	.	bta-miR-10172-3p;bta-miR-12023;bta-miR-2409	.	.
TCONS_00106223	XLOC_018380	12	-	1743	4	j	LOC101902228	j	gene-NC_037339.1:35265514..35313666	.	.	bta-miR-10174-5p;bta-miR-205;bta-miR-2285q;bta-miR-2311;bta-miR-2419-3p;bta-miR-2892;bta-miR-6525	.	.
TCONS_00106516	XLOC_018415	12	-	523	2	u	.	x	gene-NC_037339.1:49086711..49186664	NONBTAT004593.2	.	.	.	.
TCONS_00106517	XLOC_018415	12	-	312	2	u	.	x	gene-NC_037339.1:49086711..49186664	NONBTAT004593.2	.	.	.	.
TCONS_00106586	XLOC_018423	12	-	1818	3	u	.	o	gene-NC_037339.1:51774351..51775030	NONBTAT031371.1	.	bta-miR-11971;bta-miR-12057;bta-miR-127;bta-miR-2379;bta-miR-2406;bta-miR-2450b;bta-miR-2450d;bta-miR-296-3p;bta-miR-448;bta-miR-6528	.	.
TCONS_00106587	XLOC_018423	12	-	1968	5	u	.	j	gene-NC_037339.1:51774351..51775030	NONBTAT026662.2	.	bta-miR-11971;bta-miR-12057;bta-miR-127;bta-miR-1603;bta-miR-2339;bta-miR-2379;bta-miR-2406;bta-miR-2450b;bta-miR-2450d;bta-miR-296-3p;bta-miR-448;bta-miR-6528;bta-miR-7863	.	.
TCONS_00106588	XLOC_018423	12	-	1952	4	u	.	o	gene-NC_037339.1:51774351..51775030	NONBTAT031371.1	.	bta-miR-11971;bta-miR-12057;bta-miR-127;bta-miR-2370-5p;bta-miR-2379;bta-miR-2406;bta-miR-2442;bta-miR-2450b;bta-miR-2450d;bta-miR-296-3p;bta-miR-448;bta-miR-6528	.	.
TCONS_00106589	XLOC_018423	12	-	1736	2	u	.	o	gene-NC_037339.1:51774351..51775030	NONBTAT031371.1	.	bta-miR-11971;bta-miR-12057;bta-miR-127;bta-miR-2370-5p;bta-miR-2406;bta-miR-2442;bta-miR-2450b;bta-miR-2450d;bta-miR-296-3p;bta-miR-448;bta-miR-6528	.	.
TCONS_00106590	XLOC_018423	12	-	1803	3	u	.	o	gene-NC_037339.1:51774351..51775030	NONBTAT031371.1	.	bta-miR-11971;bta-miR-12057;bta-miR-127;bta-miR-2339;bta-miR-2370-5p;bta-miR-2406;bta-miR-2442;bta-miR-2450b;bta-miR-2450d;bta-miR-296-3p;bta-miR-448;bta-miR-6528	.	.
TCONS_00106591	XLOC_018423	12	-	2233	5	u	.	j	gene-NC_037339.1:51774351..51775030	NONBTAT031371.1	.	bta-miR-11971;bta-miR-12057;bta-miR-127;bta-miR-2362;bta-miR-2370-5p;bta-miR-2379;bta-miR-2406;bta-miR-2442;bta-miR-2450b;bta-miR-2450d;bta-miR-296-3p;bta-miR-448;bta-miR-6528	.	.
TCONS_00106594	XLOC_018423	12	-	1113	2	u	.	u	.	NONBTAT030230.1	.	bta-miR-10020;bta-miR-11990;bta-miR-141;bta-miR-214;bta-miR-2287;bta-miR-2339;bta-miR-2399-5p;bta-miR-339a;bta-miR-339b;bta-miR-362-5p;bta-miR-378;bta-miR-378c;bta-miR-378d;bta-miR-500	.	.
TCONS_00106597	XLOC_018423	12	-	442	4	u	.	j	gene-NC_037339.1:51774351..51775030	.	.	bta-miR-2339;bta-miR-2370-5p;bta-miR-2379;bta-miR-2442	.	.
TCONS_00106599	XLOC_018423	12	-	452	4	u	.	j	gene-NC_037339.1:51774351..51775030	.	.	bta-miR-2370-5p;bta-miR-2379;bta-miR-2436-5p;bta-miR-2442	.	.
TCONS_00106600	XLOC_018423	12	-	462	4	u	.	j	gene-NC_037339.1:51774351..51775030	.	.	bta-miR-2370-5p;bta-miR-2379;bta-miR-2436-5p;bta-miR-2442	.	.
TCONS_00106604	XLOC_018427	12	-	814	2	o	KCTD12	o	gene-NC_037339.1:51998900..52005058	NONBTAT004615.2	.	bta-miR-2285bi	.	.
TCONS_00106758	XLOC_018453	12	-	1047	2	j	LOC112449137	j	gene-NC_037339.1:65394570..65401388	NONBTAT004678.2	.	bta-miR-11977;bta-miR-12007;bta-miR-135b;bta-miR-2366;bta-miR-2430;bta-miR-2455	.	.
TCONS_00106780	XLOC_018462	12	-	1699	2	j	TGDS	j	gene-NC_037339.1:69074638..69095964	NONBTAT004129.2	.	bta-miR-11978;bta-miR-149-5p;bta-miR-2321;bta-miR-2464-3p	.	.
TCONS_00106882	XLOC_018484	12	-	1525	2	j	LOC104973643	j	gene-NC_037339.1:72934467..72938036	NONBTAT028900.1	bta-mir-10161	bta-miR-12058;bta-miR-2902;bta-miR-455-3p	.	.
TCONS_00106991	XLOC_018499	12	-	2734	2	o	DOCK9	o	gene-NC_037339.1:75682616..76005537	NONBTAT027234.1	.	bta-miR-12030;bta-miR-12032;bta-miR-12045;bta-miR-187;bta-miR-193a-5p;bta-miR-212;bta-miR-2286;bta-miR-2309;bta-miR-2322-5p;bta-miR-2330-5p;bta-miR-2381;bta-miR-2436-5p;bta-miR-2464-3p;bta-miR-455-3p;bta-miR-6121-5p;bta-miR-7180	.	.
TCONS_00107005	XLOC_018507	12	-	541	2	u	.	x	gene-NC_037339.1:76745432..76745986	.	.	bta-miR-11971;bta-miR-11985;bta-miR-1291;bta-miR-1777b;bta-miR-2447;bta-miR-423-5p;bta-miR-6525;bta-miR-761	.	.
TCONS_00107161	XLOC_018534	12	-	799	2	u	.	o	gene-NC_037339.1:84503875..84508484	.	.	bta-miR-2425-5p;bta-miR-2466-3p	.	.
TCONS_00107164	XLOC_018535	12	-	847	2	j	LOC101905776	j	gene-NC_037339.1:84535934..84560673	NONBTAT004862.2	.	bta-miR-12035;bta-miR-92b	.	.
TCONS_00107165	XLOC_018536	12	-	2557	2	j	IRS2	j	gene-NC_037339.1:84625081..84655685	.	.	bta-let-7a-5p;bta-let-7c;bta-let-7e;bta-miR-1260b;bta-miR-181a;bta-miR-185;bta-miR-2287;bta-miR-2350;bta-miR-2396;bta-miR-2430;bta-miR-2433;bta-miR-378;bta-miR-483;bta-miR-6517	.	.
TCONS_00107166	XLOC_018536	12	-	2520	2	j	IRS2	j	gene-NC_037339.1:84625081..84655685	.	.	bta-let-7a-5p;bta-let-7c;bta-let-7e;bta-miR-1260b;bta-miR-181a;bta-miR-185;bta-miR-2287;bta-miR-2350;bta-miR-2396;bta-miR-2430;bta-miR-2433;bta-miR-378;bta-miR-6517	.	.
TCONS_00107196	XLOC_018541	12	-	1082	2	u	.	x	gene-NC_037339.1:85258297..85262853	NONBTAT030387.1	.	bta-miR-11972;bta-miR-11988;bta-miR-1603;bta-miR-2342;bta-miR-2346;bta-miR-940	.	.
TCONS_00107593	XLOC_018674	13	+	1350	3	u	.	x	gene-NC_037340.1:6370169..6371439	.	.	bta-miR-11994;bta-miR-12035;bta-miR-12045;bta-miR-1911;bta-miR-2400	.	.
TCONS_00107594	XLOC_018674	13	+	992	4	u	.	o	gene-NC_037340.1:6376439..6376933	.	.	bta-miR-12045;bta-miR-1911;bta-miR-2400	.	.
TCONS_00107808	XLOC_018706	13	+	840	2	x	ECHDC3	x	gene-NC_037340.1:12494254..12533545	.	.	bta-miR-2425-5p	.	.
TCONS_00107809	XLOC_018706	13	+	951	3	x	ECHDC3	x	gene-NC_037340.1:12494254..12533545	.	.	bta-miR-2425-5p;bta-miR-2464-5p	.	.
TCONS_00108104	XLOC_018738	13	+	525	3	j	PARD3	j	gene-NC_037340.1:18485761..19064365	NONBTAT005083.2	.	bta-miR-664a	.	.
TCONS_00108106	XLOC_018738	13	+	459	3	j	PARD3	j	gene-NC_037340.1:18485761..19064365	NONBTAT005083.2	.	bta-miR-664a	.	.
TCONS_00108125	XLOC_018740	13	+	2896	2	o	NRP1	o	gene-NC_037340.1:19633437..19781841	.	.	bta-miR-12021;bta-miR-212;bta-miR-2338;bta-miR-2425-5p;bta-miR-2472;bta-miR-2891;bta-miR-301b;bta-miR-3141;bta-miR-382;bta-miR-431	.	.
TCONS_00108215	XLOC_018752	13	+	923	2	x	DNAJC1	o	gene-NC_037340.1:22964812..22965457	NONBTAT026662.2	.	bta-miR-10020;bta-miR-12035;bta-miR-193a-5p;bta-miR-196b;bta-miR-221;bta-miR-2360;bta-miR-2467-3p;bta-miR-338	.	.
TCONS_00108254	XLOC_018763	13	+	720	2	o	MSRB2	o	gene-NC_037340.1:24116050..24140959	.	.	bta-miR-12063;bta-miR-2362;bta-miR-2405	.	.
TCONS_00108460	XLOC_018780	13	+	1705	4	j	PRPF18	j	gene-NC_037340.1:28284939..28363043	.	.	bta-miR-2330-5p;bta-miR-2356;bta-miR-2366;bta-miR-2379;bta-miR-2400;bta-miR-2427;bta-miR-2442;bta-miR-2464-5p;bta-miR-2470;bta-miR-28;bta-miR-329b;bta-miR-488;bta-miR-574;bta-miR-708;bta-miR-95	.	.
TCONS_00108580	XLOC_018802	13	+	453	3	u	.	j	gene-NC_037340.1:32482210..32499743	.	.	bta-miR-10181-5p;bta-miR-12004;bta-miR-2381	.	.
TCONS_00108600	XLOC_018804	13	+	413	2	o	EPC1	o	gene-NC_037340.1:33129722..33227587	.	.	bta-miR-2477	.	.
TCONS_00108668	XLOC_018811	13	+	603	2	j	LOC101903056	j	gene-NC_037340.1:34080554..34162907	.	.	bta-miR-2324	.	.
TCONS_00108678	XLOC_018811	13	+	762	2	j	LOC101903056	j	gene-NC_037340.1:34080554..34162907	.	.	bta-miR-2324;bta-miR-2343;bta-miR-2418;bta-miR-2422	.	.
TCONS_00108679	XLOC_018813	13	+	746	4	j	ZNF438	j	gene-NC_037340.1:34231604..34439272	.	.	bta-miR-10182-3p;bta-miR-11972;bta-miR-2360;bta-miR-2379	.	.
TCONS_00108680	XLOC_018813	13	+	1403	7	j	ZNF438	j	gene-NC_037340.1:34231604..34439272	NONBTAT027731.1	.	bta-miR-10182-3p;bta-miR-11972;bta-miR-12035;bta-miR-199b;bta-miR-2311;bta-miR-2360;bta-miR-2379;bta-miR-29a;bta-miR-8550;bta-miR-875	.	.
TCONS_00108729	XLOC_018817	13	+	653	4	j	LOC101903449	j	gene-NC_037340.1:35410031..35418429	NONBTAT026662.2	.	bta-miR-11978;bta-miR-2298;bta-miR-2300b-3p	.	.
TCONS_00108730	XLOC_018817	13	+	707	4	j	LOC101903449	j	gene-NC_037340.1:35410031..35418429	NONBTAT026662.2	.	bta-miR-11978;bta-miR-2298;bta-miR-2300b-3p	.	.
TCONS_00108792	XLOC_018828	13	+	2667	2	j	LOC112449280	=	gene-NC_037340.1:37026958..37042716	NONBTAT028022.1	.	bta-miR-12035;bta-miR-12057;bta-miR-1584-3p;bta-miR-224;bta-miR-2296;bta-miR-2466-3p;bta-miR-2472;bta-miR-670	.	.
TCONS_00108812	XLOC_018834	13	+	1518	2	j	BANF2	j	gene-NC_037340.1:38031228..38059470	NONBTAT030841.1	.	bta-miR-12019;bta-miR-2367-5p;bta-miR-2430;bta-miR-2465;bta-miR-326;bta-miR-3601;bta-miR-432;bta-miR-502b;bta-miR-761	.	.
TCONS_00108975	XLOC_018856	13	+	813	3	u	.	o	gene-NC_037340.1:40418369..40465934	.	.	bta-miR-10174-5p;bta-miR-23b-5p;bta-miR-2454-5p	.	.
TCONS_00109007	XLOC_018859	13	+	2740	3	j	LOC112449289	j	gene-NC_037340.1:40685886..40689488	.	.	bta-miR-1197;bta-miR-11973;bta-miR-12027;bta-miR-12038;bta-miR-12043;bta-miR-1306;bta-miR-2285ah-5p;bta-miR-2291;bta-miR-2305;bta-miR-2322-5p;bta-miR-2392;bta-miR-2411-5p;bta-miR-2428;bta-miR-2436-5p;bta-miR-6525	.	.
TCONS_00109293	XLOC_018922	13	+	1414	2	x	ZMYND11	o	gene-NC_037340.1:46911205..46912455	NONBTAT005454.2	.	bta-miR-2285dj;bta-miR-2357;bta-miR-24	.	.
TCONS_00109728	XLOC_018991	13	+	833	2	u	.	j	gene-NC_037340.1:54324045..54328167	NONBTAT026662.2	.	bta-miR-2284w;bta-miR-876	.	.
TCONS_00109877	XLOC_019018	13	+	2964	2	o	PRELID3B	o	gene-NC_037340.1:57347292..57357221	.	.	bta-miR-10020;bta-miR-1777a;bta-miR-1777b;bta-miR-2331-3p;bta-miR-2394;bta-miR-2412;bta-miR-2465;bta-miR-2881;bta-miR-2900;bta-miR-4657;bta-miR-6523a	.	.
TCONS_00109899	XLOC_019023	13	+	2372	6	j	LOC107133071	j	gene-NC_037340.1:57541890..57551555	.	.	bta-miR-10171-3p;bta-miR-11998;bta-miR-12057;bta-miR-1224;bta-miR-1281;bta-miR-154b;bta-miR-2309;bta-miR-2381;bta-miR-2397-3p;bta-miR-2410;bta-miR-2438;bta-miR-2442;bta-miR-2460;bta-miR-2888;bta-miR-2893;bta-miR-328;bta-miR-431;bta-miR-671;bta-miR-760-5p	.	.
TCONS_00109900	XLOC_019023	13	+	1825	5	j	LOC107133071	j	gene-NC_037340.1:57541890..57551555	.	.	bta-miR-10171-3p;bta-miR-12057;bta-miR-1224;bta-miR-154b;bta-miR-2309;bta-miR-2381;bta-miR-2410;bta-miR-2438;bta-miR-2893;bta-miR-328;bta-miR-431;bta-miR-671;bta-miR-760-5p	.	.
TCONS_00109903	XLOC_019023	13	+	1769	6	j	LOC107133071	j	gene-NC_037340.1:57541890..57551555	.	.	bta-miR-10171-3p;bta-miR-11998;bta-miR-12057;bta-miR-1224;bta-miR-154b;bta-miR-2309;bta-miR-2338;bta-miR-2381;bta-miR-2397-3p;bta-miR-2410;bta-miR-2438;bta-miR-2458;bta-miR-2893;bta-miR-431;bta-miR-671;bta-miR-760-5p	.	.
TCONS_00109914	XLOC_019025	13	+	1774	2	x	STX16	x	gene-NC_037340.1:57694769..57726512	.	.	bta-miR-12004;bta-miR-12056;bta-miR-149-5p;bta-miR-2426;bta-miR-2454-5p;bta-miR-29b;bta-miR-29c;bta-miR-29d-3p	.	.
TCONS_00110011	XLOC_019045	13	+	809	3	x	MC3R	o	gene-NC_037340.1:59658987..59659283	NONBTAT027931.1	.	bta-miR-2473;bta-miR-95	.	.
TCONS_00110012	XLOC_019045	13	+	851	3	u	.	u	.	NONBTAT027931.1	.	bta-miR-2473;bta-miR-95	.	.
TCONS_00110341	XLOC_019119	13	+	747	3	x	AHCY	x	gene-NC_037340.1:63686716..63702537	.	.	bta-miR-11978;bta-miR-12019;bta-miR-669	.	.
TCONS_00110342	XLOC_019120	13	+	287	2	u	.	=	gene-NC_037340.1:63762218..63769709	.	.	bta-miR-2357	.	.
TCONS_00110389	XLOC_019130	13	+	577	2	x	EDEM2	j	gene-NC_037340.1:64374287..64412610	NONBTAT027813.1	.	bta-miR-210;bta-miR-2328-3p;bta-miR-2357;bta-miR-2367-5p;bta-miR-2370-5p;bta-miR-449d	.	.
TCONS_00110478	XLOC_019140	13	+	2608	2	o	EPB41L1	o	gene-NC_037340.1:65178865..65356697	NONBTAT005654.2	.	bta-miR-10167-3p;bta-miR-10173-5p;bta-miR-12009;bta-miR-1777a;bta-miR-1777b;bta-miR-2483-3p;bta-miR-2881;bta-miR-453;bta-miR-7865	.	.
TCONS_00110661	XLOC_019157	13	+	972	2	u	.	=	gene-NC_037340.1:66427328..66430618	.	.	bta-miR-12036;bta-miR-1224;bta-miR-2375;bta-miR-2460;bta-miR-485;bta-miR-664a;bta-miR-763	.	.
TCONS_00110684	XLOC_019166	13	+	468	2	o	BPI	o	gene-NC_037340.1:67153977..67201865	.	.	bta-miR-2287;bta-miR-6529a	.	.
TCONS_00110742	XLOC_019171	13	+	1314	6	j	LOC100847118	j	gene-NC_037340.1:67330217..67345497	.	.	bta-miR-10167-3p;bta-miR-10168-5p;bta-miR-10179-5p;bta-miR-12010;bta-miR-12041;bta-miR-2285ah-5p;bta-miR-2305;bta-miR-2360;bta-miR-2381;bta-miR-2387;bta-miR-2406;bta-miR-2433;bta-miR-2455;bta-miR-2467-3p;bta-miR-493;bta-miR-873	.	.
TCONS_00110744	XLOC_019171	13	+	1448	8	j	LOC100847118	j	gene-NC_037340.1:67330217..67345497	.	.	bta-miR-10168-5p;bta-miR-12041;bta-miR-219;bta-miR-2285as;bta-miR-2406;bta-miR-2455;bta-miR-2467-3p;bta-miR-493;bta-miR-873	.	.
TCONS_00110746	XLOC_019171	13	+	1319	8	j	LOC100847118	j	gene-NC_037340.1:67330217..67345497	.	.	bta-miR-10168-5p;bta-miR-12041;bta-miR-2285as;bta-miR-2406;bta-miR-2455;bta-miR-2467-3p;bta-miR-493;bta-miR-873	.	.
TCONS_00110747	XLOC_019171	13	+	1038	6	j	LOC100847118	j	gene-NC_037340.1:67330217..67345497	.	.	bta-miR-10168-5p;bta-miR-12041;bta-miR-2406;bta-miR-2455;bta-miR-2467-3p;bta-miR-493;bta-miR-873	.	.
TCONS_00110748	XLOC_019171	13	+	1302	8	j	LOC100847118	j	gene-NC_037340.1:67330217..67345497	.	.	bta-miR-10168-5p;bta-miR-12041;bta-miR-219;bta-miR-2406;bta-miR-2455;bta-miR-2467-3p;bta-miR-493;bta-miR-873	.	.
TCONS_00110749	XLOC_019171	13	+	1389	8	j	LOC100847118	j	gene-NC_037340.1:67330217..67345497	.	.	bta-miR-10168-5p;bta-miR-12041;bta-miR-219;bta-miR-2406;bta-miR-2455;bta-miR-2467-3p;bta-miR-493;bta-miR-873	.	.
TCONS_00110750	XLOC_019171	13	+	1171	7	j	LOC100847118	j	gene-NC_037340.1:67330217..67345497	.	.	bta-miR-10168-5p;bta-miR-12041;bta-miR-2406;bta-miR-2455;bta-miR-2467-3p;bta-miR-493;bta-miR-873	.	.
TCONS_00110938	XLOC_019198	13	+	740	2	u	.	=	gene-NC_037340.1:70368729..70385170	NONBTAT027663.1	.	bta-miR-22-5p;bta-miR-2467-3p;bta-miR-8550	.	.
TCONS_00110942	XLOC_019201	13	+	1525	5	j	LOC104973884	j	gene-NC_037340.1:71853001..71861328	NONBTAT026662.2	.	bta-miR-10169-3p;bta-miR-12060;bta-miR-199a-5p;bta-miR-204;bta-miR-210;bta-miR-224;bta-miR-2294;bta-miR-2357;bta-miR-2360;bta-miR-2433;bta-miR-2454-5p;bta-miR-320a;bta-miR-331-3p;bta-miR-3431;bta-miR-432;bta-miR-664a;bta-miR-6775	.	.
TCONS_00110944	XLOC_019201	13	+	1660	5	j	LOC104973884	j	gene-NC_037340.1:71853001..71861328	NONBTAT026662.2	.	bta-miR-12060;bta-miR-199a-5p;bta-miR-204;bta-miR-224;bta-miR-2294;bta-miR-2357;bta-miR-2360;bta-miR-2438;bta-miR-2454-5p;bta-miR-320a;bta-miR-331-3p;bta-miR-3431;bta-miR-432;bta-miR-664a;bta-miR-671;bta-miR-6775	.	.
TCONS_00110976	XLOC_019205	13	+	426	2	o	SGK2	o	gene-NC_037340.1:72150309..72175624	.	.	bta-miR-1842	.	.
TCONS_00111065	XLOC_019220	13	+	2704	2	x	RIMS4	x	gene-NC_037340.1:73151581..73223889	.	.	bta-miR-10167-3p;bta-miR-10169-3p;bta-miR-11996;bta-miR-12039;bta-miR-12043;bta-miR-12045;bta-miR-146a;bta-miR-1584-5p;bta-miR-15b;bta-miR-2302;bta-miR-2330-5p;bta-miR-2338;bta-miR-2357;bta-miR-2360;bta-miR-2368-5p;bta-miR-2376;bta-miR-2385-5p;bta-miR-23a;bta-miR-2412;bta-miR-2423;bta-miR-2425-5p;bta-miR-2437;bta-miR-2438;bta-miR-2449;bta-miR-2467-3p;bta-miR-2888;bta-miR-296-5p;bta-miR-302c;bta-m…	.	.
TCONS_00111119	XLOC_019236	13	+	621	2	u	.	u	.	.	.	bta-miR-10168-5p;bta-miR-2363;bta-miR-6535	.	.
TCONS_00111120	XLOC_019236	13	+	612	2	u	.	u	.	.	.	bta-miR-10168-5p;bta-miR-2363;bta-miR-6535	.	.
TCONS_00111171	XLOC_019255	13	+	503	2	o	CTSA	o	gene-NC_037340.1:74649092..74655770	.	.	bta-miR-17-5p;bta-miR-20a;bta-miR-20b;bta-miR-2423	.	.
TCONS_00111349	XLOC_019288	13	+	768	5	j	LOC100847759	j	gene-NC_037340.1:77375024..77378267	NONBTAT027933.1	.	bta-miR-12039;bta-miR-12059;bta-miR-150;bta-miR-2328-5p	.	LIV;MUS
TCONS_00111350	XLOC_019288	13	+	594	5	j	LOC100847759	j	gene-NC_037340.1:77375024..77378267	NONBTAT027933.1	.	bta-miR-150	.	.
TCONS_00111380	XLOC_019295	13	+	325	2	x	B4GALT5	o	gene-NC_037340.1:77810226..77810654	.	.	.	.	.
TCONS_00111440	XLOC_019306	13	+	2024	5	j	LOC101907588	j	gene-NC_037340.1:78433437..78447135	.	.	bta-miR-10177-5p;bta-miR-10181-5p;bta-miR-12053;bta-miR-1248;bta-miR-149-3p;bta-miR-1777b;bta-miR-188;bta-miR-2441;bta-miR-2467-3p;bta-miR-2888;bta-miR-328;bta-miR-346;bta-miR-378;bta-miR-378c;bta-miR-504;bta-miR-615	.	.
TCONS_00111464	XLOC_019314	13	+	1770	3	j	LOC112449352	j	gene-NC_037340.1:79222739..79241168	NONBTAT027388.1	.	bta-miR-10177-5p;bta-miR-11995;bta-miR-12010;bta-miR-2285ah-5p;bta-miR-2305;bta-miR-2340;bta-miR-2404;bta-miR-2406;bta-miR-2430;bta-miR-3432a;bta-miR-6528	.	.
TCONS_00111571	XLOC_019351	13	-	520	2	u	.	u	.	.	.	bta-miR-10176-5p	.	.
TCONS_00111575	XLOC_019352	13	-	1168	2	o	LOC107133025	o	gene-NC_037340.1:6660189..6663973	NONBTAT026662.2	.	bta-miR-12022;bta-miR-12035;bta-miR-136;bta-miR-196b;bta-miR-2366;bta-miR-2375;bta-miR-2392	.	.
TCONS_00111780	XLOC_019380	13	-	1058	3	j	PROSER2	j	gene-NC_037340.1:12436965..12492165	NONBTAT029870.1	.	bta-miR-10173-5p;bta-miR-28	.	.
TCONS_00111925	XLOC_019399	13	-	1142	3	u	.	j	gene-NC_037340.1:17505636..17518471	.	.	bta-miR-10175-5p;bta-miR-10180-3p;bta-miR-11971;bta-miR-149-3p;bta-miR-2285dh;bta-miR-2442;bta-miR-3602;bta-miR-423-5p;bta-miR-6120-3p;bta-miR-6523a;bta-miR-7865	.	.
TCONS_00111926	XLOC_019399	13	-	1226	3	x	IL15RA	j	gene-NC_037340.1:17505636..17518471	.	.	bta-miR-10175-5p;bta-miR-10180-3p;bta-miR-11971;bta-miR-149-3p;bta-miR-2285dh;bta-miR-2442;bta-miR-3602;bta-miR-423-5p;bta-miR-6120-3p;bta-miR-6523a;bta-miR-7865	.	.
TCONS_00112141	XLOC_019435	13	-	905	2	j	LOC112449269	j	gene-NC_037340.1:24998664..25032694	.	.	bta-miR-10171-3p;bta-miR-11971;bta-miR-12002a;bta-miR-12063;bta-miR-199a-3p;bta-miR-2343;bta-miR-2449;bta-miR-2453;bta-miR-3141;bta-miR-423-5p;bta-miR-763	.	.
TCONS_00112306	XLOC_019455	13	-	360	2	u	.	=	gene-NC_037340.1:29032286..29033133	.	.	bta-miR-12051;bta-miR-202;bta-miR-2338;bta-miR-2339;bta-miR-2404	.	.
TCONS_00112335	XLOC_019461	13	-	2044	4	j	LOC101908238	j	gene-NC_037340.1:29664278..29674211	NONBTAT026662.2	.	bta-miR-10169-3p;bta-miR-11971;bta-miR-197;bta-miR-2360;bta-miR-2387;bta-miR-2411-3p;bta-miR-340;bta-miR-423-5p;bta-miR-455-3p	.	.
TCONS_00112487	XLOC_019475	13	-	359	2	x	KIF5B	o	gene-NC_037340.1:33335474..33421224	.	.	.	.	.
TCONS_00112616	XLOC_019484	13	-	1525	6	u	.	j	gene-NC_037340.1:35349626..35352610	NONBTAT028676.1	.	bta-miR-10178-5p;bta-miR-12004;bta-miR-12057;bta-miR-143;bta-miR-149-5p;bta-miR-216a;bta-miR-2284r;bta-miR-2360;bta-miR-2449;bta-miR-2464-5p;bta-miR-485;bta-miR-6775	.	.
TCONS_00112617	XLOC_019484	13	-	1489	5	u	.	j	gene-NC_037340.1:35349626..35352610	NONBTAT028676.1	.	bta-miR-10178-5p;bta-miR-12004;bta-miR-12057;bta-miR-143;bta-miR-149-5p;bta-miR-216a;bta-miR-2284r;bta-miR-2300a-5p;bta-miR-2360;bta-miR-2382-5p;bta-miR-2449;bta-miR-2464-5p;bta-miR-485;bta-miR-6775	.	.
TCONS_00112618	XLOC_019484	13	-	1546	6	u	.	j	gene-NC_037340.1:35349626..35352610	NONBTAT028676.1	.	bta-miR-10178-5p;bta-miR-12004;bta-miR-12057;bta-miR-143;bta-miR-149-5p;bta-miR-216a;bta-miR-2284r;bta-miR-2300a-5p;bta-miR-2360;bta-miR-2382-5p;bta-miR-2449;bta-miR-2464-5p;bta-miR-485;bta-miR-6775	.	.
TCONS_00112644	XLOC_019489	13	-	1008	4	j	LOC104973767	j	gene-NC_037340.1:36499124..36588921	NONBTAT031363.1	.	bta-miR-1842;bta-miR-2284w;bta-miR-2327	.	.
TCONS_00112653	XLOC_019489	13	-	827	4	j	LOC104973767	j	gene-NC_037340.1:36499124..36588921	NONBTAT027440.1	.	bta-miR-148d;bta-miR-1721;bta-miR-1842;bta-miR-2327;bta-miR-320a;bta-miR-574	.	.
TCONS_00112655	XLOC_019489	13	-	2739	3	j	LOC104973767	j	gene-NC_037340.1:36499124..36588921	.	.	bta-miR-12056;bta-miR-2285aa;bta-miR-2285cj;bta-miR-2467-5p;bta-miR-4680	.	.
TCONS_00112658	XLOC_019491	13	-	514	3	x	ARMC4	j	gene-NC_037340.1:36805595..36825944	NONBTAT029892.1	.	bta-miR-11986b;bta-miR-149-5p;bta-miR-187;bta-miR-339a	.	.
TCONS_00112659	XLOC_019491	13	-	670	3	x	ARMC4	j	gene-NC_037340.1:36805595..36825944	NONBTAT029892.1	.	bta-miR-11986b;bta-miR-149-5p;bta-miR-187;bta-miR-339a	.	.
TCONS_00112784	XLOC_019513	13	-	2357	4	j	LOC112449287	j	gene-NC_037340.1:39139724..39150258	.	.	bta-miR-10175-5p;bta-miR-12036;bta-miR-12046;bta-miR-1603;bta-miR-185;bta-miR-2305;bta-miR-2448-3p;bta-miR-2461-5p;bta-miR-2486-5p;bta-miR-30c;bta-miR-30f;bta-miR-383;bta-miR-432;bta-miR-449d;bta-miR-6535;bta-miR-677	.	.
TCONS_00112785	XLOC_019513	13	-	2530	5	j	LOC112449287	j	gene-NC_037340.1:39139724..39150258	.	.	bta-miR-10175-5p;bta-miR-12036;bta-miR-12046;bta-miR-1603;bta-miR-185;bta-miR-2305;bta-miR-2448-3p;bta-miR-2461-5p;bta-miR-2486-5p;bta-miR-30c;bta-miR-30f;bta-miR-383;bta-miR-432;bta-miR-449d;bta-miR-6535;bta-miR-677	.	.
TCONS_00112798	XLOC_019518	13	-	756	2	x	CFAP61	x	gene-NC_037340.1:39628983..39876290	.	.	bta-miR-145;bta-miR-2343;bta-miR-2376;bta-miR-326;bta-miR-328	.	.
TCONS_00112799	XLOC_019518	13	-	786	3	x	CFAP61	x	gene-NC_037340.1:39628983..39876290	NONBTAT029461.1	.	bta-miR-145;bta-miR-2340;bta-miR-2343;bta-miR-2376;bta-miR-326;bta-miR-328	.	.
TCONS_00112850	XLOC_019523	13	-	991	2	u	.	o	gene-NC_037340.1:40466029..40466555	.	.	bta-miR-2439-5p;bta-miR-2459;bta-miR-2489;bta-miR-2894;bta-miR-2895	.	.
TCONS_00112851	XLOC_019523	13	-	1012	2	u	.	o	gene-NC_037340.1:40466029..40466555	.	.	bta-miR-2439-5p;bta-miR-2459;bta-miR-2489;bta-miR-2894;bta-miR-2895	.	.
TCONS_00112853	XLOC_019523	13	-	1090	2	u	.	o	gene-NC_037340.1:40466724..40469453	.	.	bta-miR-2439-5p;bta-miR-2459;bta-miR-2489;bta-miR-2894;bta-miR-2895	.	.
TCONS_00112869	XLOC_019527	13	-	2424	6	j	FOXA2	j	gene-NC_037340.1:41478502..41545758	NONBTAT027388.1	.	bta-miR-10185-5p;bta-miR-11972;bta-miR-12022;bta-miR-12035;bta-miR-21-5p;bta-miR-2284t-5p;bta-miR-2375;bta-miR-2384;bta-miR-2417;bta-miR-2423;bta-miR-2475;bta-miR-2881;bta-miR-2890;bta-miR-2893;bta-miR-30a-5p;bta-miR-30e-5p;bta-miR-328;bta-miR-4657;bta-miR-658;bta-miR-670;bta-miR-708	.	.
TCONS_00113279	XLOC_019600	13	-	1251	2	o	CDC25B	o	gene-NC_037340.1:51395121..51404713	NONBTAT031680.1	.	bta-miR-2290;bta-miR-339a;bta-miR-3596;bta-miR-6525;bta-miR-7863	.	.
TCONS_00113701	XLOC_019668	13	-	1143	2	x	LOC104973829	x	gene-NC_037340.1:54695927..54718741	NONBTAT026662.2	.	bta-miR-12056;bta-miR-1839;bta-miR-197;bta-miR-2286;bta-miR-2334;bta-miR-370;bta-miR-7865	.	.
TCONS_00113848	XLOC_019690	13	-	554	2	u	.	=	gene-NC_037340.1:57564888..57567859	.	.	bta-miR-12051;bta-miR-12062;bta-miR-214;bta-miR-2350;bta-miR-2415-3p;bta-miR-761	.	.
TCONS_00113942	XLOC_019696	13	-	402	2	u	.	i	gene-NC_037340.1:58591910..58607023	.	.	bta-miR-34a;bta-miR-383;bta-miR-940	.	.
TCONS_00113943	XLOC_019696	13	-	1057	2	u	.	i	gene-NC_037340.1:58591910..58607023	.	.	bta-miR-10175-5p;bta-miR-10179-5p;bta-miR-11973;bta-miR-12001;bta-miR-1584-3p;bta-miR-2362;bta-miR-34a;bta-miR-383	.	.
TCONS_00113959	XLOC_019699	13	-	1704	3	u	.	x	gene-NC_037340.1:58744446..58746412	NONBTAT031494.1	.	bta-miR-11972;bta-miR-11986b;bta-miR-12021;bta-miR-12041;bta-miR-148c;bta-miR-1777a;bta-miR-1777b;bta-miR-2324;bta-miR-2385-5p;bta-miR-27a-3p;bta-miR-27b;bta-miR-2881;bta-miR-2900;bta-miR-328;bta-miR-338;bta-miR-483;bta-miR-496;bta-miR-6528	.	.
TCONS_00114073	XLOC_019723	13	-	1167	5	j	LOC104973850	j	gene-NC_037340.1:60696115..60711849	NONBTAT028068.1	.	bta-miR-10161-5p;bta-miR-11971;bta-miR-11988;bta-miR-1777a;bta-miR-2373-3p;bta-miR-2433;bta-miR-2442;bta-miR-375;bta-miR-423-5p	.	.
TCONS_00114146	XLOC_019743	13	-	2469	2	u	.	j	gene-NC_037340.1:62038731..62047744	NONBTAT030659.1	.	bta-miR-11989;bta-miR-12043;bta-miR-187;bta-miR-2301;bta-miR-2374;bta-miR-2415-3p;bta-miR-2443;bta-miR-2464-3p;bta-miR-412;bta-miR-6526;bta-miR-6535;bta-miR-669	.	.
TCONS_00114306	XLOC_019773	13	-	407	2	u	.	=	gene-NC_037340.1:64268830..64271808	.	.	bta-miR-10164-3p;bta-miR-10165-5p	.	.
TCONS_00114474	XLOC_019806	13	-	684	5	u	.	j	gene-NC_037340.1:66441104..66483943	NONBTAT028086.1	.	bta-miR-10161-5p;bta-miR-12010;bta-miR-12056;bta-miR-224;bta-miR-2438;bta-miR-485;bta-miR-664a	.	.
TCONS_00114505	XLOC_019813	13	-	1754	5	j	LOC100848484	j	gene-NC_037340.1:67321623..67325815	.	.	bta-miR-10174-5p;bta-miR-2286;bta-miR-2334;bta-miR-2373-5p;bta-miR-2453;bta-miR-2471-5p;bta-miR-669;bta-miR-759;bta-miR-873	.	.
TCONS_00114506	XLOC_019813	13	-	1840	5	j	LOC100848484	j	gene-NC_037340.1:67321623..67325815	.	.	bta-miR-10174-5p;bta-miR-2286;bta-miR-2334;bta-miR-2373-5p;bta-miR-2453;bta-miR-2471-5p;bta-miR-669;bta-miR-759;bta-miR-873	.	.
TCONS_00114507	XLOC_019813	13	-	2067	6	j	LOC100848484	j	gene-NC_037340.1:67321623..67325815	.	.	bta-miR-10174-5p;bta-miR-11999;bta-miR-2286;bta-miR-2300b-3p;bta-miR-2334;bta-miR-2373-5p;bta-miR-2397-3p;bta-miR-2453;bta-miR-2471-5p;bta-miR-6519;bta-miR-669;bta-miR-759;bta-miR-873	.	.
TCONS_00114510	XLOC_019813	13	-	2012	6	j	LOC100848484	j	gene-NC_037340.1:67321623..67325815	.	.	bta-miR-10174-5p;bta-miR-11999;bta-miR-2286;bta-miR-2300b-3p;bta-miR-2334;bta-miR-2373-5p;bta-miR-2397-3p;bta-miR-2453;bta-miR-2471-5p;bta-miR-6519;bta-miR-669;bta-miR-759;bta-miR-873	.	.
TCONS_00114511	XLOC_019813	13	-	2181	5	j	LOC100848484	j	gene-NC_037340.1:67321623..67325815	.	.	bta-miR-10174-5p;bta-miR-11999;bta-miR-2286;bta-miR-2300b-3p;bta-miR-2334;bta-miR-2373-5p;bta-miR-2397-3p;bta-miR-2453;bta-miR-2471-5p;bta-miR-6519;bta-miR-669;bta-miR-759;bta-miR-873	.	.
TCONS_00114513	XLOC_019813	13	-	2079	6	j	LOC100848484	j	gene-NC_037340.1:67321623..67325815	.	.	bta-miR-10174-5p;bta-miR-2286;bta-miR-2300b-3p;bta-miR-2334;bta-miR-2373-5p;bta-miR-2397-3p;bta-miR-2453;bta-miR-2471-5p;bta-miR-6519;bta-miR-669;bta-miR-759;bta-miR-873	.	.
TCONS_00114514	XLOC_019813	13	-	2253	5	j	LOC100848484	j	gene-NC_037340.1:67321623..67325815	.	.	bta-miR-10174-5p;bta-miR-10178-5p;bta-miR-11999;bta-miR-1343-3p;bta-miR-2286;bta-miR-2300b-3p;bta-miR-2334;bta-miR-2373-5p;bta-miR-2397-3p;bta-miR-2453;bta-miR-2471-5p;bta-miR-6519;bta-miR-669;bta-miR-759;bta-miR-873	.	.
TCONS_00114515	XLOC_019813	13	-	2001	6	j	LOC100848484	j	gene-NC_037340.1:67321623..67325815	.	.	bta-miR-10174-5p;bta-miR-11999;bta-miR-2286;bta-miR-2300b-3p;bta-miR-2334;bta-miR-2373-5p;bta-miR-2397-3p;bta-miR-2453;bta-miR-2471-5p;bta-miR-6519;bta-miR-669;bta-miR-759;bta-miR-873	.	.
TCONS_00114517	XLOC_019813	13	-	2256	5	j	LOC100848484	j	gene-NC_037340.1:67321623..67325815	.	.	bta-miR-10174-5p;bta-miR-10178-5p;bta-miR-11999;bta-miR-1343-3p;bta-miR-2286;bta-miR-2300b-3p;bta-miR-2334;bta-miR-2373-5p;bta-miR-2397-3p;bta-miR-2453;bta-miR-2471-5p;bta-miR-6519;bta-miR-669;bta-miR-759;bta-miR-873	.	.
TCONS_00114520	XLOC_019813	13	-	2135	5	j	LOC100848484	j	gene-NC_037340.1:67321623..67325815	.	.	bta-miR-10174-5p;bta-miR-11999;bta-miR-2286;bta-miR-2300b-3p;bta-miR-2334;bta-miR-2373-5p;bta-miR-2397-3p;bta-miR-2453;bta-miR-2471-5p;bta-miR-6519;bta-miR-669;bta-miR-759;bta-miR-873	.	.
TCONS_00114522	XLOC_019813	13	-	1970	6	j	LOC100848484	j	gene-NC_037340.1:67321623..67325815	.	.	bta-miR-2286;bta-miR-2300b-3p;bta-miR-2334;bta-miR-2373-5p;bta-miR-2397-3p;bta-miR-2471-5p;bta-miR-6519;bta-miR-669;bta-miR-759;bta-miR-873	.	.
TCONS_00114524	XLOC_019813	13	-	2041	6	j	LOC100848484	j	gene-NC_037340.1:67321623..67325815	.	.	bta-miR-10174-5p;bta-miR-11999;bta-miR-2286;bta-miR-2300b-3p;bta-miR-2334;bta-miR-2373-5p;bta-miR-2397-3p;bta-miR-2453;bta-miR-2471-5p;bta-miR-6519;bta-miR-669;bta-miR-759;bta-miR-873	.	.
TCONS_00114525	XLOC_019813	13	-	1979	6	j	LOC100848484	j	gene-NC_037340.1:67321623..67325815	.	.	bta-miR-11999;bta-miR-2286;bta-miR-2300b-3p;bta-miR-2334;bta-miR-2373-5p;bta-miR-2397-3p;bta-miR-2471-5p;bta-miR-6519;bta-miR-669;bta-miR-759;bta-miR-873	.	.
TCONS_00114533	XLOC_019813	13	-	2200	6	j	LOC100848484	j	gene-NC_037340.1:67321623..67325815	.	.	bta-miR-10174-5p;bta-miR-11999;bta-miR-134;bta-miR-2286;bta-miR-2300b-3p;bta-miR-2334;bta-miR-2373-5p;bta-miR-2397-3p;bta-miR-2453;bta-miR-2471-5p;bta-miR-6519;bta-miR-669;bta-miR-744;bta-miR-759;bta-miR-873	.	.
TCONS_00114534	XLOC_019813	13	-	2150	6	j	LOC100848484	j	gene-NC_037340.1:67321623..67325815	.	.	bta-miR-11999;bta-miR-134;bta-miR-2286;bta-miR-2300b-3p;bta-miR-2334;bta-miR-2373-5p;bta-miR-2397-3p;bta-miR-2471-5p;bta-miR-6519;bta-miR-669;bta-miR-744;bta-miR-759;bta-miR-873	.	.
TCONS_00114625	XLOC_019828	13	-	761	2	u	.	j	gene-NC_037340.1:70359735..70369854	.	.	bta-miR-12046;bta-miR-2285ah-5p;bta-miR-876	.	.
TCONS_00114626	XLOC_019828	13	-	1109	3	u	.	=	gene-NC_037340.1:70359735..70369854	.	.	bta-miR-10174-5p;bta-miR-12001;bta-miR-12046;bta-miR-2285ah-5p;bta-miR-876	.	.
TCONS_00114627	XLOC_019828	13	-	1738	3	u	.	j	gene-NC_037340.1:70359735..70369854	.	.	bta-miR-10174-5p;bta-miR-12001;bta-miR-17-3p;bta-miR-212;bta-miR-2344;bta-miR-2379;bta-miR-2430;bta-miR-345-5p	.	.
TCONS_00114683	XLOC_019839	13	-	546	2	o	SERINC3	o	gene-NC_037340.1:72913656..72932085	.	.	bta-miR-205;bta-miR-504	.	.
TCONS_00114684	XLOC_019840	13	-	515	2	x	HNF4A	x	gene-NC_037340.1:72787472..72855376	.	.	bta-miR-2356;bta-miR-2367-5p;bta-miR-296-3p	.	.
TCONS_00114687	XLOC_019842	13	-	2048	3	u	.	o	gene-NC_037340.1:72886510..72888592	NONBTAT031559.1	.	bta-miR-11986c;bta-miR-224;bta-miR-2349;bta-miR-2387;bta-miR-24-3p;bta-miR-2448-3p;bta-miR-2890;bta-miR-631	.	.
TCONS_00114789	XLOC_019870	13	-	639	4	j	WFDC3	j	gene-NC_037340.1:74551367..74564811	.	.	bta-miR-10169-3p;bta-miR-12039;bta-miR-143;bta-miR-193a-3p;bta-miR-2467-3p;bta-miR-3596;bta-miR-6528	.	.
TCONS_00114794	XLOC_019870	13	-	411	3	j	WFDC3	j	gene-NC_037340.1:74551367..74564811	.	.	bta-miR-12039;bta-miR-2467-3p;bta-miR-3596	.	.
TCONS_00114943	XLOC_019886	13	-	3029	4	x	EYA2	j	gene-NC_037340.1:75711312..75716119	NONBTAT007895.2	.	bta-miR-1603;bta-miR-1777a;bta-miR-2291;bta-miR-2357;bta-miR-2381;bta-miR-2400;bta-miR-2401;bta-miR-24-3p;bta-miR-2881;bta-miR-29d-5p;bta-miR-383	.	.
TCONS_00115096	XLOC_019893	13	-	3461	5	j	LOC101905635	j	gene-NC_037340.1:76723459..76739979	NONBTAT030877.1	.	bta-miR-10174-5p;bta-miR-10179-5p;bta-miR-10180-3p;bta-miR-12035;bta-miR-12042;bta-miR-1264;bta-miR-1287;bta-miR-149-3p;bta-miR-186;bta-miR-199a-3p;bta-miR-202;bta-miR-214;bta-miR-2401;bta-miR-27a-5p;bta-miR-2893;bta-miR-34b;bta-miR-34c;bta-miR-365-3p;bta-miR-485;bta-miR-500;bta-miR-584;bta-miR-8550	.	.
TCONS_00115155	XLOC_019898	13	-	1072	2	o	ZNFX1	o	gene-NC_037340.1:77348734..77375021	.	.	bta-miR-106a;bta-miR-106b;bta-miR-12038;bta-miR-1284;bta-miR-17-5p;bta-miR-20a;bta-miR-20b;bta-miR-2330-3p;bta-miR-2483-3p;bta-miR-320a;bta-miR-93	.	.
TCONS_00115158	XLOC_019900	13	-	843	3	u	.	i	gene-NC_037340.1:77434310..77447034	NONBTAT030770.1	.	bta-miR-11986b;bta-miR-11986c;bta-miR-12010;bta-miR-12011;bta-miR-12046;bta-miR-2285bo;bta-miR-338	.	.
TCONS_00115159	XLOC_019900	13	-	898	3	u	.	i	gene-NC_037340.1:77434310..77447034	.	.	bta-miR-11986c;bta-miR-12010;bta-miR-12011;bta-miR-2339;bta-miR-2442	.	.
TCONS_00115225	XLOC_019913	13	-	440	2	x	CEBPB	o	gene-NC_037340.1:78178419..78202599	.	.	bta-miR-2328-5p;bta-miR-2899	.	.
TCONS_00115226	XLOC_019914	13	-	1378	2	o	LOC112449349	o	gene-NC_037340.1:78400184..78404703	.	.	bta-miR-11978;bta-miR-11990;bta-miR-12047;bta-miR-21-3p;bta-miR-2406;bta-miR-2410;bta-miR-2426;bta-miR-338;bta-miR-370;bta-miR-504;bta-miR-6528;bta-miR-7865	.	.
TCONS_00115336	XLOC_019928	13	-	217	2	o	ATP9A	o	gene-NC_037340.1:79433689..79557537	.	.	.	.	.
TCONS_00115378	XLOC_019937	13	-	1644	2	u	.	u	.	NONBTAT028947.1	.	bta-miR-12017;bta-miR-149-5p;bta-miR-2338;bta-miR-2364;bta-miR-2430;bta-miR-2431-5p;bta-miR-2434;bta-miR-2486-5p;bta-miR-378d	.	.
TCONS_00115393	XLOC_019940	13	-	1871	2	u	.	u	.	NONBTAT028523.1	.	bta-miR-10166-5p;bta-miR-149-3p;bta-miR-22-5p;bta-miR-2285aq;bta-miR-2285bi;bta-miR-2471-5p;bta-miR-338;bta-miR-3600;bta-miR-455-3p;bta-miR-677;bta-miR-940	.	.
TCONS_00115570	XLOC_020073	14	+	722	2	o	CPSF1	o	gene-NC_037341.1:542392..556903	.	.	bta-miR-1291;bta-miR-2338;bta-miR-2415-3p;bta-miR-2438;bta-miR-2465;bta-miR-331-3p	.	.
TCONS_00115812	XLOC_020102	14	+	249	2	o	TSTA3	o	gene-NC_037341.1:1092029..1099094	.	.	bta-miR-10020	.	.
TCONS_00115880	XLOC_020115	14	+	574	2	x	LY6E	x	gene-NC_037341.1:1422651..1426481	.	.	.	.	.
TCONS_00115887	XLOC_020118	14	+	2549	2	o	LOC101905222	o	gene-NC_037341.1:1757741..1785724	.	.	bta-miR-10176-5p;bta-miR-12039;bta-miR-1842;bta-miR-205;bta-miR-2285v;bta-miR-2300b-3p;bta-miR-2305;bta-miR-2313-5p;bta-miR-2329-3p;bta-miR-328;bta-miR-34c;bta-miR-502b;bta-miR-574;bta-miR-6121-5p;bta-miR-6517;bta-miR-763;bta-miR-7865;bta-miR-874	.	.
TCONS_00116173	XLOC_020150	14	+	2712	2	u	.	u	.	NONBTAT028691.1	.	bta-miR-1721;bta-miR-3065;bta-miR-433	.	.
TCONS_00116181	XLOC_020158	14	+	2251	3	u	.	o	gene-NC_037341.1:7044301..7053730	NONBTAT005937.2	.	bta-miR-11979;bta-miR-2367-3p;bta-miR-574;bta-miR-670	.	.
TCONS_00116183	XLOC_020158	14	+	2332	2	u	.	o	gene-NC_037341.1:7044301..7053730	NONBTAT005935.2	.	bta-miR-11979;bta-miR-11999;bta-miR-2362;bta-miR-2367-3p;bta-miR-2461-5p;bta-miR-2486-3p;bta-miR-574	.	.
TCONS_00116276	XLOC_020168	14	+	437	4	j	LOC104973989	j	gene-NC_037341.1:9228056..9259189	.	.	bta-miR-29a;bta-miR-671	.	.
TCONS_00116277	XLOC_020168	14	+	468	3	j	LOC104973989	j	gene-NC_037341.1:9228056..9259189	.	.	.	.	.
TCONS_00116389	XLOC_020182	14	+	4882	7	j	LOC112449612	j	gene-NC_037341.1:13560452..13610809	NONBTAT027300.1	.	bta-miR-10175-3p;bta-miR-10176-5p;bta-miR-11978;bta-miR-11999;bta-miR-12035;bta-miR-12051;bta-miR-154a;bta-miR-194b-3p;bta-miR-202;bta-miR-21-3p;bta-miR-2304;bta-miR-2387;bta-miR-2442;bta-miR-2455;bta-miR-28;bta-miR-411c-5p;bta-miR-454;bta-miR-493	.	.
TCONS_00116393	XLOC_020184	14	+	2386	2	j	LOC112449615	j	gene-NC_037341.1:13761103..13775452	NONBTAT027963.1	.	bta-miR-140;bta-miR-199a-5p;bta-miR-217;bta-miR-2472;bta-miR-2477;bta-miR-34a;bta-miR-95	.	.
TCONS_00116405	XLOC_020190	14	+	2265	2	o	WASHC5	o	gene-NC_037341.1:15087921..15140942	NONBTAT005973.2	.	bta-miR-10161-5p;bta-miR-10172-3p;bta-miR-12001;bta-miR-1343-5p;bta-miR-149-3p;bta-miR-2284e;bta-miR-2338;bta-miR-2466-5p;bta-miR-3533;bta-miR-6525;bta-miR-875	.	.
TCONS_00116407	XLOC_020191	14	+	395	2	j	WASHC5	j	gene-NC_037341.1:15087921..15140942	.	.	bta-miR-11986	.	.
TCONS_00116517	XLOC_020203	14	+	876	3	j	LOC104974006	j	gene-NC_037341.1:16620484..16675817	.	.	bta-miR-12031;bta-miR-218;bta-miR-2488	.	.
TCONS_00116534	XLOC_020205	14	+	1741	2	u	.	i	gene-NC_037341.1:16950824..17011524	NONBTAT028049.1	.	bta-miR-11986c;bta-miR-2347;bta-miR-2432;bta-miR-2472;bta-miR-2893;bta-miR-2904;bta-miR-3154;bta-miR-324;bta-miR-432;bta-miR-455-3p;bta-miR-507-3p	.	.
TCONS_00116535	XLOC_020205	14	+	1754	2	u	.	i	gene-NC_037341.1:16950824..17011524	NONBTAT028049.1	.	bta-miR-11986c;bta-miR-2347;bta-miR-2432;bta-miR-2472;bta-miR-2893;bta-miR-2904;bta-miR-3154;bta-miR-324;bta-miR-432;bta-miR-455-3p;bta-miR-507-3p	.	.
TCONS_00116548	XLOC_020213	14	+	461	4	j	LOC101902180	j	gene-NC_037341.1:19173788..19177003	.	.	bta-miR-2317	.	.
TCONS_00116561	XLOC_020218	14	+	1266	3	j	LOC101905779	j	gene-NC_037341.1:19755870..19773809	NONBTAT026662.2	.	bta-miR-10182-3p;bta-miR-11986b;bta-miR-1434-3p;bta-miR-2285dk;bta-miR-338;bta-miR-339a	.	.
TCONS_00116584	XLOC_020226	14	+	579	2	x	ST18	x	gene-NC_037341.1:21158095..21248959	NONBTAT028146.1	.	.	.	.
TCONS_00116597	XLOC_020231	14	+	1329	2	x	TCEA1	x	gene-NC_037341.1:21961031..21990121	.	.	bta-miR-12000;bta-miR-2483-3p;bta-miR-30b-3p;bta-miR-34b;bta-miR-34c;bta-miR-449b;bta-miR-507-3p	.	.
TCONS_00116653	XLOC_020245	14	+	684	2	o	UBXN2B	o	gene-NC_037341.1:24587644..24624440	NONBTAT006085.2	.	bta-miR-10181-5p	.	.
TCONS_00116732	XLOC_020260	14	+	387	3	u	.	o	gene-NC_037341.1:28475721..28475987	.	.	bta-miR-10179-5p;bta-miR-2430;bta-miR-2457;bta-miR-664a	.	.
TCONS_00116737	XLOC_020263	14	+	1739	2	o	MTFR1	o	gene-NC_037341.1:30038845..30099662	.	.	bta-miR-2368-5p;bta-miR-2411-5p	.	.
TCONS_00116924	XLOC_020286	14	+	1079	4	u	.	o	gene-NC_037341.1:33634469..33635065	NONBTAT029898.1	.	bta-miR-11996;bta-miR-149-5p;bta-miR-338;bta-miR-339a	.	.
TCONS_00116925	XLOC_020286	14	+	1776	2	u	.	o	gene-NC_037341.1:33634469..33635065	NONBTAT026662.2	.	bta-miR-10176-5p;bta-miR-11996;bta-miR-149-5p;bta-miR-195;bta-miR-2284s;bta-miR-338;bta-miR-339a;bta-miR-455-3p	.	.
TCONS_00116926	XLOC_020286	14	+	1678	2	u	.	u	.	NONBTAT026662.2	.	bta-miR-10176-5p;bta-miR-11996;bta-miR-149-5p;bta-miR-195;bta-miR-2284s;bta-miR-338;bta-miR-339a;bta-miR-455-3p	.	.
TCONS_00116927	XLOC_020286	14	+	1696	2	u	.	u	.	NONBTAT026662.2	.	bta-miR-10176-5p;bta-miR-11996;bta-miR-149-5p;bta-miR-195;bta-miR-2284s;bta-miR-338;bta-miR-339a;bta-miR-455-3p	.	.
TCONS_00116930	XLOC_020289	14	+	626	2	x	TRAM1	x	gene-NC_037341.1:34273500..34307892	NONBTAT006210.2	.	bta-miR-133c;bta-miR-149-5p;bta-miR-194b-3p;bta-miR-2284ac	.	.
TCONS_00116934	XLOC_020293	14	+	1529	2	x	EYA1	x	gene-NC_037341.1:34786252..35159938	NONBTAT006214.2	.	bta-miR-1291;bta-miR-2284k;bta-miR-2295	.	.
TCONS_00116936	XLOC_020294	14	+	1524	2	u	.	x	gene-NC_037341.1:35162000..35168241	.	.	bta-miR-10175-3p;bta-miR-12039;bta-miR-1301;bta-miR-2437	.	.
TCONS_00117001	XLOC_020314	14	+	1188	3	j	LOC104974055	j	gene-NC_037341.1:37595621..37598768	NONBTAT006256.2	.	bta-miR-193a-5p;bta-miR-2425-5p;bta-miR-2904;bta-miR-744	.	.
TCONS_00117003	XLOC_020314	14	+	1463	4	j	LOC104974055	j	gene-NC_037341.1:37595621..37598768	NONBTAT026662.2	.	bta-miR-193a-5p;bta-miR-21-5p;bta-miR-2904;bta-miR-338;bta-miR-339a	.	.
TCONS_00117008	XLOC_020315	14	+	3644	2	u	.	u	.	NONBTAT026662.2	.	bta-miR-10175-5p;bta-miR-10176-5p;bta-miR-11989;bta-miR-12035;bta-miR-139;bta-miR-15b;bta-miR-195;bta-miR-197;bta-miR-2287;bta-miR-2340;bta-miR-24-3p;bta-miR-2440;bta-miR-370;bta-miR-455-3p;bta-miR-485;bta-miR-6775	.	.
TCONS_00117067	XLOC_020331	14	+	1123	4	j	LOC112449519	j	gene-NC_037341.1:43286815..43292532	NONBTAT031719.1	.	bta-miR-12029;bta-miR-2450a;bta-miR-2461-3p;bta-miR-455-3p	.	.
TCONS_00117068	XLOC_020331	14	+	2012	4	j	LOC112449519	j	gene-NC_037341.1:43286815..43292532	.	.	bta-miR-105a;bta-miR-1224;bta-miR-125b;bta-miR-1468;bta-miR-197;bta-miR-2285ak-5p;bta-miR-2285bh;bta-miR-2285q;bta-miR-2399-5p;bta-miR-2461-3p;bta-miR-329b;bta-miR-670;bta-miR-671;bta-miR-7862;bta-miR-875	.	.
TCONS_00117088	XLOC_020339	14	+	701	2	u	.	j	gene-NC_037341.1:45020327..45022381	NONBTAT027356.1	.	bta-miR-10173-5p;bta-miR-154b;bta-miR-2286;bta-miR-2389	.	.
TCONS_00117132	XLOC_020351	14	+	5596	2	o	TRPS1	o	gene-NC_037341.1:48629603..48908999	NONBTAT006350.2	.	bta-miR-10168-5p;bta-miR-106a;bta-miR-12000;bta-miR-12003;bta-miR-12007;bta-miR-12033;bta-miR-12038;bta-miR-132;bta-miR-148b;bta-miR-152;bta-miR-1584-3p;bta-miR-17-5p;bta-miR-20a;bta-miR-2285ck;bta-miR-2467-5p;bta-miR-489;bta-miR-670;bta-miR-873;bta-miR-93	.	.
TCONS_00117135	XLOC_020352	14	+	593	3	u	.	u	.	.	.	bta-miR-11994;bta-miR-507-3p	.	.
TCONS_00117136	XLOC_020352	14	+	1652	2	u	.	u	.	.	.	bta-miR-11994;bta-miR-507-3p	.	.
TCONS_00117137	XLOC_020352	14	+	1017	3	u	.	u	.	.	.	bta-miR-11994	.	.
TCONS_00117138	XLOC_020352	14	+	653	4	u	.	u	.	.	.	bta-miR-11994	.	.
TCONS_00117139	XLOC_020352	14	+	651	4	u	.	u	.	.	.	bta-miR-11994	.	.
TCONS_00117140	XLOC_020352	14	+	504	3	u	.	u	.	.	.	bta-miR-11994	.	.
TCONS_00117141	XLOC_020352	14	+	573	4	u	.	u	.	.	.	bta-miR-11994	.	.
TCONS_00117142	XLOC_020352	14	+	1274	2	u	.	u	.	.	.	bta-miR-11994;bta-miR-877	.	.
TCONS_00117183	XLOC_020361	14	+	2027	2	o	NUDCD1	o	gene-NC_037341.1:55087804..55181178	.	.	bta-miR-10176-5p;bta-miR-7	.	.
TCONS_00117293	XLOC_020381	14	+	575	2	x	BAALC	x	gene-NC_037341.1:61264777..61352390	.	.	bta-miR-4286;bta-miR-483;bta-miR-7864	.	.
TCONS_00117404	XLOC_020398	14	+	445	2	o	PABPC1	o	gene-NC_037341.1:63625061..63643551	.	.	.	.	.
TCONS_00117517	XLOC_020424	14	+	1251	2	u	.	j	gene-NC_037341.1:67707800..67721091	.	.	bta-miR-10176-5p;bta-miR-10181-5p;bta-miR-11986b;bta-miR-1281;bta-miR-148a;bta-miR-148b;bta-miR-2413;bta-miR-2442;bta-miR-2483-3p;bta-miR-2889	.	.
TCONS_00117544	XLOC_020430	14	+	550	2	o	C14H8orf37	o	gene-NC_037341.1:69055213..69080298	NONBTAT006498.2	.	bta-miR-2340	.	.
TCONS_00117621	XLOC_020441	14	+	833	2	o	CDH17	o	gene-NC_037341.1:70118146..70207102	.	.	bta-miR-10178-5p;bta-miR-103;bta-miR-107;bta-miR-1249;bta-miR-2285q;bta-miR-2343;bta-miR-2416;bta-miR-2433;bta-miR-339a;bta-miR-339b;bta-miR-483	.	.
TCONS_00117728	XLOC_020454	14	+	1625	5	j	LOC100848958	j	gene-NC_037341.1:73843561..73844704	.	.	bta-miR-12061;bta-miR-1307;bta-miR-2415-3p;bta-miR-6523b	.	.
TCONS_00117731	XLOC_020454	14	+	1797	4	j	LOC100848958	j	gene-NC_037341.1:73873872..73885412	.	.	bta-miR-12061;bta-miR-2367-5p;bta-miR-2415-3p;bta-miR-6523b	.	.
TCONS_00117761	XLOC_020462	14	+	5293	3	j	LOC112449549	j	gene-NC_037341.1:76445463..76453673	NONBTAT006574.2	.	bta-miR-10175-3p;bta-miR-10178-5p;bta-miR-11988;bta-miR-11993;bta-miR-12002a;bta-miR-12043;bta-miR-1225-3p;bta-miR-140;bta-miR-145;bta-miR-183;bta-miR-2285bl;bta-miR-2285co;bta-miR-2330-5p;bta-miR-2362;bta-miR-2374;bta-miR-2412;bta-miR-2426;bta-miR-2430;bta-miR-24-3p;bta-miR-2442;bta-miR-2454-3p;bta-miR-2458;bta-miR-2459;bta-miR-2461-5p;bta-miR-2466-3p;bta-miR-2467-3p;bta-miR-2897;bta-miR-3154;bt…	.	.
TCONS_00117768	XLOC_020462	14	+	5473	3	j	LOC112449549	j	gene-NC_037341.1:76445463..76453673	NONBTAT006574.2	.	bta-miR-10175-3p;bta-miR-10178-5p;bta-miR-11988;bta-miR-11993;bta-miR-12002a;bta-miR-12043;bta-miR-1225-3p;bta-miR-140;bta-miR-145;bta-miR-183;bta-miR-2285bl;bta-miR-2285co;bta-miR-2330-5p;bta-miR-2362;bta-miR-2374;bta-miR-2394;bta-miR-2412;bta-miR-2426;bta-miR-2430;bta-miR-24-3p;bta-miR-2442;bta-miR-2454-3p;bta-miR-2458;bta-miR-2459;bta-miR-2461-5p;bta-miR-2466-3p;bta-miR-2467-3p;bta-miR-2897;bt…	.	.
TCONS_00117769	XLOC_020462	14	+	5293	3	j	LOC112449549	j	gene-NC_037341.1:76445463..76453673	NONBTAT006574.2	.	bta-miR-10175-3p;bta-miR-10178-5p;bta-miR-11988;bta-miR-11993;bta-miR-12002a;bta-miR-12043;bta-miR-1225-3p;bta-miR-140;bta-miR-145;bta-miR-183;bta-miR-2285bl;bta-miR-2285co;bta-miR-2330-5p;bta-miR-2362;bta-miR-2374;bta-miR-2412;bta-miR-2426;bta-miR-2430;bta-miR-24-3p;bta-miR-2442;bta-miR-2454-3p;bta-miR-2458;bta-miR-2459;bta-miR-2461-5p;bta-miR-2466-3p;bta-miR-2467-3p;bta-miR-2897;bta-miR-3154;bt…	.	.
TCONS_00117773	XLOC_020463	14	+	2669	3	j	LOC101903692	j	gene-NC_037341.1:76487564..76495653	.	.	bta-miR-11989;bta-miR-2284i;bta-miR-2464-3p;bta-miR-338;bta-miR-455-5p	.	.
TCONS_00117778	XLOC_020463	14	+	2785	3	j	LOC101903692	j	gene-NC_037341.1:76487564..76495653	.	.	bta-miR-11989;bta-miR-2284i;bta-miR-2464-3p;bta-miR-338;bta-miR-455-5p	.	.
TCONS_00117779	XLOC_020463	14	+	2748	3	j	LOC101903692	j	gene-NC_037341.1:76487564..76495653	NONBTAT031977.1	.	bta-miR-11989;bta-miR-21-5p;bta-miR-2284i;bta-miR-2464-3p;bta-miR-2900;bta-miR-338;bta-miR-455-5p	.	.
TCONS_00117790	XLOC_020468	14	+	650	3	u	.	u	.	NONBTAT029870.1	.	bta-miR-2285s;bta-miR-2353;bta-miR-2430;bta-miR-2455;bta-miR-484	.	.
TCONS_00117795	XLOC_020472	14	+	2461	2	o	C14H8orf59	o	gene-NC_037341.1:77391477..77396793	NONBTAT026662.2	.	bta-miR-11988;bta-miR-2305;bta-miR-2360;bta-miR-2370-5p;bta-miR-2443;bta-miR-2449;bta-miR-2467-3p;bta-miR-2888;bta-miR-3154;bta-miR-377	.	.
TCONS_00117896	XLOC_020488	14	+	2304	2	x	SNTB1	x	gene-NC_037341.1:81870562..82009881	NONBTAT006625.2	.	bta-miR-11998;bta-miR-375	.	.
TCONS_00117897	XLOC_020488	14	+	2172	2	x	SNTB1	x	gene-NC_037341.1:81870562..82009881	NONBTAT006625.2	.	bta-miR-11998;bta-miR-375	.	.
TCONS_00117898	XLOC_020488	14	+	2093	2	x	SNTB1	x	gene-NC_037341.1:81870562..82009881	NONBTAT006625.2	.	bta-miR-11998;bta-miR-375	.	.
TCONS_00117899	XLOC_020489	14	+	388	2	u	.	o	gene-NC_037341.1:82120260..82121945	.	.	bta-miR-10170-5p;bta-miR-185;bta-miR-2376;bta-miR-2385-5p;bta-miR-660	.	.
TCONS_00118282	XLOC_020534	14	-	2850	2	o	RHPN1	o	gene-NC_037341.1:1260221..1269333	.	.	bta-miR-10176-5p;bta-miR-12039;bta-miR-12042;bta-miR-1248;bta-miR-1291;bta-miR-1842;bta-miR-187;bta-miR-205;bta-miR-2285v;bta-miR-2300b-3p;bta-miR-2305;bta-miR-2313-5p;bta-miR-2329-3p;bta-miR-2342;bta-miR-2400;bta-miR-2883;bta-miR-328;bta-miR-6121-5p;bta-miR-6517;bta-miR-7865;bta-miR-874	.	.
TCONS_00118339	XLOC_020543	14	-	1003	4	j	LOC100848939	j	gene-NC_037341.1:1636035..1659154	.	.	bta-miR-138;bta-miR-2285q;bta-miR-2305;bta-miR-2355-3p;bta-miR-2373-5p;bta-miR-3064;bta-miR-3154;bta-miR-329b;bta-miR-484	.	.
TCONS_00118442	XLOC_020565	14	-	1468	4	x	COL22A1	j	gene-NC_037341.1:4259577..4260770	.	.	bta-miR-10174-3p;bta-miR-11983;bta-miR-11990;bta-miR-12019;bta-miR-2313-5p;bta-miR-2381;bta-miR-23a;bta-miR-23b-3p;bta-miR-2403;bta-miR-2425-5p;bta-miR-2443;bta-miR-2447;bta-miR-2453;bta-miR-2467-3p;bta-miR-2896;bta-miR-453;bta-miR-671;bta-miR-874	.	.
TCONS_00118443	XLOC_020565	14	-	1875	3	x	COL22A1	j	gene-NC_037341.1:4259577..4260770	.	.	bta-miR-10174-3p;bta-miR-11983;bta-miR-11990;bta-miR-12019;bta-miR-12050;bta-miR-2313-5p;bta-miR-2381;bta-miR-23a;bta-miR-23b-3p;bta-miR-2403;bta-miR-2425-5p;bta-miR-2443;bta-miR-2447;bta-miR-2453;bta-miR-2467-3p;bta-miR-2896;bta-miR-453;bta-miR-671;bta-miR-874	.	.
TCONS_00118444	XLOC_020565	14	-	1508	4	x	COL22A1	j	gene-NC_037341.1:4259577..4260770	.	.	bta-miR-10174-3p;bta-miR-11983;bta-miR-11990;bta-miR-12019;bta-miR-2313-5p;bta-miR-2381;bta-miR-23a;bta-miR-23b-3p;bta-miR-2403;bta-miR-2425-5p;bta-miR-2443;bta-miR-2447;bta-miR-2453;bta-miR-2467-3p;bta-miR-2896;bta-miR-453;bta-miR-671;bta-miR-874	.	.
TCONS_00118445	XLOC_020565	14	-	1443	4	x	COL22A1	o	gene-NC_037341.1:4259577..4260770	.	.	bta-miR-10174-3p;bta-miR-11983;bta-miR-11990;bta-miR-12019;bta-miR-2313-5p;bta-miR-2381;bta-miR-23a;bta-miR-23b-3p;bta-miR-2403;bta-miR-2425-5p;bta-miR-2443;bta-miR-2453;bta-miR-453;bta-miR-671;bta-miR-874	.	.
TCONS_00118449	XLOC_020566	14	-	894	3	u	.	u	.	.	.	.	.	.
TCONS_00118450	XLOC_020566	14	-	1041	3	u	.	u	.	.	.	bta-miR-12050;bta-miR-1298;bta-miR-2285z;bta-miR-2290	.	.
TCONS_00118451	XLOC_020566	14	-	1184	4	u	.	u	.	.	.	bta-miR-12050;bta-miR-1298;bta-miR-2285z;bta-miR-2290	.	.
TCONS_00118452	XLOC_020566	14	-	1688	5	u	.	u	.	NONBTAT029763.1	.	bta-miR-12017;bta-miR-12050;bta-miR-1298;bta-miR-2285z;bta-miR-2290;bta-miR-329b;bta-miR-382	.	.
TCONS_00118453	XLOC_020566	14	-	1167	3	u	.	u	.	.	.	bta-miR-12050;bta-miR-1298;bta-miR-2285z;bta-miR-2290;bta-miR-329b	.	.
TCONS_00118454	XLOC_020566	14	-	1512	3	u	.	u	.	.	.	bta-miR-12050;bta-miR-1291;bta-miR-1298;bta-miR-2285z;bta-miR-2290;bta-miR-329b	.	.
TCONS_00118455	XLOC_020566	14	-	2096	5	u	.	u	.	NONBTAT029763.1	.	bta-miR-12017;bta-miR-12050;bta-miR-1291;bta-miR-1298;bta-miR-2285z;bta-miR-2290;bta-miR-329b;bta-miR-382	.	.
TCONS_00118474	XLOC_020573	14	-	353	2	u	.	u	.	.	.	.	.	.
TCONS_00118526	XLOC_020579	14	-	1495	2	u	.	=	gene-NC_037341.1:8731941..8737342	NONBTAT026662.2	.	bta-miR-11981;bta-miR-11986b;bta-miR-11995;bta-miR-129;bta-miR-129-5p;bta-miR-1584-3p;bta-miR-2285ck;bta-miR-2302;bta-miR-2883;bta-miR-2889;bta-miR-296-3p;bta-miR-338;bta-miR-412	.	.
TCONS_00118553	XLOC_020583	14	-	1797	3	u	.	u	.	NONBTAT026662.2	.	bta-miR-11986b;bta-miR-139;bta-miR-140;bta-miR-193a-5p;bta-miR-2443;bta-miR-29b;bta-miR-339a;bta-miR-3660	.	.
TCONS_00118563	XLOC_020591	14	-	1449	4	u	.	j	gene-NC_037341.1:12209369..12601877	.	.	bta-miR-11990;bta-miR-12019;bta-miR-2338;bta-miR-2366;bta-miR-2428;bta-miR-2441;bta-miR-493;bta-miR-761	.	.
TCONS_00118564	XLOC_020591	14	-	1180	4	u	.	j	gene-NC_037341.1:12209369..12601877	.	.	bta-miR-11990;bta-miR-185;bta-miR-2428	.	.
TCONS_00118565	XLOC_020591	14	-	1152	4	u	.	j	gene-NC_037341.1:12209369..12601877	.	.	bta-miR-11990;bta-miR-185;bta-miR-2428	.	.
TCONS_00118566	XLOC_020591	14	-	960	3	u	.	j	gene-NC_037341.1:12209369..12601877	.	.	bta-miR-11990;bta-miR-185;bta-miR-2428	.	.
TCONS_00118567	XLOC_020591	14	-	1286	5	x	TRNAG-CCC	j	gene-NC_037341.1:12209369..12601877	.	.	bta-miR-11990;bta-miR-185;bta-miR-2428	.	.
TCONS_00118568	XLOC_020591	14	-	1514	4	x	TRNAG-CCC	j	gene-NC_037341.1:12209369..12601877	NONBTAT030235.1	.	bta-miR-10183-5p;bta-miR-11990;bta-miR-125a;bta-miR-125b;bta-miR-185;bta-miR-2343;bta-miR-2428;bta-miR-338;bta-miR-339a	.	.
TCONS_00118569	XLOC_020591	14	-	1472	4	x	TRNAG-CCC	c	gene-NC_037341.1:12209369..12601877	NONBTAT030235.1	.	bta-miR-10183-5p;bta-miR-11990;bta-miR-125a;bta-miR-125b;bta-miR-2343;bta-miR-338;bta-miR-339a	.	.
TCONS_00118571	XLOC_020591	14	-	1733	6	x	TRNAG-CCC	j	gene-NC_037341.1:12209369..12601877	NONBTAT030235.1	.	bta-miR-10183-5p;bta-miR-11990;bta-miR-125a;bta-miR-125b;bta-miR-185;bta-miR-2343;bta-miR-2428;bta-miR-338;bta-miR-339a	.	.
TCONS_00118572	XLOC_020591	14	-	1982	7	x	TRNAG-CCC	j	gene-NC_037341.1:12209369..12601877	NONBTAT030235.1	.	bta-miR-10179-5p;bta-miR-10183-5p;bta-miR-11990;bta-miR-125a;bta-miR-125b;bta-miR-185;bta-miR-214;bta-miR-2343;bta-miR-2428;bta-miR-338;bta-miR-339a	.	.
TCONS_00118577	XLOC_020591	14	-	1616	5	x	TRNAG-CCC	j	gene-NC_037341.1:12209369..12601877	NONBTAT030235.1	.	bta-miR-10183-5p;bta-miR-11990;bta-miR-125a;bta-miR-125b;bta-miR-185;bta-miR-2343;bta-miR-2428;bta-miR-338;bta-miR-339a	.	.
TCONS_00118578	XLOC_020591	14	-	2165	8	x	TRNAG-CCC	j	gene-NC_037341.1:12209369..12601877	NONBTAT030235.1	.	bta-miR-10183-5p;bta-miR-11990;bta-miR-125a;bta-miR-125b;bta-miR-148a;bta-miR-148b;bta-miR-185;bta-miR-2343;bta-miR-2428;bta-miR-338;bta-miR-339a	.	.
TCONS_00118579	XLOC_020591	14	-	1338	5	x	TRNAG-CCC	j	gene-NC_037341.1:12209369..12601877	.	.	bta-miR-11990;bta-miR-125a;bta-miR-125b;bta-miR-148a;bta-miR-148b;bta-miR-185;bta-miR-2343;bta-miR-2428;bta-miR-338	.	.
TCONS_00118580	XLOC_020591	14	-	1652	7	x	TRNAG-CCC	j	gene-NC_037341.1:12209369..12601877	.	.	bta-miR-11990;bta-miR-125a;bta-miR-125b;bta-miR-148a;bta-miR-148b;bta-miR-185;bta-miR-2343;bta-miR-2428;bta-miR-338	.	.
TCONS_00118582	XLOC_020591	14	-	1943	7	x	TRNAG-CCC	j	gene-NC_037341.1:12209369..12601877	NONBTAT030235.1	.	bta-miR-10183-5p;bta-miR-11972;bta-miR-11990;bta-miR-125a;bta-miR-125b;bta-miR-185;bta-miR-2343;bta-miR-2428;bta-miR-338;bta-miR-339a	.	.
TCONS_00118583	XLOC_020591	14	-	1285	4	x	TRNAG-CCC	j	gene-NC_037341.1:12209369..12601877	.	.	bta-miR-11972;bta-miR-11990;bta-miR-185;bta-miR-2428	.	.
TCONS_00118585	XLOC_020591	14	-	1315	5	x	TRNAG-CCC	j	gene-NC_037341.1:12209369..12601877	.	.	bta-miR-11972;bta-miR-11990;bta-miR-185;bta-miR-2428	.	.
TCONS_00118586	XLOC_020591	14	-	1423	5	x	TRNAG-CCC	=	gene-NC_037341.1:12209369..12601877	.	.	bta-miR-11972;bta-miR-11990;bta-miR-185;bta-miR-2428	.	.
TCONS_00118587	XLOC_020591	14	-	2084	8	x	TRNAG-CCC	j	gene-NC_037341.1:12209369..12601877	NONBTAT030235.1	.	bta-miR-10183-5p;bta-miR-11972;bta-miR-11990;bta-miR-125a;bta-miR-125b;bta-miR-148a;bta-miR-148b;bta-miR-185;bta-miR-2343;bta-miR-2428;bta-miR-338;bta-miR-339a	.	.
TCONS_00118589	XLOC_020591	14	-	2113	8	x	TRNAG-CCC	j	gene-NC_037341.1:12209369..12601877	NONBTAT030235.1	.	bta-miR-10183-5p;bta-miR-11972;bta-miR-11990;bta-miR-125a;bta-miR-125b;bta-miR-148a;bta-miR-148b;bta-miR-185;bta-miR-2343;bta-miR-2428;bta-miR-338;bta-miR-339a	.	.
TCONS_00118591	XLOC_020591	14	-	1995	7	x	TRNAG-CCC	j	gene-NC_037341.1:12209369..12601877	NONBTAT030235.1	.	bta-miR-10183-5p;bta-miR-11972;bta-miR-11990;bta-miR-125a;bta-miR-125b;bta-miR-185;bta-miR-2343;bta-miR-2428;bta-miR-338;bta-miR-339a	.	.
TCONS_00118593	XLOC_020591	14	-	1904	6	x	TRNAG-CCC	j	gene-NC_037341.1:12209369..12601877	NONBTAT030235.1	.	bta-miR-10183-5p;bta-miR-11972;bta-miR-11990;bta-miR-125a;bta-miR-125b;bta-miR-185;bta-miR-2343;bta-miR-2428;bta-miR-338;bta-miR-339a	.	.
TCONS_00118594	XLOC_020591	14	-	1903	6	x	TRNAG-CCC	j	gene-NC_037341.1:12209369..12601877	NONBTAT030235.1	.	bta-miR-10183-5p;bta-miR-11972;bta-miR-11990;bta-miR-125a;bta-miR-125b;bta-miR-185;bta-miR-2343;bta-miR-2428;bta-miR-338;bta-miR-339a	.	.
TCONS_00118595	XLOC_020591	14	-	1825	7	x	TRNAG-CCC	j	gene-NC_037341.1:12209369..12601877	.	.	bta-miR-11972;bta-miR-11990;bta-miR-125a;bta-miR-125b;bta-miR-148a;bta-miR-148b;bta-miR-185;bta-miR-2343;bta-miR-2428;bta-miR-338	.	.
TCONS_00118599	XLOC_020591	14	-	1314	4	x	TRNAG-CCC	j	gene-NC_037341.1:12209369..12601877	.	.	bta-miR-11972;bta-miR-11990;bta-miR-185;bta-miR-2428	.	.
TCONS_00118601	XLOC_020591	14	-	1726	5	x	TRNAG-CCC	j	gene-NC_037341.1:12209369..12601877	NONBTAT030235.1	.	bta-miR-10183-5p;bta-miR-11972;bta-miR-11990;bta-miR-125a;bta-miR-125b;bta-miR-185;bta-miR-2343;bta-miR-2428;bta-miR-338;bta-miR-339a	.	.
TCONS_00118602	XLOC_020591	14	-	1313	4	x	TRNAG-CCC	j	gene-NC_037341.1:12209369..12601877	.	.	bta-miR-11972;bta-miR-11990	.	.
TCONS_00118603	XLOC_020591	14	-	2225	6	x	TRNAG-CCC	j	gene-NC_037341.1:12209369..12601877	.	.	bta-miR-10177-5p;bta-miR-10179-5p;bta-miR-11971;bta-miR-12007;bta-miR-12012;bta-miR-12030;bta-miR-125a;bta-miR-125b;bta-miR-149-3p;bta-miR-214;bta-miR-2305;bta-miR-2343;bta-miR-2373-5p;bta-miR-2455;bta-miR-2467-3p;bta-miR-320b;bta-miR-338	.	.
TCONS_00118604	XLOC_020591	14	-	2274	7	x	TRNAG-CCC	j	gene-NC_037341.1:12209369..12601877	.	.	bta-miR-10177-5p;bta-miR-11971;bta-miR-11972;bta-miR-12007;bta-miR-12012;bta-miR-12030;bta-miR-125a;bta-miR-125b;bta-miR-148a;bta-miR-148b;bta-miR-149-3p;bta-miR-2305;bta-miR-2343;bta-miR-2373-5p;bta-miR-2455;bta-miR-2467-3p;bta-miR-320b;bta-miR-338	.	.
TCONS_00118606	XLOC_020591	14	-	472	4	x	TRNAG-CCC	j	gene-NC_037341.1:12209369..12601877	.	.	bta-miR-10175-5p;bta-miR-11972;bta-miR-12043	.	.
TCONS_00118827	XLOC_020636	14	-	4360	2	j	LOC101906226	j	gene-NC_037341.1:21033037..21043024	NONBTAT006033.2	.	bta-miR-10176-5p;bta-miR-10179-5p;bta-miR-11988;bta-miR-11996;bta-miR-12043;bta-miR-12051;bta-miR-1301;bta-miR-136;bta-miR-149-5p;bta-miR-192;bta-miR-2285br;bta-miR-2285r;bta-miR-2305;bta-miR-2360;bta-miR-2385-5p;bta-miR-2387;bta-miR-2416;bta-miR-2443;bta-miR-2896;bta-miR-30b-3p;bta-miR-455-3p;bta-miR-493;bta-miR-574;bta-miR-874	.	.
TCONS_00118828	XLOC_020636	14	-	6841	4	j	LOC101906226	j	gene-NC_037341.1:21033037..21043024	NONBTAT006033.2	.	bta-miR-101;bta-miR-10176-5p;bta-miR-10179-5p;bta-miR-10a;bta-miR-1197;bta-miR-11978;bta-miR-11988;bta-miR-11996;bta-miR-12043;bta-miR-12050;bta-miR-12057;bta-miR-128;bta-miR-1301;bta-miR-136;bta-miR-149-5p;bta-miR-1584-3p;bta-miR-192;bta-miR-22-5p;bta-miR-2285br;bta-miR-2285bs;bta-miR-2285r;bta-miR-2305;bta-miR-2317;bta-miR-2360;bta-miR-2367-5p;bta-miR-2381;bta-miR-2385-5p;bta-miR-2387;bta-miR-2…	.	.
TCONS_00118829	XLOC_020636	14	-	7501	3	j	LOC101906226	j	gene-NC_037341.1:21033037..21043024	NONBTAT006033.2	.	bta-miR-101;bta-miR-10176-5p;bta-miR-10179-5p;bta-miR-10a;bta-miR-1197;bta-miR-11978;bta-miR-11988;bta-miR-11996;bta-miR-11999;bta-miR-12043;bta-miR-12050;bta-miR-12057;bta-miR-128;bta-miR-1301;bta-miR-136;bta-miR-149-5p;bta-miR-1584-3p;bta-miR-192;bta-miR-195;bta-miR-22-5p;bta-miR-2285br;bta-miR-2285bs;bta-miR-2285r;bta-miR-2305;bta-miR-2317;bta-miR-2322-3p;bta-miR-2356;bta-miR-2360;bta-miR-2367…	.	.
TCONS_00118906	XLOC_020649	14	-	9310	2	x	XKR4	x	gene-NC_037341.1:22640320..22957122	NONBTAT006059.2	.	bta-miR-10020;bta-miR-10173-5p;bta-miR-10179-5p;bta-miR-10183-5p;bta-miR-11986;bta-miR-11989;bta-miR-11996;bta-miR-12022;bta-miR-12043;bta-miR-12050;bta-miR-12057;bta-miR-1248;bta-miR-1388-5p;bta-miR-185;bta-miR-204;bta-miR-20a;bta-miR-211;bta-miR-2284h-5p;bta-miR-2285ay;bta-miR-2300a-5p;bta-miR-2300b-3p;bta-miR-2306;bta-miR-2319a;bta-miR-2339;bta-miR-2349;bta-miR-2357;bta-miR-2364;bta-miR-2375;b…	.	.
TCONS_00118941	XLOC_020658	14	-	596	2	o	IMPAD1	o	gene-NC_037341.1:23862543..23883149	NONBTAT006083.2	.	bta-miR-10168-5p;bta-miR-562	.	.
TCONS_00119080	XLOC_020673	14	-	859	3	x	NKAIN3	o	gene-NC_037341.1:27385142..27389694	NONBTAT006119.2	.	bta-miR-12010;bta-miR-12043;bta-miR-145;bta-miR-194b-3p;bta-miR-2296;bta-miR-2461-3p;bta-miR-2463	.	.
TCONS_00119081	XLOC_020673	14	-	766	3	x	NKAIN3	j	gene-NC_037341.1:27385142..27389694	NONBTAT006119.2	.	bta-miR-12010;bta-miR-12043;bta-miR-145;bta-miR-194b-3p;bta-miR-2296;bta-miR-2461-3p;bta-miR-2463	.	.
TCONS_00119142	XLOC_020683	14	-	4809	2	x	TRIM55	o	gene-NC_037341.1:30458003..30458353	NONBTAT006172.2	.	bta-miR-12053;bta-miR-152;bta-miR-1835;bta-miR-199c;bta-miR-224;bta-miR-2286;bta-miR-2296;bta-miR-2319b;bta-miR-2374;bta-miR-2382-5p;bta-miR-2423;bta-miR-2426;bta-miR-2443;bta-miR-329b;bta-miR-412;bta-miR-425-3p;bta-miR-455-3p;bta-miR-484;bta-miR-665;bta-miR-6775	.	.
TCONS_00119162	XLOC_020690	14	-	727	3	j	LOC100847363	j	gene-NC_037341.1:31104589..31108858	.	.	bta-miR-12014;bta-miR-7180	.	.
TCONS_00119163	XLOC_020690	14	-	796	4	j	LOC100847363	j	gene-NC_037341.1:31104589..31108858	.	.	bta-miR-12014;bta-miR-7180	.	.
TCONS_00119239	XLOC_020697	14	-	965	3	x	C14H8orf34	x	gene-NC_037341.1:32378240..32742709	NONBTAT023746.2	.	bta-miR-11986b;bta-miR-12056;bta-miR-2396;bta-miR-3154;bta-miR-339a;bta-miR-339b;bta-miR-7864	.	.
TCONS_00119344	XLOC_020707	14	-	1487	2	u	.	j	gene-NC_037341.1:35162000..35168241	.	.	bta-miR-12042;bta-miR-1814c;bta-miR-210;bta-miR-2310;bta-miR-2374;bta-miR-2412;bta-miR-6525;bta-miR-763	.	.
TCONS_00119351	XLOC_020711	14	-	1164	4	j	LOC112449516	j	gene-NC_037341.1:35868421..35874096	NONBTAT030997.1	.	bta-miR-127;bta-miR-763	.	.
TCONS_00119352	XLOC_020711	14	-	974	3	j	LOC112449516	j	gene-NC_037341.1:35868421..35874096	NONBTAT030997.1	.	bta-miR-10169-3p;bta-miR-10176-5p;bta-miR-11975;bta-miR-11976;bta-miR-2885;bta-miR-763	.	.
TCONS_00119353	XLOC_020711	14	-	1095	4	j	LOC112449516	j	gene-NC_037341.1:35868421..35874096	NONBTAT030997.1	.	bta-miR-10169-3p;bta-miR-10176-5p;bta-miR-11975;bta-miR-11976;bta-miR-2885;bta-miR-763	.	.
TCONS_00119451	XLOC_020725	14	-	1177	4	j	LOC104974057	j	gene-NC_037341.1:39811114..39851341	.	.	bta-miR-129;bta-miR-129-5p;bta-miR-2294	.	.
TCONS_00119473	XLOC_020733	14	-	866	2	o	LOC112449518	o	gene-NC_037341.1:42860447..42892966	.	.	bta-miR-106b;bta-miR-12001;bta-miR-150;bta-miR-2394;bta-miR-2458	.	.
TCONS_00119484	XLOC_020739	14	-	2798	2	j	TPD52	j	gene-NC_037341.1:43229313..43360363	.	.	bta-miR-136;bta-miR-2328-3p;bta-miR-3065;bta-miR-7861	.	.
TCONS_00119500	XLOC_020741	14	-	1462	4	j	LOC101905345	j	gene-NC_037341.1:43716668..43720461	NONBTAT029695.1	.	bta-miR-12032;bta-miR-2340;bta-miR-2375;bta-miR-7	.	.
TCONS_00119537	XLOC_020747	14	-	628	2	o	FABP12	o	gene-NC_037341.1:44726384..44736159	.	.	bta-miR-10162-5p;bta-miR-2441;bta-miR-329a;bta-miR-3431	.	.
TCONS_00120002	XLOC_020827	14	-	1180	2	j	PTDSS1	j	gene-NC_037341.1:67893301..67960775	.	.	bta-miR-12004;bta-miR-12051;bta-miR-1584-5p;bta-miR-2327;bta-miR-2374;bta-miR-2412;bta-miR-2450c	.	.
TCONS_00120041	XLOC_020835	14	-	737	2	u	.	o	gene-NC_037341.1:69324658..69447661	.	.	bta-miR-145;bta-miR-2349;bta-miR-2450b;bta-miR-2450d	.	.
TCONS_00120130	XLOC_020841	14	-	444	3	u	.	u	.	.	.	bta-miR-12004;bta-miR-212;bta-miR-2292;bta-miR-2364;bta-miR-328	.	.
TCONS_00120340	XLOC_020862	14	-	410	3	u	.	u	.	.	.	.	.	.
TCONS_00120672	XLOC_021013	15	+	4622	2	o	KBTBD3	o	gene-NC_037342.1:1594509..1670361	.	.	bta-miR-10181-5p;bta-miR-149-3p;bta-miR-449d;bta-miR-6123;bta-miR-6531;bta-miR-6534;bta-miR-8550	.	.
TCONS_00120781	XLOC_021044	15	+	1694	3	j	LOC104974169	j	gene-NC_037342.1:10846674..10847306	NONBTAT026662.2	.	bta-miR-124a;bta-miR-124b;bta-miR-184;bta-miR-199a-5p;bta-miR-2285ca	.	.
TCONS_00120843	XLOC_021056	15	+	3537	2	o	SESN3	o	gene-NC_037342.1:15192598..15271904	NONBTAT006736.2	.	bta-miR-124a;bta-miR-124b;bta-miR-138;bta-miR-145;bta-miR-204;bta-miR-2340;bta-miR-2370-5p;bta-miR-2480;bta-miR-330;bta-miR-433;bta-miR-6715	.	.
TCONS_00120942	XLOC_021078	15	+	2075	2	x	KDELC2	x	gene-NC_037342.1:18146786..18291411	NONBTAT006775.2	.	bta-miR-10176-5p;bta-miR-224;bta-miR-2430;bta-miR-31;bta-miR-345-5p;bta-miR-455-3p;bta-miR-6120-3p;bta-miR-6528	.	.
TCONS_00121102	XLOC_021113	15	+	3155	6	u	.	j	gene-NC_037342.1:22644652..22842626	NONBTAT006832.2	.	bta-miR-12035;bta-miR-12039;bta-miR-12050;bta-miR-143;bta-miR-2364;bta-miR-2392;bta-miR-2401;bta-miR-2426;bta-miR-2439-3p;bta-miR-2447;bta-miR-2472;bta-miR-345-5p;bta-miR-3956;bta-miR-412;bta-miR-433;bta-miR-485;bta-miR-6527	.	.
TCONS_00121103	XLOC_021113	15	+	2839	6	u	.	j	gene-NC_037342.1:22644652..22842626	NONBTAT006832.2	.	bta-miR-12035;bta-miR-143;bta-miR-2364;bta-miR-2392;bta-miR-2401;bta-miR-2426;bta-miR-2439-3p;bta-miR-2447;bta-miR-2472;bta-miR-345-5p;bta-miR-3956;bta-miR-412;bta-miR-433;bta-miR-485;bta-miR-6527	.	.
TCONS_00121105	XLOC_021113	15	+	564	3	u	.	j	gene-NC_037342.1:22644652..22842626	NONBTAT028879.1	.	bta-miR-12035;bta-miR-2364;bta-miR-2426;bta-miR-2447;bta-miR-671	.	.
TCONS_00121254	XLOC_021136	15	+	2395	3	u	.	u	.	NONBTAT026662.2	.	bta-miR-11977;bta-miR-11986b;bta-miR-12011;bta-miR-1434-3p;bta-miR-2368-3p;bta-miR-2382-3p;bta-miR-2450b;bta-miR-2450d;bta-miR-2452;bta-miR-2460;bta-miR-2482;bta-miR-2893;bta-miR-338;bta-miR-339a;bta-miR-3431;bta-miR-365-3p;bta-miR-4657;bta-miR-7864	.	.
TCONS_00121255	XLOC_021136	15	+	2949	3	u	.	u	.	NONBTAT026662.2	.	bta-miR-11977;bta-miR-11986b;bta-miR-12011;bta-miR-1248;bta-miR-1434-3p;bta-miR-2368-3p;bta-miR-2382-3p;bta-miR-2450b;bta-miR-2450d;bta-miR-2452;bta-miR-2460;bta-miR-2482;bta-miR-2893;bta-miR-338;bta-miR-339a;bta-miR-3431;bta-miR-365-3p;bta-miR-4657;bta-miR-7864	.	.
TCONS_00121256	XLOC_021136	15	+	2198	2	u	.	u	.	NONBTAT026662.2	.	bta-miR-11986b;bta-miR-12011;bta-miR-1434-3p;bta-miR-2368-3p;bta-miR-2382-3p;bta-miR-2450b;bta-miR-2450d;bta-miR-2452;bta-miR-2460;bta-miR-2482;bta-miR-2893;bta-miR-338;bta-miR-339a;bta-miR-365-3p	.	.
TCONS_00121269	XLOC_021141	15	+	881	3	j	LOC104974207	j	gene-NC_037342.1:27505712..27511695	.	.	bta-miR-11990;bta-miR-136;bta-miR-2395;bta-miR-2460	.	.
TCONS_00121413	XLOC_021150	15	+	1122	2	j	LOC101909375	j	gene-NC_037342.1:28476860..28480251	.	.	bta-miR-10161-5p;bta-miR-12010;bta-miR-12031;bta-miR-12050;bta-miR-12059;bta-miR-21-3p;bta-miR-2338;bta-miR-6123;bta-miR-7862	.	.
TCONS_00121432	XLOC_021155	15	+	596	2	o	CD3E	o	gene-NC_037342.1:29004465..29015196	.	.	bta-miR-12004;bta-miR-2285as;bta-miR-23b-5p;bta-miR-631;bta-miR-760-3p	.	.
TCONS_00121538	XLOC_021164	15	+	2051	2	o	ARCN1	o	gene-NC_037342.1:29227668..29257569	NONBTAT006906.2	.	bta-miR-130a;bta-miR-15b;bta-miR-1777a;bta-miR-2327;bta-miR-2343;bta-miR-2379;bta-miR-2433;bta-miR-424-5p;bta-miR-497	.	.
TCONS_00121591	XLOC_021171	15	+	651	2	o	VPS11	o	gene-NC_037342.1:29653330..29663614	NONBTAT027339.1	.	bta-miR-10172-3p;bta-miR-2411-5p;bta-miR-874	.	.
TCONS_00121660	XLOC_021183	15	+	2981	3	j	LOC112441619	j	gene-NC_037342.1:29943753..29954847	.	.	bta-miR-10165-5p;bta-miR-10171-3p;bta-miR-10181-5p;bta-miR-12004;bta-miR-17-3p;bta-miR-2305;bta-miR-2309;bta-miR-2343;bta-miR-2349;bta-miR-2350;bta-miR-2376;bta-miR-2394;bta-miR-2467-3p;bta-miR-345-5p;bta-miR-502b;bta-miR-671	.	.
TCONS_00121709	XLOC_021189	15	+	2570	10	j	ARHGEF12	o	gene-NC_037342.1:30922699..31090298	NONBTAT006924.2	.	bta-miR-12004;bta-miR-149-5p;bta-miR-15a;bta-miR-16a;bta-miR-16b;bta-miR-2285z;bta-miR-2375;bta-miR-2411-5p;bta-miR-2489;bta-miR-497;bta-miR-500	.	.
TCONS_00121818	XLOC_021206	15	+	437	2	o	SAAL1	o	gene-NC_037342.1:34402517..34430726	NONBTAT029591.1	.	.	.	.
TCONS_00122020	XLOC_021223	15	+	1905	2	u	.	u	.	NONBTAT030305.1	.	bta-miR-149-3p;bta-miR-1842;bta-miR-2376;bta-miR-346;bta-miR-378;bta-miR-7865	.	.
TCONS_00122021	XLOC_021223	15	+	3181	2	u	.	u	.	NONBTAT026662.2	.	bta-miR-11986b;bta-miR-1434-3p;bta-miR-149-3p;bta-miR-1842;bta-miR-2376;bta-miR-338;bta-miR-339a;bta-miR-346;bta-miR-378;bta-miR-7865	.	.
TCONS_00122022	XLOC_021223	15	+	1728	2	u	.	u	.	.	.	bta-miR-149-3p;bta-miR-1842;bta-miR-2376;bta-miR-346;bta-miR-378;bta-miR-7865	.	.
TCONS_00122023	XLOC_021223	15	+	2125	2	u	.	u	.	NONBTAT026662.2	.	bta-miR-11986b;bta-miR-1434-3p;bta-miR-149-3p;bta-miR-1842;bta-miR-338;bta-miR-339a;bta-miR-346;bta-miR-378;bta-miR-7865	.	.
TCONS_00122024	XLOC_021224	15	+	902	4	u	.	u	.	.	.	bta-miR-12002b;bta-miR-12039;bta-miR-124a;bta-miR-124b;bta-miR-320a	.	.
TCONS_00122025	XLOC_021224	15	+	742	3	u	.	u	.	.	.	bta-miR-12002b;bta-miR-12039;bta-miR-124a;bta-miR-124b;bta-miR-320a	.	.
TCONS_00122026	XLOC_021224	15	+	842	4	u	.	u	.	.	.	bta-miR-12039;bta-miR-124a;bta-miR-124b;bta-miR-320a	.	.
TCONS_00122093	XLOC_021246	15	+	570	2	o	DKK3	o	gene-NC_037342.1:40685296..40735272	.	.	bta-miR-134;bta-miR-2298;bta-miR-2399-5p	.	.
TCONS_00122105	XLOC_021250	15	+	960	2	u	.	u	.	NONBTAT028049.1	.	bta-miR-1248;bta-miR-194b	.	.
TCONS_00122164	XLOC_021262	15	+	585	2	j	LOC112441628	j	gene-NC_037342.1:43096740..43104412	.	.	bta-miR-12042;bta-miR-1296;bta-miR-2374;bta-miR-2412;bta-miR-8550	.	.
TCONS_00122685	XLOC_021483	15	+	693	2	x	PDE2A	x	gene-NC_037342.1:52131844..52228573	.	.	bta-miR-10177-5p;bta-miR-12039;bta-miR-1224;bta-miR-125a;bta-miR-2888;bta-miR-631;bta-miR-670;bta-miR-760-5p	.	.
TCONS_00122792	XLOC_021495	15	+	601	2	x	P4HA3	x	gene-NC_037342.1:53609288..53681780	.	.	bta-miR-2357	.	.
TCONS_00123301	XLOC_021588	15	+	3822	4	j	LOC101908884	j	gene-NC_037342.1:73645114..73721657	NONBTAT007408.2	.	bta-miR-10178-5p;bta-miR-122;bta-miR-1284;bta-miR-1301;bta-miR-154b;bta-miR-204;bta-miR-2285by;bta-miR-2299-3p;bta-miR-2377;bta-miR-2464-3p;bta-miR-2472;bta-miR-29b;bta-miR-29c;bta-miR-29d-3p;bta-miR-378b	.	.
TCONS_00123308	XLOC_021588	15	+	527	6	j	LOC112441653	j	gene-NC_037342.1:73746995..73773610	NONBTAT028406.1	.	bta-miR-12015;bta-miR-1284;bta-miR-2377;bta-miR-2394;bta-miR-2464-3p	.	.
TCONS_00123345	XLOC_021597	15	+	918	5	u	.	j	gene-NC_037342.1:74060713..74064457	NONBTAT030305.1	bta-mir-11986	bta-miR-11986b;bta-miR-1584-3p;bta-miR-2350;bta-miR-338;bta-miR-339a;bta-miR-455-3p;bta-miR-677;bta-miR-9-5p	.	.
TCONS_00123346	XLOC_021597	15	+	688	4	u	.	j	gene-NC_037342.1:74060713..74064457	NONBTAT031494.1	bta-mir-11986	bta-miR-11986b;bta-miR-1584-3p;bta-miR-2350;bta-miR-338;bta-miR-339a;bta-miR-677;bta-miR-9-5p	.	.
TCONS_00123347	XLOC_021597	15	+	686	4	u	.	j	gene-NC_037342.1:74060713..74064457	NONBTAT031494.1	bta-mir-11986	bta-miR-11986b;bta-miR-1584-3p;bta-miR-2350;bta-miR-338;bta-miR-339a;bta-miR-677;bta-miR-9-5p	.	.
TCONS_00123348	XLOC_021597	15	+	696	4	u	.	j	gene-NC_037342.1:74060713..74064457	NONBTAT031494.1	bta-mir-11986	bta-miR-11986b;bta-miR-1468;bta-miR-1584-3p;bta-miR-2350;bta-miR-338;bta-miR-339a;bta-miR-677;bta-miR-9-5p	.	.
TCONS_00123419	XLOC_021603	15	+	954	2	u	.	o	gene-NC_037342.1:75029636..75035528	NONBTAT028914.1	.	bta-miR-10171-3p	.	.
TCONS_00123420	XLOC_021604	15	+	923	2	u	.	u	.	NONBTAT027958.1	.	bta-miR-10162-5p;bta-miR-1197;bta-miR-193a-5p;bta-miR-760-5p	.	.
TCONS_00123461	XLOC_021609	15	+	1269	2	u	.	=	gene-NC_037342.1:75796762..75800908	NONBTAT007426.2	.	bta-miR-10176-5p;bta-miR-11989;bta-miR-12048;bta-miR-2314;bta-miR-2465;bta-miR-7180	.	.
TCONS_00123464	XLOC_021609	15	+	1865	4	j	LOC107133191	j	gene-NC_037342.1:75800943..75809362	NONBTAT007426.2	.	bta-miR-212;bta-miR-2381;bta-miR-2398;bta-miR-2464-5p;bta-miR-2888;bta-miR-320b;bta-miR-338;bta-miR-377;bta-miR-615;bta-miR-7180;bta-miR-760-3p;bta-miR-8550	.	.
TCONS_00123467	XLOC_021609	15	+	1757	4	j	LOC107133191	j	gene-NC_037342.1:75800943..75809362	NONBTAT007426.2	.	bta-miR-212;bta-miR-2381;bta-miR-2398;bta-miR-2464-5p;bta-miR-2888;bta-miR-320b;bta-miR-338;bta-miR-377;bta-miR-615;bta-miR-760-3p	.	.
TCONS_00123512	XLOC_021615	15	+	1388	2	u	.	x	gene-NC_037342.1:76247944..76268809	.	.	bta-miR-10173-5p;bta-miR-2294;bta-miR-2328-5p;bta-miR-2397-5p;bta-miR-27a-5p;bta-miR-324;bta-miR-326;bta-miR-383;bta-miR-4680;bta-miR-484	.	.
TCONS_00123597	XLOC_021629	15	+	500	2	x	PACSIN3	o	gene-NC_037342.1:77079965..77097392	.	.	bta-miR-10185-5p;bta-miR-12057;bta-miR-1584-5p;bta-miR-2430;bta-miR-2902;bta-miR-34c;bta-miR-433;bta-miR-9-5p	.	.
TCONS_00123795	XLOC_021663	15	+	369	2	o	LOC790152	o	gene-NC_037342.1:78230956..78231953	.	.	bta-miR-1839;bta-miR-2439-3p;bta-miR-371	.	.
TCONS_00123987	XLOC_021770	15	+	2010	2	u	.	u	.	.	.	bta-miR-10167-3p;bta-miR-10175-3p;bta-miR-2308;bta-miR-2360;bta-miR-2368-5p;bta-miR-2406;bta-miR-2423;bta-miR-342;bta-miR-365-5p;bta-miR-669	.	.
TCONS_00124254	XLOC_021867	15	-	1355	2	x	PDGFD	x	gene-NC_037342.1:4259431..4537973	.	.	bta-miR-212;bta-miR-2464-3p;bta-miR-328	.	.
TCONS_00124353	XLOC_021871	15	-	4947	2	o	LOC100138231	o	gene-NC_037342.1:5621678..5642294	NONBTAT027223.1	bta-mir-2284x	bta-miR-10165-5p;bta-miR-10169-3p;bta-miR-10181-5p;bta-miR-199a-5p;bta-miR-199b;bta-miR-214;bta-miR-218;bta-miR-2292;bta-miR-2382-3p;bta-miR-2444;bta-miR-3600;bta-miR-455-3p;bta-miR-7863;bta-miR-9-5p	.	.
TCONS_00124472	XLOC_021895	15	-	6452	2	o	LOC101906086	o	gene-NC_037342.1:15187037..15192202	NONBTAT006736.2	.	bta-miR-101;bta-miR-1185;bta-miR-11977;bta-miR-11979;bta-miR-129;bta-miR-129-5p;bta-miR-2285ar;bta-miR-2285ba;bta-miR-2285bj;bta-miR-2285cv;bta-miR-2285di;bta-miR-2305;bta-miR-2369;bta-miR-2377;bta-miR-2895;bta-miR-29a;bta-miR-29c;bta-miR-29d-3p;bta-miR-32;bta-miR-764	.	.
TCONS_00124572	XLOC_021914	15	-	858	2	o	KDELC2	o	gene-NC_037342.1:18146786..18291411	NONBTAT026662.2	.	bta-miR-200a;bta-miR-2392;bta-miR-455-3p	.	.
TCONS_00124598	XLOC_021920	15	-	3531	4	j	LOC112441609	j	gene-NC_037342.1:21569869..21579238	.	.	bta-miR-10182-5p;bta-miR-11990;bta-miR-12038;bta-miR-2319a;bta-miR-2331-3p;bta-miR-2353;bta-miR-2364;bta-miR-2422;bta-miR-2460;bta-miR-326;bta-miR-329a;bta-miR-6523a	.	.
TCONS_00124603	XLOC_021922	15	-	931	2	o	BTG4	o	gene-NC_037342.1:21787287..21824856	.	.	bta-miR-12050;bta-miR-2381;bta-miR-2466-3p;bta-miR-365-5p;bta-miR-8550	.	.
TCONS_00124672	XLOC_021936	15	-	888	2	x	NCAM1	x	gene-NC_037342.1:23472426..23834092	.	.	bta-miR-11984;bta-miR-2285di;bta-miR-2328-5p;bta-miR-2475;bta-miR-338;bta-miR-3533;bta-miR-361;bta-miR-6123	.	.
TCONS_00124742	XLOC_021941	15	-	1290	2	u	.	o	gene-NC_037342.1:24560070..24582691	.	.	bta-miR-10170-5p;bta-miR-10175-3p;bta-miR-10178-5p;bta-miR-10185-5p;bta-miR-2285cd;bta-miR-2320-5p;bta-miR-4523;bta-miR-490	.	.
TCONS_00124743	XLOC_021941	15	-	957	2	u	.	o	gene-NC_037342.1:24560070..24582691	.	.	bta-miR-10170-5p;bta-miR-10175-3p;bta-miR-10178-5p;bta-miR-10185-5p;bta-miR-2285cd;bta-miR-2320-5p;bta-miR-490	.	.
TCONS_00124886	XLOC_021959	15	-	771	3	u	.	u	.	NONBTAT031977.1	.	bta-miR-11988;bta-miR-12019;bta-miR-12064;bta-miR-2340;bta-miR-2360;bta-miR-2449;bta-miR-2470;bta-miR-2481;bta-miR-3154	.	.
TCONS_00125025	XLOC_021980	15	-	2717	2	x	KMT2A	x	gene-NC_037342.1:29115458..29193229	NONBTAT006905.2	.	bta-miR-12033;bta-miR-1301;bta-miR-1603;bta-miR-1814a;bta-miR-2406;bta-miR-2427;bta-miR-2461-3p;bta-miR-331-3p;bta-miR-346;bta-miR-3602;bta-miR-455-3p;bta-miR-6528;bta-miR-671	.	.
TCONS_00125257	XLOC_022008	15	-	4953	2	x	ARHGEF12	o	gene-NC_037342.1:31086373..31108533	NONBTAT006924.2	.	bta-miR-11990;bta-miR-12056;bta-miR-12059;bta-miR-1343-5p;bta-miR-188;bta-miR-216a;bta-miR-2285q;bta-miR-2355-3p;bta-miR-2379;bta-miR-2439-3p;bta-miR-2454-5p;bta-miR-2462;bta-miR-2484;bta-miR-338;bta-miR-4449;bta-miR-449d;bta-miR-574;bta-miR-6535	.	.
TCONS_00125258	XLOC_022009	15	-	794	3	j	LOC104974222	j	gene-NC_037342.1:31809746..31876078	NONBTAT028199.1	.	bta-miR-2305;bta-miR-2350;bta-miR-2364;bta-miR-3956;bta-miR-455-3p	.	.
TCONS_00125262	XLOC_022012	15	-	1554	2	u	.	u	.	.	.	bta-miR-12017;bta-miR-2357;bta-miR-2379;bta-miR-2439-3p;bta-miR-2442;bta-miR-669	.	.
TCONS_00125263	XLOC_022012	15	-	1797	2	u	.	u	.	.	.	bta-miR-12017;bta-miR-2357;bta-miR-2379;bta-miR-2439-3p;bta-miR-2442;bta-miR-493;bta-miR-669	.	.
TCONS_00125270	XLOC_022014	15	-	3724	4	j	LOC100848689	j	gene-NC_037342.1:32753233..32767464	NONBTAT006937.2	.	bta-let-7b;bta-miR-10171-3p;bta-miR-10175-3p;bta-miR-10178-5p;bta-miR-10179-5p;bta-miR-10181-5p;bta-miR-11996;bta-miR-1248;bta-miR-149-3p;bta-miR-1842;bta-miR-185;bta-miR-2285ah-5p;bta-miR-2305;bta-miR-2387;bta-miR-2881;bta-miR-29a;bta-miR-29b;bta-miR-29e;bta-miR-345-5p;bta-miR-6535	.	.
TCONS_00125309	XLOC_022027	15	-	2582	4	u	.	x	gene-NC_037342.1:33875706..33969305	NONBTAT026662.2	.	bta-miR-10161-5p;bta-miR-10171-3p;bta-miR-1193;bta-miR-12017;bta-miR-12022;bta-miR-12039;bta-miR-1287;bta-miR-139;bta-miR-195;bta-miR-2392;bta-miR-23b-5p;bta-miR-2416;bta-miR-2453;bta-miR-2889;bta-miR-455-3p	.	.
TCONS_00125352	XLOC_022030	15	-	756	2	x	TPH1	=	gene-NC_037342.1:34459202..34481710	.	.	bta-miR-2285bs;bta-miR-2285c;bta-miR-2285dl-3p;bta-miR-2285e;bta-miR-2285g;bta-miR-2360;bta-miR-2373-5p;bta-miR-2439-3p;bta-miR-2881;bta-miR-455-3p;bta-miR-484	.	.
TCONS_00125387	XLOC_022040	15	-	2162	3	u	.	u	.	NONBTAT028495.1	.	bta-miR-10178-5p;bta-miR-11989;bta-miR-199b;bta-miR-22-3p;bta-miR-2285ch;bta-miR-2286;bta-miR-760-3p;bta-miR-873	.	.
TCONS_00125388	XLOC_022040	15	-	2241	4	u	.	u	.	NONBTAT028495.1	.	bta-miR-10178-5p;bta-miR-11989;bta-miR-199b;bta-miR-22-3p;bta-miR-2285ch;bta-miR-2286;bta-miR-760-3p;bta-miR-873	.	.
TCONS_00125395	XLOC_022042	15	-	1574	4	j	LOC104974237	j	gene-NC_037342.1:37275929..37290961	NONBTAT028919.1	.	bta-miR-10165-5p;bta-miR-10169-3p;bta-miR-10171-3p;bta-miR-12019;bta-miR-185;bta-miR-2353;bta-miR-2470;bta-miR-365-5p;bta-miR-455-3p;bta-miR-6501	.	.
TCONS_00125459	XLOC_022057	15	-	3277	2	o	TEAD1	o	gene-NC_037342.1:39740865..40015346	NONBTAT007041.2	.	bta-miR-10168-5p;bta-miR-11978;bta-miR-12043;bta-miR-12057;bta-miR-149-3p;bta-miR-2333;bta-miR-2356;bta-miR-2384;bta-miR-2461-3p;bta-miR-2464-5p;bta-miR-483;bta-miR-6528;bta-miR-7865	.	.
TCONS_00125623	XLOC_022072	15	-	1283	5	j	LOC101906823	j	gene-NC_037342.1:42234582..42245502	NONBTAT028271.1	.	bta-miR-12004;bta-miR-146a;bta-miR-146b;bta-miR-149-5p;bta-miR-2464-3p	.	.
TCONS_00125624	XLOC_022072	15	-	1239	4	j	LOC101906823	j	gene-NC_037342.1:42234582..42245502	NONBTAT028271.1	.	bta-miR-12004;bta-miR-146a;bta-miR-146b;bta-miR-149-5p;bta-miR-2464-3p	.	.
TCONS_00125703	XLOC_022080	15	-	2012	2	o	IPO7	o	gene-NC_037342.1:43189162..43234470	.	.	bta-miR-11971;bta-miR-423-5p;bta-miR-448;bta-miR-93	.	.
TCONS_00125736	XLOC_022092	15	-	396	2	o	EIF3F	o	gene-NC_037342.1:44532650..44541058	.	.	.	.	.
TCONS_00126301	XLOC_022305	15	-	2736	3	j	LOC104974269	j	gene-NC_037342.1:52732047..52737364	NONBTAT030760.1	.	bta-miR-10166-5p;bta-miR-10179-5p;bta-miR-1197;bta-miR-11971;bta-miR-11978;bta-miR-11986b;bta-miR-12048;bta-miR-204;bta-miR-211;bta-miR-2300a-5p;bta-miR-2305;bta-miR-2320-5p;bta-miR-2411-5p;bta-miR-2449;bta-miR-2467-3p;bta-miR-2483-3p;bta-miR-338;bta-miR-370;bta-miR-423-5p;bta-miR-708;bta-miR-763	.	.
TCONS_00126603	XLOC_022367	15	-	3158	2	u	.	u	.	NONBTAT031627.1	.	bta-miR-10178-5p;bta-miR-11972;bta-miR-11981;bta-miR-12004;bta-miR-12015;bta-miR-12057;bta-miR-149-5p;bta-miR-15b;bta-miR-195;bta-miR-224;bta-miR-2285bl;bta-miR-2285cc;bta-miR-2285ce;bta-miR-2370-5p;bta-miR-2459;bta-miR-2464-3p;bta-miR-328;bta-miR-497;bta-miR-658;bta-miR-7864	.	.
TCONS_00126604	XLOC_022367	15	-	3157	2	u	.	u	.	NONBTAT031627.1	.	bta-miR-10178-5p;bta-miR-11972;bta-miR-11981;bta-miR-12004;bta-miR-12015;bta-miR-12057;bta-miR-149-5p;bta-miR-15b;bta-miR-195;bta-miR-224;bta-miR-2285bl;bta-miR-2285cc;bta-miR-2285ce;bta-miR-2370-5p;bta-miR-2459;bta-miR-2464-3p;bta-miR-328;bta-miR-497;bta-miR-658;bta-miR-7864	.	.
TCONS_00126728	XLOC_022389	15	-	498	4	x	TCP11L1	o	gene-NC_037342.1:63684228..63685737	NONBTAT027580.1	.	bta-miR-11989;bta-miR-12014;bta-miR-2432;bta-miR-2464-3p	.	.
TCONS_00126838	XLOC_022406	15	-	7008	2	o	SLC1A2	o	gene-NC_037342.1:65766817..65936269	NONBTAT028269.1	.	bta-miR-21-3p;bta-miR-2292;bta-miR-2326;bta-miR-2327;bta-miR-2353;bta-miR-2356;bta-miR-2372;bta-miR-2420;bta-miR-2471-5p;bta-miR-375;bta-miR-4657;bta-miR-6120-5p;bta-miR-764	.	.
TCONS_00126849	XLOC_022408	15	-	498	2	x	FJX1	o	gene-NC_037342.1:66072813..66075826	.	.	bta-miR-105a;bta-miR-12027;bta-miR-2442;bta-miR-761	.	.
TCONS_00126882	XLOC_022418	15	-	704	2	x	API5	o	gene-NC_037342.1:73446947..73461153	NONBTAT007405.2	.	bta-miR-2468;bta-miR-378b	.	.
TCONS_00126910	XLOC_022428	15	-	1260	3	u	.	x	gene-NC_037342.1:75521630..75540347	.	.	bta-miR-10176-5p;bta-miR-1197;bta-miR-12057;bta-miR-185;bta-miR-2893;bta-miR-330;bta-miR-3432a;bta-miR-423-5p;bta-miR-449c	.	.
TCONS_00126912	XLOC_022428	15	-	1386	3	u	.	x	gene-NC_037342.1:75521630..75540347	.	.	bta-miR-10176-5p;bta-miR-1197;bta-miR-12057;bta-miR-125b;bta-miR-185;bta-miR-2418;bta-miR-2893;bta-miR-330;bta-miR-3432a;bta-miR-423-5p;bta-miR-449c;bta-miR-6523a	.	.
TCONS_00126932	XLOC_022432	15	-	437	3	u	.	u	.	NONBTAT026662.2	.	bta-miR-11988;bta-miR-12035;bta-miR-2442;bta-miR-3154;bta-miR-455-3p	.	.
TCONS_00127440	XLOC_022545	15	-	1178	2	j	SLC43A1	j	gene-NC_037342.1:80743126..80774244	.	.	bta-let-7e;bta-miR-10181-5p;bta-miR-11995;bta-miR-2285ah-5p;bta-miR-2376;bta-miR-2443;bta-miR-2453	.	.
TCONS_00127544	XLOC_022587	15	-	301	2	o	LOC518623	o	gene-NC_037342.1:82003980..82046793	.	.	bta-miR-10173-5p;bta-miR-28	.	LIV
TCONS_00127631	XLOC_022622	15	-	628	2	o	LOC107133207	o	gene-NC_037342.1:83303888..83306784	.	.	bta-miR-12041;bta-miR-195;bta-miR-214;bta-miR-2439-5p	.	.
TCONS_00127672	XLOC_022628	15	-	741	2	x	GLB1L3	j	gene-NC_037342.1:83621601..83623185	.	.	bta-miR-1247-5p;bta-miR-1301;bta-miR-1584-3p;bta-miR-453	.	.
TCONS_00127673	XLOC_022628	15	-	881	2	x	GLB1L3	=	gene-NC_037342.1:83621601..83623185	.	.	bta-miR-1247-5p;bta-miR-1301;bta-miR-149-5p;bta-miR-1584-3p;bta-miR-453	.	.
TCONS_00127681	XLOC_022629	15	-	1046	2	o	B3GAT1	o	gene-NC_037342.1:83674775..83697311	.	.	bta-miR-10180-3p;bta-miR-2400;bta-miR-551a;bta-miR-760-3p	.	.
TCONS_00127853	XLOC_022748	16	+	1210	3	o	PRELP	o	gene-NC_037343.1:1238686..1252743	.	.	bta-miR-10178-5p;bta-miR-10185-5p;bta-miR-103;bta-miR-107;bta-miR-11988;bta-miR-185;bta-miR-196a;bta-miR-2389;bta-miR-29a;bta-miR-4680	.	.
TCONS_00127856	XLOC_022750	16	+	916	4	j	LOC112441808	j	gene-NC_037343.1:1067828..1070651	NONBTAT007495.2	.	bta-miR-12010;bta-miR-12011;bta-miR-12039;bta-miR-15b;bta-miR-2285bi;bta-miR-2326;bta-miR-378d;bta-miR-497	.	.
TCONS_00127983	XLOC_022764	16	+	3226	2	x	PLEKHA6	x	gene-NC_037343.1:1986652..2126055	NONBTAT007505.2	.	bta-miR-10167-3p;bta-miR-11972;bta-miR-125a;bta-miR-1291;bta-miR-195;bta-miR-212;bta-miR-2320-5p;bta-miR-2324;bta-miR-2360;bta-miR-2400;bta-miR-2407;bta-miR-2466-3p;bta-miR-2881;bta-miR-2888;bta-miR-2904;bta-miR-296-3p;bta-miR-3154;bta-miR-339a;bta-miR-339b;bta-miR-432;bta-miR-449d	.	.
TCONS_00128068	XLOC_022774	16	+	759	3	j	TMCC2	j	gene-NC_037343.1:3006631..3044515	.	.	bta-miR-10175-5p;bta-miR-1777b;bta-miR-185;bta-miR-2338;bta-miR-2343;bta-miR-2899;bta-miR-7865	.	.
TCONS_00128125	XLOC_022786	16	+	210	2	o	IKBKE	o	gene-NC_037343.1:4259260..4284591	.	.	bta-miR-2431-3p	.	.
TCONS_00128278	XLOC_022808	16	+	1042	2	x	LOC101905630	x	gene-NC_037343.1:6028270..6333648	NONBTAT029831.1	.	bta-miR-12035;bta-miR-12050;bta-miR-29a	.	.
TCONS_00128297	XLOC_022817	16	+	581	2	u	.	o	gene-NC_037343.1:7388495..7389208	.	.	.	.	.
TCONS_00128421	XLOC_022853	16	+	760	2	o	MARK1	o	gene-NC_037343.1:24016932..24156596	.	.	.	.	.
TCONS_00128435	XLOC_022859	16	+	1699	3	u	.	i	gene-NC_037343.1:24593175..24695154	.	.	bta-miR-12033;bta-miR-128;bta-miR-2428;bta-miR-24-3p;bta-miR-2447;bta-miR-2466-5p;bta-miR-3431	.	.
TCONS_00128438	XLOC_022859	16	+	1576	3	u	.	i	gene-NC_037343.1:24593175..24695154	.	.	bta-miR-12033;bta-miR-128;bta-miR-2428;bta-miR-24-3p;bta-miR-2466-5p;bta-miR-3431	.	.
TCONS_00128548	XLOC_022876	16	+	392	2	j	CNIH4	j	gene-NC_037343.1:27529022..27543276	.	.	bta-miR-432;bta-miR-487a;bta-miR-507-3p	.	.
TCONS_00128549	XLOC_022877	16	+	1514	2	u	.	o	gene-NC_037343.1:27591824..27651315	NONBTAT028436.1	.	bta-miR-10173-5p;bta-miR-2436-3p;bta-miR-2443;bta-miR-2467-3p;bta-miR-493;bta-miR-574;bta-miR-763	.	.
TCONS_00128863	XLOC_022927	16	+	939	3	o	LOC104974416	j	gene-NC_037343.1:36214489..36226867	NONBTAT026662.2	.	bta-miR-11986b;bta-miR-12023;bta-miR-338;bta-miR-339a	.	.
TCONS_00128867	XLOC_022929	16	+	1179	4	x	DPT	o	gene-NC_037343.1:36289546..36294097	NONBTAT030854.1	.	bta-miR-12017;bta-miR-2430;bta-miR-2483-3p;bta-miR-28	.	.
TCONS_00129063	XLOC_022965	16	+	1136	4	j	LOC112441832	j	gene-NC_037343.1:40802797..40819543	NONBTAT029675.1	.	bta-miR-10168-5p;bta-miR-10175-3p;bta-miR-2461-3p;bta-miR-2465;bta-miR-2471-5p;bta-miR-31	.	.
TCONS_00129090	XLOC_022967	16	+	271	2	o	LOC112441834	o	gene-NC_037343.1:41223867..41237188	.	.	bta-miR-2470	.	.
TCONS_00129275	XLOC_023004	16	+	993	2	j	LOC104974443	j	gene-NC_037343.1:44181974..44191026	NONBTAT028782.1	.	bta-miR-10180-3p;bta-miR-11975;bta-miR-11976;bta-miR-12002a;bta-miR-12041;bta-miR-1777a;bta-miR-1777b;bta-miR-2300a-5p;bta-miR-2320-5p;bta-miR-2381;bta-miR-2433;bta-miR-2436-3p;bta-miR-2885;bta-miR-9851	.	.
TCONS_00129328	XLOC_023014	16	+	3037	4	j	LOC101906278	j	gene-NC_037343.1:45165037..45191071	NONBTAT007912.2	.	bta-miR-10020;bta-miR-12004;bta-miR-149-5p;bta-miR-1842;bta-miR-21-3p;bta-miR-2284t-5p;bta-miR-2285q;bta-miR-2341;bta-miR-2364;bta-miR-24;bta-miR-2406;bta-miR-2442;bta-miR-532;bta-miR-8550	.	.
TCONS_00129330	XLOC_023014	16	+	408	4	j	LOC101906278	j	gene-NC_037343.1:45165037..45191071	NONBTAT007912.2	.	bta-miR-21-3p;bta-miR-2285q;bta-miR-2442;bta-miR-532;bta-miR-8550	.	.
TCONS_00129335	XLOC_023014	16	+	2898	3	j	LOC101906278	j	gene-NC_037343.1:45165037..45191071	NONBTAT007912.2	.	bta-miR-10020;bta-miR-12004;bta-miR-149-5p;bta-miR-1842;bta-miR-21-3p;bta-miR-2284t-5p;bta-miR-2341;bta-miR-2364;bta-miR-24;bta-miR-2406;bta-miR-8550	.	.
TCONS_00129336	XLOC_023014	16	+	2670	2	j	LOC101906278	j	gene-NC_037343.1:45165037..45191071	NONBTAT007912.2	.	bta-miR-10020;bta-miR-12004;bta-miR-149-5p;bta-miR-1842;bta-miR-2284t-5p;bta-miR-2341;bta-miR-2364;bta-miR-24;bta-miR-2406	.	.
TCONS_00129347	XLOC_023021	16	+	3132	2	x	CAMTA1	o	gene-NC_037343.1:45691449..45695037	.	.	bta-miR-10173-5p;bta-miR-11990;bta-miR-216b;bta-miR-221;bta-miR-2313-3p;bta-miR-2371;bta-miR-2435;bta-miR-2486-3p;bta-miR-29e;bta-miR-615	.	.
TCONS_00129810	XLOC_023078	16	+	1590	2	j	ACAP3	j	gene-NC_037343.1:51215220..51229548	.	.	bta-miR-10181-5p;bta-miR-11971;bta-miR-12011;bta-miR-2285ah-5p;bta-miR-2316;bta-miR-2360;bta-miR-2410;bta-miR-2412;bta-miR-2436-5p;bta-miR-2443;bta-miR-2450a;bta-miR-2454-5p;bta-miR-2467-3p;bta-miR-2888;bta-miR-423-5p;bta-miR-425-5p;bta-miR-503-5p;bta-miR-6519;bta-miR-6525;bta-miR-760-5p	.	.
TCONS_00129894	XLOC_023085	16	+	1443	2	j	LOC104974468	j	gene-NC_037343.1:51442226..51453289	NONBTAT028175.1	.	bta-miR-10182-5p;bta-miR-12002b;bta-miR-12059;bta-miR-1284;bta-miR-2292;bta-miR-2302;bta-miR-2311;bta-miR-2388-5p;bta-miR-2894;bta-miR-532;bta-miR-92a;bta-miR-92b	.	.
TCONS_00129895	XLOC_023085	16	+	741	4	j	LOC101904097	j	gene-NC_037343.1:51442313..51446674	NONBTAT031402.1	.	bta-miR-1777a;bta-miR-2302;bta-miR-2360;bta-miR-2430;bta-miR-2894;bta-miR-6517	.	.
TCONS_00129958	XLOC_023095	16	+	1219	2	o	CASP9	o	gene-NC_037343.1:52000541..52023460	NONBTAT007980.2	.	bta-miR-154b;bta-miR-217	.	.
TCONS_00130107	XLOC_023140	16	+	1551	2	x	LOC100299281	x	gene-NC_037343.1:59405732..59461032	.	.	bta-miR-11977;bta-miR-11996;bta-miR-21-3p;bta-miR-2285ar;bta-miR-2285bd;bta-miR-2285di;bta-miR-2334;bta-miR-2376;bta-miR-2432;bta-miR-330;bta-miR-3596	.	.
TCONS_00130108	XLOC_023140	16	+	1630	2	x	LOC100299281	x	gene-NC_037343.1:59405732..59461032	.	.	bta-miR-11977;bta-miR-11996;bta-miR-148c;bta-miR-21-3p;bta-miR-2285ar;bta-miR-2285bd;bta-miR-2285di;bta-miR-2334;bta-miR-2376;bta-miR-2432;bta-miR-330;bta-miR-3596	.	.
TCONS_00130109	XLOC_023140	16	+	1405	2	x	LOC100299281	x	gene-NC_037343.1:59405732..59461032	.	.	bta-miR-11996;bta-miR-148c;bta-miR-21-3p;bta-miR-2285ar;bta-miR-2285bd;bta-miR-2285di;bta-miR-2334;bta-miR-2376;bta-miR-3596;bta-miR-6531	.	.
TCONS_00130615	XLOC_023196	16	+	1561	2	j	LOC104974516	j	gene-NC_037343.1:70703950..70705945	NONBTAT028577.1	.	bta-miR-10172-3p;bta-miR-11986b;bta-miR-12003;bta-miR-12004;bta-miR-193a-5p;bta-miR-2311;bta-miR-2419-3p;bta-miR-3120;bta-miR-380-5p	.	.
TCONS_00130732	XLOC_023205	16	+	1890	4	j	LOC100336777	j	gene-NC_037343.1:72108622..72129714	NONBTAT031922.1	.	bta-miR-1777b;bta-miR-2294;bta-miR-2356;bta-miR-6122-5p;bta-miR-668-3p;bta-miR-7863;bta-miR-7864	.	.
TCONS_00130965	XLOC_023235	16	+	3823	2	o	LOC112441872	o	gene-NC_037343.1:76437646..76483091	.	.	bta-miR-10169-3p;bta-miR-12012;bta-miR-12046;bta-miR-1842;bta-miR-218;bta-miR-2461-5p;bta-miR-6524;bta-miR-769;bta-miR-8550	.	.
TCONS_00131178	XLOC_023287	16	+	620	2	o	CSRP1	o	gene-NC_037343.1:80878145..80887061	.	.	bta-miR-21-3p;bta-miR-6519	.	.
TCONS_00131280	XLOC_023314	16	-	3972	3	j	PLEKHA6	j	gene-NC_037343.1:1986652..2126055	NONBTAT007505.2	.	bta-miR-11971;bta-miR-11981;bta-miR-12034;bta-miR-12050;bta-miR-12053;bta-miR-12060;bta-miR-1343-3p;bta-miR-149-3p;bta-miR-1843;bta-miR-214;bta-miR-22-3p;bta-miR-2299-3p;bta-miR-2324;bta-miR-2330-5p;bta-miR-2350;bta-miR-2379;bta-miR-2439-5p;bta-miR-2443;bta-miR-2455;bta-miR-2466-3p;bta-miR-423-5p;bta-miR-4286;bta-miR-484;bta-miR-6517;bta-miR-6528;bta-miR-658;bta-miR-668-3p;bta-miR-761	.	.
TCONS_00131654	XLOC_023357	16	-	926	2	o	LOC101905630	o	gene-NC_037343.1:5920203..6005020	NONBTAT029655.1	.	bta-miR-2364;bta-miR-375	.	LIV
TCONS_00131696	XLOC_023363	16	-	814	2	x	KCNT2	o	gene-NC_037343.1:6663242..6675731	NONBTAT030153.1	.	bta-miR-12035;bta-miR-12060;bta-miR-2430	.	.
TCONS_00131697	XLOC_023363	16	-	538	2	x	KCNT2	o	gene-NC_037343.1:6663242..6675731	NONBTAT030500.1	.	bta-miR-12035;bta-miR-671	.	.
TCONS_00131701	XLOC_023367	16	-	777	2	u	.	j	gene-NC_037343.1:7968096..7977538	NONBTAT032007.1	.	bta-miR-2434	.	.
TCONS_00131707	XLOC_023373	16	-	635	2	u	.	i	gene-NC_037343.1:11748391..11837238	NONBTAT023180.2	.	bta-miR-2455	.	.
TCONS_00131738	XLOC_023377	16	-	555	2	u	.	=	gene-NC_037343.1:12384861..12391016	.	.	bta-miR-12004;bta-miR-2285ck;bta-miR-2285dm;bta-miR-2461-5p;bta-miR-328	.	.
TCONS_00131765	XLOC_023387	16	-	2017	5	j	LOC100848959	j	gene-NC_037343.1:15138177..15142382	.	.	bta-miR-10179-5p;bta-miR-1251;bta-miR-2328-5p;bta-miR-2400;bta-miR-2406;bta-miR-2433;bta-miR-2442;bta-miR-2457;bta-miR-2466-3p;bta-miR-6528;bta-miR-664a	.	.
TCONS_00131766	XLOC_023387	16	-	2588	4	j	LOC100848959	j	gene-NC_037343.1:15138177..15142382	.	.	bta-miR-10179-5p;bta-miR-12059;bta-miR-1251;bta-miR-2328-5p;bta-miR-2400;bta-miR-2406;bta-miR-2433;bta-miR-2442;bta-miR-2457;bta-miR-2466-3p;bta-miR-6528;bta-miR-664a	.	.
TCONS_00131771	XLOC_023392	16	-	674	4	x	LOC112441932	o	gene-NC_037343.1:18635098..18635512	.	.	bta-miR-2285b	.	.
TCONS_00131772	XLOC_023392	16	-	659	3	x	LOC112441932	o	gene-NC_037343.1:18635098..18635512	NONBTAT027388.1	.	bta-miR-12035;bta-miR-12038;bta-miR-2285b;bta-miR-362-5p;bta-miR-760-5p	.	.
TCONS_00131773	XLOC_023392	16	-	495	2	x	LOC112441932	o	gene-NC_037343.1:18635098..18635512	NONBTAT027388.1	.	bta-miR-12035;bta-miR-12038;bta-miR-2285b;bta-miR-362-5p	.	.
TCONS_00131829	XLOC_023404	16	-	886	4	u	.	x	gene-NC_037343.1:22588815..22598645	.	.	.	.	.
TCONS_00131926	XLOC_023421	16	-	792	3	u	.	=	gene-NC_037343.1:26585028..26626861	.	.	bta-miR-10175-3p;bta-miR-2418	.	.
TCONS_00132106	XLOC_023436	16	-	672	2	o	PYCR2	o	gene-NC_037343.1:28945412..28949451	.	.	bta-miR-10178-5p;bta-miR-1193;bta-miR-12035;bta-miR-1248;bta-miR-154b;bta-miR-2306;bta-miR-2461-5p;bta-miR-2897	.	.
TCONS_00132282	XLOC_023458	16	-	1741	2	o	CATSPERE	o	gene-NC_037343.1:32580283..32737218	NONBTAT007770.2	.	bta-miR-195;bta-miR-2285cy;bta-miR-2285t;bta-miR-2350;bta-miR-23b-5p;bta-miR-539	.	.
TCONS_00132366	XLOC_023475	16	-	992	2	u	.	u	.	NONBTAT028510.1	.	bta-miR-11989;bta-miR-12000;bta-miR-2374;bta-miR-27a-5p;bta-miR-455-3p	.	.
TCONS_00132468	XLOC_023485	16	-	278	2	o	LOC107133234	o	gene-NC_037343.1:38756102..38756684	.	.	bta-miR-141;bta-miR-200a;bta-miR-2324	.	.
TCONS_00132469	XLOC_023486	16	-	374	2	x	FMO1	x	gene-NC_037343.1:38801860..38849076	.	.	.	.	.
TCONS_00132505	XLOC_023504	16	-	682	4	u	.	j	gene-NC_037343.1:41109177..41109985	NONBTAT030358.1	.	bta-miR-12034;bta-miR-1343-5p;bta-miR-2376;bta-miR-2415-5p;bta-miR-2430;bta-miR-29a;bta-miR-29b;bta-miR-29c;bta-miR-29d-3p	.	.
TCONS_00132783	XLOC_023522	16	-	1325	4	u	.	j	gene-NC_037343.1:42292444..42295576	NONBTAT027642.1	.	bta-miR-219-3p;bta-miR-2364;bta-miR-2439-3p;bta-miR-338;bta-miR-760-5p	.	.
TCONS_00132784	XLOC_023522	16	-	1606	5	u	.	j	gene-NC_037343.1:42292444..42295576	NONBTAT027642.1	.	bta-miR-11989;bta-miR-12049;bta-miR-219-3p;bta-miR-2364;bta-miR-2439-3p;bta-miR-338;bta-miR-760-5p	.	.
TCONS_00132785	XLOC_023522	16	-	1450	4	u	.	j	gene-NC_037343.1:42292444..42295576	NONBTAT027642.1	.	bta-miR-11989;bta-miR-12049;bta-miR-219-3p;bta-miR-2439-3p;bta-miR-338;bta-miR-760-5p	.	.
TCONS_00132786	XLOC_023522	16	-	1491	4	u	.	j	gene-NC_037343.1:42292444..42295576	NONBTAT027642.1	.	bta-miR-11989;bta-miR-12049;bta-miR-219-3p;bta-miR-2439-3p;bta-miR-338;bta-miR-760-5p	.	.
TCONS_00132910	XLOC_023535	16	-	493	2	o	NMNAT1	o	gene-NC_037343.1:43570969..43600249	NONBTAT027906.1	.	bta-miR-195	.	.
TCONS_00133018	XLOC_023551	16	-	690	2	x	ERRFI1	o	gene-NC_037343.1:45352217..45352762	.	.	bta-miR-195;bta-miR-2381	.	.
TCONS_00133093	XLOC_023556	16	-	3335	2	j	CAMTA1	j	gene-NC_037343.1:45618310..46612359	.	.	bta-miR-10166-5p;bta-miR-10174-3p;bta-miR-106b;bta-miR-2334;bta-miR-2349;bta-miR-23a;bta-miR-23b-3p;bta-miR-382;bta-miR-582;bta-miR-93	.	.
TCONS_00133094	XLOC_023556	16	-	3323	2	j	CAMTA1	j	gene-NC_037343.1:45618310..46612359	.	.	bta-miR-10166-5p;bta-miR-10174-3p;bta-miR-106b;bta-miR-2334;bta-miR-2349;bta-miR-23a;bta-miR-23b-3p;bta-miR-382;bta-miR-582;bta-miR-93	.	.
TCONS_00133537	XLOC_023614	16	-	425	2	o	SAMD11	o	gene-NC_037343.1:51498144..51508166	.	.	bta-miR-11990;bta-miR-12011;bta-miR-152;bta-miR-2415-3p;bta-miR-2904;bta-miR-331-3p;bta-miR-664a	.	.
TCONS_00133781	XLOC_023645	16	-	691	11	j	LOC100848315	j	gene-NC_037343.1:55234405..55238240	NONBTAT008020.2	.	bta-miR-10161-5p;bta-miR-16a;bta-miR-23b-5p;bta-miR-2483-3p;bta-miR-4523;bta-miR-4680	.	.
TCONS_00133782	XLOC_023645	16	-	692	11	j	LOC100848315	j	gene-NC_037343.1:55234405..55238240	NONBTAT008020.2	.	bta-miR-10161-5p;bta-miR-16a;bta-miR-23b-5p;bta-miR-2483-3p;bta-miR-4523;bta-miR-4680	.	.
TCONS_00133783	XLOC_023645	16	-	691	11	j	LOC100848315	j	gene-NC_037343.1:55234405..55238240	NONBTAT008020.2	.	bta-miR-10161-5p;bta-miR-23b-5p;bta-miR-2483-3p;bta-miR-4523;bta-miR-4680	.	.
TCONS_00133786	XLOC_023645	16	-	931	10	j	LOC100848315	j	gene-NC_037343.1:55234405..55238240	NONBTAT008024.2	.	bta-miR-10161-5p;bta-miR-23b-5p;bta-miR-2461-3p;bta-miR-4680	.	.
TCONS_00133787	XLOC_023645	16	-	678	8	j	LOC100848315	j	gene-NC_037343.1:55234405..55238240	NONBTAT008024.2	.	bta-miR-10161-5p;bta-miR-23b-5p;bta-miR-2483-3p;bta-miR-4680	.	.
TCONS_00133788	XLOC_023645	16	-	598	11	j	LOC100848315	j	gene-NC_037343.1:55234405..55238240	NONBTAT008020.2	.	bta-miR-10161-5p;bta-miR-23b-5p;bta-miR-2483-3p;bta-miR-4680	.	.
TCONS_00133808	XLOC_023655	16	-	2347	2	o	RC3H1	o	gene-NC_037343.1:55289987..55365811	NONBTAT030360.1	.	bta-miR-12017;bta-miR-2305;bta-miR-2888	.	.
TCONS_00133976	XLOC_023676	16	-	1781	2	j	LOC100299281	j	gene-NC_037343.1:59405732..59461032	.	.	bta-miR-2339;bta-miR-2406;bta-miR-2898;bta-miR-487a	.	.
TCONS_00133977	XLOC_023676	16	-	1845	2	j	LOC100299281	j	gene-NC_037343.1:59405732..59461032	NONBTAT028233.1	.	bta-miR-215;bta-miR-2339;bta-miR-2406;bta-miR-2898;bta-miR-487a	.	.
TCONS_00133978	XLOC_023676	16	-	1802	2	j	LOC100299281	j	gene-NC_037343.1:59405732..59461032	.	.	bta-miR-21-3p;bta-miR-2334;bta-miR-2339;bta-miR-2406;bta-miR-2898;bta-miR-487a;bta-miR-6775	.	.
TCONS_00134007	XLOC_023685	16	-	522	2	u	.	j	gene-NC_037343.1:60291957..60302542	.	.	bta-miR-2287	.	.
TCONS_00134054	XLOC_023699	16	-	944	2	j	LOC104974498	j	gene-NC_037343.1:62930247..62935979	.	.	bta-miR-10172-3p;bta-miR-1777a;bta-miR-1777b;bta-miR-2295;bta-miR-2881	.	.
TCONS_00134094	XLOC_023712	16	-	1675	2	x	LAMC1	o	gene-NC_037343.1:63985556..64060859	.	.	bta-miR-11989;bta-miR-12019;bta-miR-12059;bta-miR-2337;bta-miR-2379;bta-miR-2437;bta-miR-2442;bta-miR-2454-3p;bta-miR-7864	.	.
TCONS_00134135	XLOC_023720	16	-	3837	2	o	EDEM3	o	gene-NC_037343.1:65719554..65792399	NONBTAT022242.2	.	bta-miR-10164-3p;bta-miR-103;bta-miR-107;bta-miR-11989;bta-miR-145;bta-miR-146a;bta-miR-186;bta-miR-2308;bta-miR-2319b;bta-miR-2364;bta-miR-2414;bta-miR-2416;bta-miR-2428;bta-miR-2461-5p;bta-miR-2466-3p;bta-miR-450b;bta-miR-6530;bta-miR-760-5p	.	.
TCONS_00134307	XLOC_023745	16	-	770	2	u	.	u	.	.	.	bta-miR-2461-5p;bta-miR-758	.	.
TCONS_00134314	XLOC_023745	16	-	989	2	u	.	u	.	NONBTAT027415.1	.	bta-miR-12048;bta-miR-2344;bta-miR-2430;bta-miR-2475;bta-miR-455-3p	.	.
TCONS_00134315	XLOC_023745	16	-	1522	5	u	.	u	.	NONBTAT027415.1	.	bta-miR-12048;bta-miR-2344;bta-miR-2387;bta-miR-2430;bta-miR-2475;bta-miR-455-3p	.	.
TCONS_00134348	XLOC_023749	16	-	3140	2	u	.	j	gene-NC_037343.1:70598781..70640047	NONBTAT008195.2	.	bta-miR-12060;bta-miR-2346;bta-miR-2411-5p;bta-miR-2439-5p;bta-miR-2486-5p;bta-miR-453;bta-miR-500	.	.
TCONS_00134450	XLOC_023765	16	-	1095	2	o	LOC101907023	o	gene-NC_037343.1:71836449..71839229	.	.	bta-miR-11998;bta-miR-11999;bta-miR-2378;bta-miR-2431-3p;bta-miR-2431-5p;bta-miR-453	.	.
TCONS_00134472	XLOC_023770	16	-	452	2	x	KCNH1	o	gene-NC_037343.1:72205449..72205925	NONBTAT029158.1	.	bta-miR-2467-3p	.	.
TCONS_00134563	XLOC_023780	16	-	633	3	j	G0S2	j	gene-NC_037343.1:73640793..73641791	.	.	bta-miR-10020;bta-miR-2350;bta-miR-2400	.	.
TCONS_00134564	XLOC_023780	16	-	633	3	j	G0S2	j	gene-NC_037343.1:73640793..73641791	.	.	bta-miR-10020;bta-miR-2350;bta-miR-2400	.	.
TCONS_00134566	XLOC_023781	16	-	520	3	x	LAMB3	j	gene-NC_037343.1:73659783..73663969	.	.	bta-miR-10175-3p;bta-miR-2449;bta-miR-2465	.	.
TCONS_00134568	XLOC_023781	16	-	386	2	x	LAMB3	j	gene-NC_037343.1:73659783..73663969	.	.	.	.	.
TCONS_00134594	XLOC_023788	16	-	794	2	j	LOC112441797	j	gene-NC_037343.1:74904026..74905401	.	.	bta-miR-12051;bta-miR-1301;bta-miR-2311;bta-miR-2364	.	.
TCONS_00134595	XLOC_023789	16	-	1225	4	u	.	o	gene-NC_037343.1:74914904..75031717	.	.	bta-miR-11990;bta-miR-504	.	.
TCONS_00134596	XLOC_023789	16	-	684	3	u	.	o	gene-NC_037343.1:74914904..75031717	.	.	bta-miR-2395;bta-miR-24-3p	.	.
TCONS_00134599	XLOC_023790	16	-	1455	2	j	LOC100848665	j	gene-NC_037343.1:75494004..75509972	.	.	bta-miR-1777b;bta-miR-2285ah-5p;bta-miR-2309;bta-miR-2379;bta-miR-2881;bta-miR-574	.	.
TCONS_00134600	XLOC_023790	16	-	1568	3	j	LOC100848665	j	gene-NC_037343.1:75494004..75509972	.	.	bta-miR-134;bta-miR-1777b;bta-miR-2285ah-5p;bta-miR-2309;bta-miR-2379;bta-miR-2881;bta-miR-574	.	.
TCONS_00134607	XLOC_023792	16	-	2630	2	j	CD46	j	gene-NC_037343.1:75582024..75621156	NONBTAT008250.2	.	bta-miR-10172-3p;bta-miR-1224;bta-miR-199b;bta-miR-2313-3p;bta-miR-2400;bta-miR-3533	.	.
TCONS_00135035	XLOC_023839	16	-	1246	2	x	CSRP1	o	gene-NC_037343.1:80847638..80851108	.	.	bta-miR-1197;bta-miR-12017;bta-miR-12042;bta-miR-12045;bta-miR-155;bta-miR-2306;bta-miR-2320-5p;bta-miR-2347;bta-miR-2364;bta-miR-2368-5p;bta-miR-2456	.	MUS
TCONS_00135158	XLOC_023933	17	+	551	2	o	CPE	o	gene-NC_037344.1:573310..721446	.	.	bta-miR-135a;bta-miR-135b;bta-miR-2334	.	.
TCONS_00135232	XLOC_023948	17	+	2586	2	o	RNF175	o	gene-NC_037344.1:3884694..3950853	NONBTAT030574.1	.	bta-miR-10173-5p;bta-miR-12056;bta-miR-2331-3p;bta-miR-2340;bta-miR-2486-5p;bta-miR-3431;bta-miR-574;bta-miR-760-5p	.	.
TCONS_00135236	XLOC_023951	17	+	2228	2	j	LOC112442011	j	gene-NC_037344.1:4711675..4718855	NONBTAT031165.1	.	bta-miR-10165-5p;bta-miR-1197;bta-miR-11973;bta-miR-11981;bta-miR-12061;bta-miR-126-3p;bta-miR-1284;bta-miR-147;bta-miR-155;bta-miR-210;bta-miR-2309;bta-miR-2406;bta-miR-2440;bta-miR-2455;bta-miR-2466-3p;bta-miR-345-5p;bta-miR-412	.	.
TCONS_00135457	XLOC_023990	17	+	903	2	x	IL15	o	gene-NC_037344.1:16090432..16143404	NONBTAT026662.2	.	bta-miR-10175-3p;bta-miR-2404;bta-miR-2443;bta-miR-2465	.	.
TCONS_00135495	XLOC_024000	17	+	2186	6	j	LOC107133280	j	gene-NC_037344.1:17326848..17513739	NONBTAT008468.2	.	bta-miR-11978;bta-miR-11999;bta-miR-12033;bta-miR-12036;bta-miR-149-5p;bta-miR-217;bta-miR-2410;bta-miR-2442;bta-miR-2459;bta-miR-6517	.	.
TCONS_00135497	XLOC_024000	17	+	1503	6	j	LOC107133280	j	gene-NC_037344.1:17326848..17513739	NONBTAT028593.1	.	bta-miR-10165-5p;bta-miR-10172-5p;bta-miR-12033;bta-miR-1284;bta-miR-2353;bta-miR-2377;bta-miR-2442	.	.
TCONS_00135598	XLOC_024020	17	+	3072	4	j	LOC101902922	j	gene-NC_037344.1:28935170..28944634	NONBTAT008515.2	.	bta-miR-12003;bta-miR-12004;bta-miR-12017;bta-miR-2442;bta-miR-365-5p;bta-miR-409b;bta-miR-574;bta-miR-6517;bta-miR-760-3p	.	.
TCONS_00135612	XLOC_024024	17	+	2798	2	o	PGRMC2	o	gene-NC_037344.1:29460296..29479909	.	.	bta-miR-139;bta-miR-2313-3p;bta-miR-342;bta-miR-761	.	.
TCONS_00135643	XLOC_024029	17	+	549	2	j	LOC112442024	j	gene-NC_037344.1:29792092..29816685	NONBTAT031363.1	.	bta-miR-12055;bta-miR-338	.	.
TCONS_00135659	XLOC_024033	17	+	1708	2	j	LOC112442026	j	gene-NC_037344.1:34274266..34275963	NONBTAT026662.2	.	bta-miR-148b;bta-miR-188;bta-miR-193a-5p;bta-miR-2284s;bta-miR-2285ck;bta-miR-2364;bta-miR-338;bta-miR-34b;bta-miR-34c;bta-miR-449a;bta-miR-449b;bta-miR-449c	.	.
TCONS_00135723	XLOC_024041	17	+	2098	2	o	FSTL5	o	gene-NC_037344.1:36260832..37191061	.	.	bta-miR-12033;bta-miR-27a-5p;bta-miR-664a	.	.
TCONS_00135728	XLOC_024046	17	+	1484	5	j	LOC101904878	j	gene-NC_037344.1:40236436..40239822	NONBTAT029699.1	.	bta-miR-100;bta-miR-10173-5p;bta-miR-11983;bta-miR-12049;bta-miR-1584-5p;bta-miR-1835;bta-miR-2340;bta-miR-2373-3p;bta-miR-2374;bta-miR-2412;bta-miR-2453;bta-miR-2888;bta-miR-99a-5p	.	.
TCONS_00135911	XLOC_024078	17	+	836	2	x	ULK1	x	gene-NC_037344.1:45176717..45199668	.	.	bta-miR-2320-5p;bta-miR-2431-3p;bta-miR-2467-3p	.	.
TCONS_00135916	XLOC_024082	17	+	1289	2	u	.	u	.	NONBTAT028947.1	.	bta-miR-12010;bta-miR-129;bta-miR-129-5p;bta-miR-1835;bta-miR-219-3p;bta-miR-2305;bta-miR-2357;bta-miR-2430;bta-miR-2461-5p;bta-miR-2471-5p;bta-miR-6120-5p;bta-miR-6517	.	PIT
TCONS_00135957	XLOC_024089	17	+	414	2	x	GLT1D1	x	gene-NC_037344.1:48168965..48286487	NONBTAT026662.2	.	bta-miR-11989	.	.
TCONS_00135988	XLOC_024101	17	+	942	2	o	SCARB1	o	gene-NC_037344.1:50929249..51022466	.	.	bta-miR-10179-5p;bta-miR-12058;bta-miR-2287;bta-miR-2320-5p;bta-miR-2377;bta-miR-2425-5p;bta-miR-2447;bta-miR-339a;bta-miR-339b;bta-miR-670;bta-miR-874	.	.
TCONS_00136383	XLOC_024134	17	+	498	2	x	WDR66	o	gene-NC_037344.1:53300069..53302285	.	.	bta-miR-11985	.	.
TCONS_00136721	XLOC_024172	17	+	735	2	j	LOC104974658	j	gene-NC_037344.1:58303968..58304995	.	.	bta-miR-12010;bta-miR-148d	.	.
TCONS_00136723	XLOC_024172	17	+	429	2	j	LOC104974658	j	gene-NC_037344.1:58303968..58304995	.	.	bta-miR-148d	.	.
TCONS_00136786	XLOC_024181	17	+	1390	4	u	.	u	.	.	.	bta-miR-10165-5p;bta-miR-12003;bta-miR-12052;bta-miR-2285ac;bta-miR-2285bl;bta-miR-2285c;bta-miR-2285ci;bta-miR-2285co;bta-miR-2285d;bta-miR-2285e;bta-miR-2285f;bta-miR-2287;bta-miR-2294;bta-miR-2400;bta-miR-2438;bta-miR-449d	.	.
TCONS_00136787	XLOC_024181	17	+	1478	7	u	.	u	.	NONBTAT030040.1	.	bta-miR-12003;bta-miR-12052;bta-miR-1777a;bta-miR-2285ac;bta-miR-2285bl;bta-miR-2285c;bta-miR-2285ci;bta-miR-2285co;bta-miR-2285d;bta-miR-2285e;bta-miR-2285f;bta-miR-2294;bta-miR-2340;bta-miR-2402;bta-miR-449d	.	.
TCONS_00136789	XLOC_024181	17	+	2057	4	u	.	u	.	NONBTAT030040.1	.	bta-miR-12003;bta-miR-12007;bta-miR-12012;bta-miR-12052;bta-miR-2285ac;bta-miR-2285ao;bta-miR-2285bl;bta-miR-2285c;bta-miR-2285ci;bta-miR-2285co;bta-miR-2285d;bta-miR-2285e;bta-miR-2285f;bta-miR-2340;bta-miR-2402;bta-miR-2410;bta-miR-3154;bta-miR-3956;bta-miR-763	.	.
TCONS_00136790	XLOC_024181	17	+	1835	5	u	.	u	.	NONBTAT030040.1	.	bta-miR-12003;bta-miR-12007;bta-miR-12012;bta-miR-12052;bta-miR-2285ac;bta-miR-2285ao;bta-miR-2285bl;bta-miR-2285c;bta-miR-2285ci;bta-miR-2285co;bta-miR-2285d;bta-miR-2285e;bta-miR-2285f;bta-miR-2340;bta-miR-2402;bta-miR-2410;bta-miR-3154;bta-miR-3956;bta-miR-763	.	.
TCONS_00136994	XLOC_024208	17	+	1079	3	j	LOC101902124	j	gene-NC_037344.1:62288317..62391883	NONBTAT028919.1	.	bta-miR-11974;bta-miR-12006;bta-miR-2366;bta-miR-2373-3p;bta-miR-455-3p;bta-miR-669	.	.
TCONS_00136995	XLOC_024208	17	+	389	4	j	LOC101902124	j	gene-NC_037344.1:62288317..62391883	.	.	bta-miR-2904;bta-miR-935	.	.
TCONS_00137041	XLOC_024216	17	+	2239	4	j	LOC112441980	j	gene-NC_037344.1:62686457..62689266	NONBTAT028672.1	.	bta-miR-11972;bta-miR-17-3p;bta-miR-2284o;bta-miR-2295;bta-miR-2330-5p;bta-miR-2376;bta-miR-2436-3p;bta-miR-2472;bta-miR-2881;bta-miR-29b	.	.
TCONS_00137064	XLOC_024221	17	+	5537	2	o	RNF10	o	gene-NC_037344.1:62816654..62850322	.	.	bta-miR-101;bta-miR-10169-3p;bta-miR-10176-5p;bta-miR-10179-5p;bta-miR-11972;bta-miR-11989;bta-miR-12014;bta-miR-12035;bta-miR-12049;bta-miR-12060;bta-miR-1224;bta-miR-126-3p;bta-miR-130b;bta-miR-138;bta-miR-149-5p;bta-miR-1777b;bta-miR-214;bta-miR-2285af;bta-miR-2305;bta-miR-2323;bta-miR-2333;bta-miR-2366;bta-miR-2373-3p;bta-miR-2373-5p;bta-miR-2379;bta-miR-2381;bta-miR-2430;bta-miR-2439-3p;bta-…	.	.
TCONS_00137065	XLOC_024220	17	+	953	2	o	RNF10	o	gene-NC_037344.1:62816654..62850322	.	.	bta-miR-12012;bta-miR-199a-3p;bta-miR-2324;bta-miR-2360	.	.
TCONS_00137088	XLOC_024226	17	+	1271	2	o	HNF1A	o	gene-NC_037344.1:63166274..63183586	NONBTAT031946.1	.	bta-miR-11989;bta-miR-12022;bta-miR-2285ah-5p;bta-miR-2285z;bta-miR-2314;bta-miR-2343;bta-miR-455-3p	.	.
TCONS_00137321	XLOC_024257	17	+	575	2	o	CRYBA4	o	gene-NC_037344.1:66268780..66275044	.	.	bta-miR-10163-3p;bta-miR-10175-5p;bta-miR-11982;bta-miR-11990;bta-miR-193b;bta-miR-2331-5p;bta-miR-9851	.	.
TCONS_00137336	XLOC_024261	17	+	1066	5	u	.	o	gene-NC_037344.1:66678932..66681801	NONBTAT026662.2	.	bta-miR-11990;bta-miR-2406;bta-miR-338;bta-miR-6528	.	.
TCONS_00137337	XLOC_024262	17	+	1642	2	u	.	u	.	.	.	bta-miR-12010;bta-miR-12056;bta-miR-12059;bta-miR-1584-3p;bta-miR-2285aj-5p;bta-miR-2334;bta-miR-2338;bta-miR-2368-5p;bta-miR-2392;bta-miR-2418;bta-miR-2461-5p;bta-miR-328;bta-miR-363	.	.
TCONS_00137338	XLOC_024262	17	+	1515	2	u	.	u	.	.	.	bta-miR-12010;bta-miR-12059;bta-miR-1584-3p;bta-miR-2285aj-5p;bta-miR-2334;bta-miR-2392;bta-miR-2418;bta-miR-2461-5p;bta-miR-363	.	.
TCONS_00137403	XLOC_024275	17	+	1226	2	u	.	=	gene-NC_037344.1:68647220..68660315	NONBTAT028688.1	.	bta-miR-12011;bta-miR-12015;bta-miR-12043;bta-miR-2340;bta-miR-2430;bta-miR-2439-5p;bta-miR-24-3p;bta-miR-2898;bta-miR-3154;bta-miR-329b;bta-miR-339a	.	.
TCONS_00137404	XLOC_024275	17	+	542	2	u	.	j	gene-NC_037344.1:68647220..68660315	NONBTAT028687.1	.	bta-miR-2439-5p;bta-miR-24-3p;bta-miR-3154;bta-miR-329b;bta-miR-339a	.	.
TCONS_00137423	XLOC_024278	17	+	689	2	x	NIPSNAP1	x	gene-NC_037344.1:68732896..68748582	.	.	bta-miR-12059;bta-miR-2348;bta-miR-28;bta-miR-6535;bta-miR-708	.	.
TCONS_00137550	XLOC_024296	17	+	4693	3	j	TUG1	j	gene-NC_037344.1:69861389..69871056	NONBTAT028599.1	.	bta-miR-10168-5p;bta-miR-11990;bta-miR-11996;bta-miR-12029;bta-miR-12053;bta-miR-12057;bta-miR-188;bta-miR-200b;bta-miR-200c;bta-miR-222;bta-miR-2285aj-5p;bta-miR-2375;bta-miR-2441;bta-miR-2895;bta-miR-3154	.	.
TCONS_00137551	XLOC_024296	17	+	6856	3	j	TUG1	=	gene-NC_037344.1:69861389..69871056	NONBTAT028599.1	.	bta-miR-10168-5p;bta-miR-11990;bta-miR-11996;bta-miR-12017;bta-miR-12029;bta-miR-12053;bta-miR-12057;bta-miR-188;bta-miR-200b;bta-miR-200c;bta-miR-222;bta-miR-2285aj-5p;bta-miR-2375;bta-miR-2439-3p;bta-miR-2441;bta-miR-2895;bta-miR-29b;bta-miR-29c;bta-miR-3154;bta-miR-378;bta-miR-378c	.	.
TCONS_00137552	XLOC_024296	17	+	6698	3	j	TUG1	j	gene-NC_037344.1:69861389..69871056	NONBTAT028599.1	.	bta-miR-10168-5p;bta-miR-11990;bta-miR-11996;bta-miR-12017;bta-miR-12029;bta-miR-12053;bta-miR-12057;bta-miR-188;bta-miR-200b;bta-miR-200c;bta-miR-222;bta-miR-2285aj-5p;bta-miR-2375;bta-miR-2441;bta-miR-2895;bta-miR-29b;bta-miR-29c;bta-miR-3154;bta-miR-378;bta-miR-378c	.	.
TCONS_00137553	XLOC_024296	17	+	8435	2	j	TUG1	j	gene-NC_037344.1:69861389..69871056	NONBTAT028599.1	.	bta-miR-10168-5p;bta-miR-11978;bta-miR-11990;bta-miR-11996;bta-miR-12017;bta-miR-12029;bta-miR-12053;bta-miR-12057;bta-miR-188;bta-miR-200b;bta-miR-200c;bta-miR-222;bta-miR-2285aj-5p;bta-miR-2375;bta-miR-2441;bta-miR-2895;bta-miR-29b;bta-miR-29c;bta-miR-3154;bta-miR-376b;bta-miR-378;bta-miR-378c	.	.
TCONS_00137555	XLOC_024296	17	+	5225	3	j	TUG1	j	gene-NC_037344.1:69861389..69871056	NONBTAT028599.1	.	bta-miR-10168-5p;bta-miR-11990;bta-miR-11996;bta-miR-12029;bta-miR-12053;bta-miR-12057;bta-miR-188;bta-miR-200b;bta-miR-200c;bta-miR-222;bta-miR-2285aj-5p;bta-miR-2375;bta-miR-2441;bta-miR-2895;bta-miR-3154	.	.
TCONS_00137801	XLOC_024349	17	+	744	3	u	.	j	gene-NC_037344.1:71479140..71486522	.	.	bta-miR-12010;bta-miR-12055;bta-miR-1291;bta-miR-149-5p;bta-miR-2334;bta-miR-2438;bta-miR-2467-3p;bta-miR-2889;bta-miR-326;bta-miR-664a;bta-miR-9851	.	.
TCONS_00137896	XLOC_024363	17	+	395	2	o	SERPIND1	o	gene-NC_037344.1:72232049..72238750	.	.	bta-miR-10180-3p;bta-miR-2455;bta-miR-6523a;bta-miR-874	.	.
TCONS_00137953	XLOC_024371	17	+	2032	3	j	LOC100848324	j	gene-NC_037344.1:72378180..72382216	NONBTAT026662.2	.	bta-miR-10165-5p;bta-miR-11986b;bta-miR-11989;bta-miR-12043;bta-miR-12062;bta-miR-186;bta-miR-187;bta-miR-197;bta-miR-2285bb;bta-miR-2330-5p;bta-miR-2406;bta-miR-2448-3p;bta-miR-2903;bta-miR-31;bta-miR-338	.	.
TCONS_00138011	XLOC_024380	17	+	275	2	o	CDC45	o	gene-NC_037344.1:72716425..72732364	.	.	bta-miR-12045	.	.
TCONS_00138097	XLOC_024404	17	-	3561	2	u	.	u	.	NONBTAT026662.2	.	bta-miR-11986c;bta-miR-12032;bta-miR-2285ck;bta-miR-2343;bta-miR-2366;bta-miR-2395;bta-miR-2430;bta-miR-2465;bta-miR-2485;bta-miR-342;bta-miR-455-3p;bta-miR-574;bta-miR-876	.	.
TCONS_00138116	XLOC_024407	17	-	344	3	u	.	x	gene-NC_037344.1:568399..573350	NONBTAT008301.2	.	bta-miR-1179;bta-miR-187	.	.
TCONS_00138117	XLOC_024408	17	-	5254	2	x	MAP9	x	gene-NC_037344.1:1930673..1977178	NONBTAT008306.2	bta-mir-11986	bta-miR-10165-5p;bta-miR-10168-5p;bta-miR-11988;bta-miR-11993;bta-miR-12035;bta-miR-1296;bta-miR-219b-3p;bta-miR-2303;bta-miR-2305;bta-miR-2380;bta-miR-2392;bta-miR-2411-3p;bta-miR-2484;bta-miR-3154;bta-miR-32;bta-miR-365-5p;bta-miR-383;bta-miR-455-3p;bta-miR-628;bta-miR-6526	.	.
TCONS_00138118	XLOC_024408	17	-	3447	3	x	MAP9	x	gene-NC_037344.1:1930673..1977178	NONBTAT008306.2	bta-mir-11986	bta-miR-10165-5p;bta-miR-10168-5p;bta-miR-11988;bta-miR-11993;bta-miR-219b-3p;bta-miR-2303;bta-miR-2305;bta-miR-2392;bta-miR-2394;bta-miR-2411-3p;bta-miR-2484;bta-miR-3154;bta-miR-32;bta-miR-365-5p;bta-miR-455-3p	.	.
TCONS_00138168	XLOC_024414	17	-	262	2	x	FGA	x	gene-NC_037344.1:2860738..2868865	.	.	bta-miR-12051;bta-miR-151-3p	.	.
TCONS_00138420	XLOC_024445	17	-	709	2	j	LOC104974569	j	gene-NC_037344.1:9581838..9583431	.	.	bta-miR-11986;bta-miR-1777a;bta-miR-874	.	.
TCONS_00138701	XLOC_024492	17	-	756	4	u	.	j	gene-NC_037344.1:18465757..18475738	NONBTAT026662.2	.	bta-miR-2430;bta-miR-2442;bta-miR-484	.	.
TCONS_00138702	XLOC_024492	17	-	789	4	u	.	o	gene-NC_037344.1:18465757..18475738	NONBTAT026662.2	.	bta-miR-2430;bta-miR-2442;bta-miR-484	.	.
TCONS_00138703	XLOC_024492	17	-	838	4	u	.	j	gene-NC_037344.1:18465757..18475738	NONBTAT026662.2	.	bta-miR-2430;bta-miR-2442;bta-miR-484	.	.
TCONS_00139257	XLOC_024555	17	-	661	2	u	.	u	.	.	.	bta-miR-2324	.	.
TCONS_00139325	XLOC_024563	17	-	1765	2	o	GUCY1A1	o	gene-NC_037344.1:43601204..43673445	NONBTAT008610.2	.	bta-miR-2362	.	.
TCONS_00139348	XLOC_024567	17	-	1765	2	o	ANHX	o	gene-NC_037344.1:44283797..44299462	NONBTAT028639.1	.	bta-miR-106b;bta-miR-12002b;bta-miR-1721;bta-miR-2422	.	.
TCONS_00139355	XLOC_024570	17	-	1549	2	o	ANHX	o	gene-NC_037344.1:44283797..44299462	.	.	bta-miR-10165-5p;bta-miR-12011;bta-miR-12051;bta-miR-1584-5p;bta-miR-1777a;bta-miR-2376;bta-miR-2412;bta-miR-4449	.	.
TCONS_00139567	XLOC_024592	17	-	560	3	u	.	u	.	.	.	bta-miR-2284w;bta-miR-2329-3p;bta-miR-493	.	.
TCONS_00139568	XLOC_024592	17	-	630	2	u	.	u	.	.	.	bta-miR-2284w	.	.
TCONS_00139589	XLOC_024599	17	-	833	3	u	.	j	gene-NC_037344.1:47037715..47040175	NONBTAT027318.1	.	bta-miR-125a;bta-miR-125b;bta-miR-2338;bta-miR-2442;bta-miR-367;bta-miR-669	.	.
TCONS_00139590	XLOC_024599	17	-	1029	4	u	.	j	gene-NC_037344.1:47037715..47040175	NONBTAT027318.1	.	bta-miR-125a;bta-miR-125b;bta-miR-2338;bta-miR-2340;bta-miR-2382-3p;bta-miR-2442;bta-miR-367;bta-miR-6517;bta-miR-669	.	.
TCONS_00139621	XLOC_024604	17	-	1048	5	o	TRNAC-GCA	j	gene-NC_037344.1:49397025..49398797	.	.	bta-miR-1301;bta-miR-136;bta-miR-2370-5p;bta-miR-2471-5p;bta-miR-383	.	.
TCONS_00139624	XLOC_024604	17	-	837	4	u	.	j	gene-NC_037344.1:49336524..49397013	.	.	bta-miR-1301;bta-miR-136;bta-miR-2370-5p;bta-miR-2471-5p;bta-miR-383	.	.
TCONS_00139626	XLOC_024606	17	-	1531	3	j	LOC101907386	j	gene-NC_037344.1:49985961..49992599	NONBTAT031995.1	.	bta-miR-11972;bta-miR-12019;bta-miR-12031;bta-miR-12038;bta-miR-12046;bta-miR-12050;bta-miR-12060;bta-miR-12062;bta-miR-127;bta-miR-1301;bta-miR-2330-5p;bta-miR-2364;bta-miR-2373-5p;bta-miR-2406;bta-miR-2465;bta-miR-2467-5p;bta-miR-27a-5p;bta-miR-31	.	.
TCONS_00139693	XLOC_024613	17	-	1732	2	x	SCARB1	j	gene-NC_037344.1:50924544..50931802	NONBTAT031990.1	.	bta-miR-10168-5p;bta-miR-11986b;bta-miR-11989;bta-miR-2347;bta-miR-27a-5p;bta-miR-339a;bta-miR-502b	.	.
TCONS_00139700	XLOC_024615	17	-	884	4	j	LOC100847522	j	gene-NC_037344.1:51542946..51662891	NONBTAT029209.1	.	bta-miR-12010;bta-miR-2357;bta-miR-320a	.	.
TCONS_00140013	XLOC_024655	17	-	698	2	j	P2RX4	j	gene-NC_037344.1:53925368..53941660	.	.	bta-miR-10169-3p;bta-miR-12032;bta-miR-12041;bta-miR-1284;bta-miR-2285t;bta-miR-2377;bta-miR-2406;bta-miR-2455;bta-miR-320a;bta-miR-3431;bta-miR-345-3p;bta-miR-432	.	.
TCONS_00140077	XLOC_024664	17	-	3112	2	o	HVCN1	o	gene-NC_037344.1:54503650..54536964	NONBTAT008725.2	.	bta-miR-10161-5p;bta-miR-11989;bta-miR-21-3p;bta-miR-2402;bta-miR-2415-3p;bta-miR-2443;bta-miR-3065;bta-miR-30e-5p;bta-miR-763;bta-miR-7857-3p	.	.
TCONS_00140235	XLOC_024682	17	-	640	2	u	.	u	.	NONBTAT020369.2	.	bta-miR-12013;bta-miR-424-5p	.	.
TCONS_00140243	XLOC_024684	17	-	434	2	o	PEBP1	o	gene-NC_037344.1:57077487..57084829	.	.	bta-miR-12049;bta-miR-2465;bta-miR-453;bta-miR-615	.	.
TCONS_00140250	XLOC_024686	17	-	1073	3	j	LOC112442042	j	gene-NC_037344.1:57220752..57230357	NONBTAT029674.1	.	bta-miR-107;bta-miR-11989;bta-miR-12017;bta-miR-139;bta-miR-2375;bta-miR-4680;bta-miR-497	.	.
TCONS_00140251	XLOC_024686	17	-	1045	3	j	LOC112442042	j	gene-NC_037344.1:57220752..57230357	NONBTAT029674.1	.	bta-miR-107;bta-miR-11974;bta-miR-11989;bta-miR-12017;bta-miR-12046;bta-miR-139;bta-miR-2375;bta-miR-4680;bta-miR-497	.	.
TCONS_00140296	XLOC_024700	17	-	576	4	j	LOC100848596	j	gene-NC_037344.1:59928207..60034528	NONBTAT008786.2	.	bta-miR-2285ag-3p;bta-miR-2305;bta-miR-2442	.	.
TCONS_00140297	XLOC_024700	17	-	576	4	j	LOC100848596	j	gene-NC_037344.1:59928207..60034528	NONBTAT008786.2	.	bta-miR-2285ag-3p;bta-miR-2305;bta-miR-2442	.	.
TCONS_00140298	XLOC_024700	17	-	797	5	j	LOC100848596	j	gene-NC_037344.1:59928207..60034528	NONBTAT008786.2	.	bta-miR-2285ag-3p;bta-miR-2305;bta-miR-2442	.	.
TCONS_00140299	XLOC_024700	17	-	621	3	j	LOC100848596	j	gene-NC_037344.1:59928207..60034528	NONBTAT008786.2	.	bta-miR-2285ag-3p;bta-miR-2305;bta-miR-2442	.	.
TCONS_00140305	XLOC_024705	17	-	904	3	u	.	=	gene-NC_037344.1:60854297..60859284	.	.	bta-miR-12060;bta-miR-2322-5p;bta-miR-2355-3p;bta-miR-2360;bta-miR-2447;bta-miR-370;bta-miR-423-5p;bta-miR-664a	.	.
TCONS_00140306	XLOC_024705	17	-	906	3	u	.	j	gene-NC_037344.1:60854297..60859284	.	.	bta-miR-12060;bta-miR-2322-5p;bta-miR-2360;bta-miR-2447;bta-miR-370;bta-miR-423-5p;bta-miR-664a	.	.
TCONS_00140307	XLOC_024705	17	-	893	3	u	.	j	gene-NC_037344.1:60854297..60859284	.	.	bta-miR-12017;bta-miR-12060;bta-miR-2322-5p;bta-miR-2360;bta-miR-2447;bta-miR-342;bta-miR-370;bta-miR-423-5p;bta-miR-664a	.	.
TCONS_00140308	XLOC_024705	17	-	496	2	u	.	j	gene-NC_037344.1:60854297..60859284	.	.	bta-miR-12017;bta-miR-2322-5p;bta-miR-342	.	.
TCONS_00140309	XLOC_024705	17	-	947	3	u	.	j	gene-NC_037344.1:60854297..60859284	.	.	bta-miR-12017;bta-miR-12060;bta-miR-2307;bta-miR-2322-5p;bta-miR-2360;bta-miR-2447;bta-miR-342;bta-miR-370;bta-miR-423-5p;bta-miR-664a	.	.
TCONS_00140310	XLOC_024706	17	-	458	2	u	.	j	gene-NC_037344.1:60950848..60982038	.	.	bta-miR-10176-5p;bta-miR-11975;bta-miR-11976;bta-miR-12048;bta-miR-3154	.	.
TCONS_00140471	XLOC_024727	17	-	376	2	o	ALDH2	o	gene-NC_037344.1:62300434..62326247	.	.	bta-miR-135b	.	.
TCONS_00140484	XLOC_024731	17	-	2606	3	j	LOC104974669	j	gene-NC_037344.1:62492635..62496748	NONBTAT030609.1	.	bta-miR-11981;bta-miR-11985;bta-miR-11986b;bta-miR-11999;bta-miR-12036;bta-miR-149-5p;bta-miR-2285cu;bta-miR-2428;bta-miR-2436-3p;bta-miR-28;bta-miR-3141;bta-miR-370;bta-miR-4449;bta-miR-504;bta-miR-615;bta-miR-6715;bta-miR-744	.	.
TCONS_00140485	XLOC_024731	17	-	3889	3	j	LOC104974669	j	gene-NC_037344.1:62492635..62496748	NONBTAT030609.1	.	bta-miR-11981;bta-miR-11985;bta-miR-11986b;bta-miR-11999;bta-miR-12005;bta-miR-12036;bta-miR-128;bta-miR-149-5p;bta-miR-2285bs;bta-miR-2285dl-3p;bta-miR-2412;bta-miR-2428;bta-miR-2436-3p;bta-miR-28;bta-miR-2891;bta-miR-3141;bta-miR-3600;bta-miR-370;bta-miR-4449;bta-miR-504;bta-miR-615;bta-miR-744	.	.
TCONS_00140486	XLOC_024731	17	-	2649	3	j	LOC104974669	j	gene-NC_037344.1:62492635..62496748	NONBTAT030609.1	.	bta-miR-11981;bta-miR-11985;bta-miR-11986b;bta-miR-11999;bta-miR-12036;bta-miR-149-5p;bta-miR-2285cu;bta-miR-2428;bta-miR-2436-3p;bta-miR-28;bta-miR-3141;bta-miR-365-5p;bta-miR-370;bta-miR-4449;bta-miR-504;bta-miR-615;bta-miR-6715;bta-miR-744	.	.
TCONS_00140488	XLOC_024731	17	-	2766	3	j	LOC104974669	j	gene-NC_037344.1:62492635..62496748	NONBTAT030609.1	.	bta-miR-11981;bta-miR-11985;bta-miR-11986b;bta-miR-11999;bta-miR-12036;bta-miR-149-5p;bta-miR-2285ay;bta-miR-2285cu;bta-miR-2428;bta-miR-2436-3p;bta-miR-28;bta-miR-3141;bta-miR-365-5p;bta-miR-370;bta-miR-4449;bta-miR-504;bta-miR-615;bta-miR-6715;bta-miR-744	.	PIT
TCONS_00140489	XLOC_024731	17	-	4099	3	j	LOC104974669	j	gene-NC_037344.1:62492635..62496748	NONBTAT028693.1	.	bta-miR-10165-5p;bta-miR-11981;bta-miR-11985;bta-miR-11999;bta-miR-12014;bta-miR-12015;bta-miR-12036;bta-miR-1301;bta-miR-148a;bta-miR-148b;bta-miR-149-5p;bta-miR-150;bta-miR-193b;bta-miR-2350;bta-miR-2387;bta-miR-2399-3p;bta-miR-2428;bta-miR-2436-3p;bta-miR-2453;bta-miR-2465;bta-miR-28;bta-miR-3141;bta-miR-370;bta-miR-412;bta-miR-4449;bta-miR-504;bta-miR-615;bta-miR-744;bta-miR-7863	.	.
TCONS_00140490	XLOC_024731	17	-	4864	3	j	LOC104974669	j	gene-NC_037344.1:62492635..62496748	NONBTAT028693.1	.	bta-miR-10165-5p;bta-miR-11981;bta-miR-11985;bta-miR-11999;bta-miR-12014;bta-miR-12015;bta-miR-12036;bta-miR-1301;bta-miR-148a;bta-miR-148b;bta-miR-149-5p;bta-miR-150;bta-miR-193b;bta-miR-2285cu;bta-miR-2350;bta-miR-2387;bta-miR-2399-3p;bta-miR-2428;bta-miR-2436-3p;bta-miR-2453;bta-miR-2465;bta-miR-28;bta-miR-3141;bta-miR-370;bta-miR-412;bta-miR-4449;bta-miR-504;bta-miR-615;bta-miR-6715;bta-miR-7…	.	.
TCONS_00140491	XLOC_024731	17	-	4862	3	j	LOC104974669	j	gene-NC_037344.1:62492635..62496748	NONBTAT028693.1	.	bta-miR-10165-5p;bta-miR-11981;bta-miR-11985;bta-miR-11999;bta-miR-12014;bta-miR-12015;bta-miR-12036;bta-miR-1301;bta-miR-148a;bta-miR-148b;bta-miR-149-5p;bta-miR-150;bta-miR-193b;bta-miR-2285cu;bta-miR-2350;bta-miR-2387;bta-miR-2399-3p;bta-miR-2428;bta-miR-2436-3p;bta-miR-2453;bta-miR-2465;bta-miR-28;bta-miR-3141;bta-miR-370;bta-miR-412;bta-miR-4449;bta-miR-504;bta-miR-615;bta-miR-6715;bta-miR-7…	.	.
TCONS_00140492	XLOC_024731	17	-	4701	2	j	LOC104974669	j	gene-NC_037344.1:62492635..62496748	NONBTAT028693.1	.	bta-miR-10165-5p;bta-miR-11981;bta-miR-11985;bta-miR-11999;bta-miR-12014;bta-miR-12015;bta-miR-12036;bta-miR-1301;bta-miR-148a;bta-miR-148b;bta-miR-149-5p;bta-miR-150;bta-miR-193b;bta-miR-2285cu;bta-miR-2350;bta-miR-2387;bta-miR-2399-3p;bta-miR-2428;bta-miR-2436-3p;bta-miR-2453;bta-miR-2465;bta-miR-28;bta-miR-3141;bta-miR-370;bta-miR-412;bta-miR-4449;bta-miR-504;bta-miR-615;bta-miR-6715;bta-miR-7…	.	.
TCONS_00140493	XLOC_024731	17	-	2377	3	j	LOC104974669	j	gene-NC_037344.1:62492635..62496748	.	.	bta-miR-11981;bta-miR-11985;bta-miR-11999;bta-miR-12036;bta-miR-149-5p;bta-miR-2285cu;bta-miR-2428;bta-miR-2436-3p;bta-miR-2441;bta-miR-28;bta-miR-3141;bta-miR-370;bta-miR-4449;bta-miR-504;bta-miR-615;bta-miR-6715;bta-miR-744	.	.
TCONS_00140628	XLOC_024747	17	-	2170	3	x	HNF1A	j	gene-NC_037344.1:63166597..63169891	NONBTAT028570.1	.	bta-miR-10173-5p;bta-miR-10175-5p;bta-miR-10185-5p;bta-miR-11979;bta-miR-149-3p;bta-miR-1842;bta-miR-2303;bta-miR-2305;bta-miR-2324;bta-miR-2330-5p;bta-miR-2340;bta-miR-2357;bta-miR-2387;bta-miR-2431-3p;bta-miR-2439-5p;bta-miR-2454-5p;bta-miR-2463;bta-miR-2486-5p;bta-miR-2888;bta-miR-671;bta-miR-7863	.	.
TCONS_00140629	XLOC_024747	17	-	1659	2	x	HNF1A	j	gene-NC_037344.1:63166597..63169891	NONBTAT028570.1	.	bta-miR-10173-5p;bta-miR-10175-5p;bta-miR-10185-5p;bta-miR-11979;bta-miR-149-3p;bta-miR-2303;bta-miR-2324;bta-miR-2330-5p;bta-miR-2340;bta-miR-2357;bta-miR-2387;bta-miR-2431-3p;bta-miR-2439-5p;bta-miR-2463;bta-miR-2486-5p;bta-miR-2888;bta-miR-7863	.	.
TCONS_00140930	XLOC_024781	17	-	615	3	j	TPST2	j	gene-NC_037344.1:66190044..66244540	.	.	bta-miR-10175-3p;bta-miR-1291;bta-miR-541	.	.
TCONS_00140964	XLOC_024788	17	-	1143	3	j	LOC104974692	j	gene-NC_037344.1:67130432..67132302	.	.	bta-miR-11990;bta-miR-2455;bta-miR-339a;bta-miR-339b;bta-miR-6526;bta-miR-6531;bta-miR-7863	.	.
TCONS_00141056	XLOC_024803	17	-	1130	2	j	AP1B1	j	gene-NC_037344.1:68598719..68647134	.	.	bta-miR-10178-5p;bta-miR-12035;bta-miR-12045;bta-miR-12051;bta-miR-1291;bta-miR-149-5p;bta-miR-2305;bta-miR-2350;bta-miR-2453;bta-miR-2454-3p;bta-miR-2467-3p;bta-miR-2904	.	.
TCONS_00141081	XLOC_024805	17	-	968	5	j	LOC100847257	j	gene-NC_037344.1:68674303..68684621	.	.	bta-miR-11975;bta-miR-11976;bta-miR-2376;bta-miR-2464-5p;bta-miR-2467-3p	.	.
TCONS_00141082	XLOC_024805	17	-	754	4	j	LOC100847257	j	gene-NC_037344.1:68674303..68684621	.	.	bta-miR-11975;bta-miR-11976;bta-miR-2376;bta-miR-2464-5p;bta-miR-2467-3p	.	.
TCONS_00141304	XLOC_024825	17	-	492	2	o	LOC112442059	o	gene-NC_037344.1:69694012..69697935	.	.	bta-miR-12038;bta-miR-12059;bta-miR-1291	.	.
TCONS_00141387	XLOC_024835	17	-	1023	3	j	PATZ1	j	gene-NC_037344.1:70125940..70143759	.	.	bta-miR-128;bta-miR-150;bta-miR-2285as;bta-miR-2320-5p;bta-miR-2406;bta-miR-2410;bta-miR-2442;bta-miR-615;bta-miR-6525	.	.
TCONS_00141388	XLOC_024835	17	-	1022	3	j	PATZ1	j	gene-NC_037344.1:70125940..70143759	.	.	bta-miR-128;bta-miR-150;bta-miR-2285as;bta-miR-2320-5p;bta-miR-2406;bta-miR-2410;bta-miR-2442;bta-miR-615;bta-miR-6525	.	.
TCONS_00141470	XLOC_024839	17	-	1144	2	u	.	=	gene-NC_037344.1:70478019..70481749	NONBTAT031342.1	.	bta-miR-11989;bta-miR-12025;bta-miR-12035;bta-miR-2459;bta-miR-2465;bta-miR-326;bta-miR-484;bta-miR-940	.	.
TCONS_00141495	XLOC_024857	17	-	959	2	j	ZNF70	=	gene-NC_037344.1:71211613..71219908	NONBTAT026662.2	.	bta-miR-11988;bta-miR-12022;bta-miR-2285ay;bta-miR-2285bj;bta-miR-2338;bta-miR-2461-5p;bta-miR-3154;bta-miR-449d;bta-miR-455-3p	.	.
[truncated: 1,088 more rows]
