# Supplementary material for: Exploring the Regulatory Potential of Long Non-Coding RNA in Feed Efficiency of Indicine Cattle
Source: Genes (Basel). 2020 Aug 25;11(9):997. doi: 10.3390/genes11090997 (PMC7565090; doi:10.3390/genes11090997)
Supplement: Supplementary file 1 [file genes-11-00997-s001.zip › SupplementaryFile4_lncRNA_QTL.txt]

lncRNA	Trait	QTL_ID
TCONS_00006521	Fat_thickness_at_the_12th_rib	10649
TCONS_00006522	Fat_thickness_at_the_12th_rib	10649
TCONS_00015370	Fat_thickness_at_the_12th_rib	1322
TCONS_00022218	Residual_feed_intake	5268
TCONS_00022218	Residual_feed_intake	5267
TCONS_00027608	Fat_thickness_at_the_12th_rib	15716
TCONS_00028218	Residual_feed_intake	5268
TCONS_00028218	Residual_feed_intake	5267
TCONS_00028218	Kidney_pelvic_and_heart_fat_percentage	1352
TCONS_00028219	Residual_feed_intake	5268
TCONS_00028219	Residual_feed_intake	5267
TCONS_00028219	Kidney_pelvic_and_heart_fat_percentage	1352
TCONS_00028495	Residual_feed_intake	5268
TCONS_00028495	Residual_feed_intake	5267
TCONS_00032445	Dry_matter_intake	10584
TCONS_00032445	Fat_thickness_at_the_12th_rib	11705
TCONS_00032445	Fat_thickness_at_the_12th_rib	10717
TCONS_00040537	Fat_thickness_at_the_12th_rib	20550
TCONS_00040537	Fat_thickness_at_the_12th_rib	20551
TCONS_00040537	Fat_thickness_at_the_12th_rib	20554
TCONS_00040537	Fat_thickness_at_the_12th_rib	20546
TCONS_00040537	Kidney_fat_weight	20549
TCONS_00040537	Kidney_fat_weight	20555
TCONS_00040537	Fat_thickness_at_the_12th_rib	10733
TCONS_00045668	Residual_feed_intake	21049
TCONS_00045668	Fat_thickness_at_the_12th_rib	20550
TCONS_00045668	Fat_thickness_at_the_12th_rib	20551
TCONS_00045668	Fat_thickness_at_the_12th_rib	20554
TCONS_00045668	Fat_thickness_at_the_12th_rib	20546
TCONS_00045668	Kidney_fat_weight	20549
TCONS_00045668	Kidney_fat_weight	20555
TCONS_00045668	Fat_thickness_at_the_12th_rib	1362
TCONS_00051404	Residual_feed_intake	5272
TCONS_00051404	Kidney_pelvic_and_heart_fat_percentage	12153
TCONS_00051406	Residual_feed_intake	5272
TCONS_00051406	Kidney_pelvic_and_heart_fat_percentage	12153
TCONS_00053912	Fat_thickness_at_the_12th_rib	24647
TCONS_00053912	Kidney_fat_weight	12161
TCONS_00053912	Kidney_pelvic_and_heart_fat_percentage	12153
TCONS_00059814	Residual_feed_intake	5275
TCONS_00059814	Residual_feed_intake	5274
TCONS_00059814	Kidney_pelvic_and_heart_fat_percentage	4866
TCONS_00061315	Fat_thickness_at_the_12th_rib	10804
TCONS_00062811	Dry_matter_intake	56469
TCONS_00062811	Fat_thickness_at_the_12th_rib	15728
TCONS_00064059	Residual_feed_intake	5275
TCONS_00064059	Residual_feed_intake	5274
TCONS_00064059	Kidney_pelvic_and_heart_fat_percentage	4866
TCONS_00064224	Residual_feed_intake	5275
TCONS_00064224	Residual_feed_intake	5274
TCONS_00064224	Kidney_pelvic_and_heart_fat_percentage	4866
TCONS_00065193	Residual_feed_intake	5275
TCONS_00065193	Residual_feed_intake	5274
TCONS_00065193	Kidney_pelvic_and_heart_fat_percentage	4866
TCONS_00065195	Residual_feed_intake	5275
TCONS_00065195	Residual_feed_intake	5274
TCONS_00065195	Kidney_pelvic_and_heart_fat_percentage	4866
TCONS_00065862	Lean_meat_yield	37044
TCONS_00065862	Lean_meat_yield	37004
TCONS_00065862	Lean_meat_yield	36986
TCONS_00065862	Lean_meat_yield	36930
TCONS_00065862	Lean_meat_yield	36916
TCONS_00065862	Lean_meat_yield	36913
TCONS_00065862	Lean_meat_yield	36912
TCONS_00065862	Lean_meat_yield	36902
TCONS_00065862	Lean_meat_yield	36893
TCONS_00065862	Lean_meat_yield	36878
TCONS_00065862	Lean_meat_yield	36870
TCONS_00065862	Lean_meat_yield	37054
TCONS_00065862	Lean_meat_yield	37059
TCONS_00065862	Lean_meat_yield	37060
TCONS_00065862	Lean_meat_yield	36728
TCONS_00065862	Lean_meat_yield	36730
TCONS_00065862	Lean_meat_yield	36732
TCONS_00065862	Lean_meat_yield	37209
TCONS_00065862	Lean_meat_yield	37191
TCONS_00065862	Lean_meat_yield	37181
TCONS_00065862	Lean_meat_yield	37167
TCONS_00065862	Lean_meat_yield	37141
TCONS_00065862	Lean_meat_yield	37100
TCONS_00065862	Lean_meat_yield	37087
TCONS_00065862	Lean_meat_yield	37077
TCONS_00065862	Lean_meat_yield	36819
TCONS_00065862	Fat_thickness_at_the_12th_rib	1327
TCONS_00072894	Fat_thickness_at_the_12th_rib	2548
TCONS_00072894	Fat_thickness_at_the_12th_rib	2546
TCONS_00083779	Fat_thickness_at_the_12th_rib	20451
TCONS_00093659	Residual_feed_intake	5281
TCONS_00093659	Lean_meat_yield	20463
TCONS_00093659	Fat_thickness_at_the_12th_rib	20284
TCONS_00093659	Fat_thickness_at_the_12th_rib	10892
TCONS_00093659	Kidney_pelvic_and_heart_fat_percentage	15732
TCONS_00116008	Fat_thickness_at_the_12th_rib	1332
TCONS_00116172	Residual_feed_intake	56461
TCONS_00116172	Fat_thickness_at_the_12th_rib	10957
TCONS_00116172	Fat_thickness_at_the_12th_rib	1370
TCONS_00116181	Residual_feed_intake	56461
TCONS_00116405	Residual_feed_intake	56461
TCONS_00116405	Fat_thickness_at_the_12th_rib	10961
TCONS_00119451	Residual_feed_intake	56461
TCONS_00119451	Residual_feed_intake	20842
TCONS_00119451	Residual_feed_intake	20843
TCONS_00119451	Residual_feed_intake	20844
TCONS_00119451	Residual_feed_intake	20845
TCONS_00119451	Residual_feed_intake	20846
TCONS_00119451	Residual_feed_intake	20847
TCONS_00119451	Fat_thickness_at_the_12th_rib	20861
TCONS_00119451	Fat_thickness_at_the_12th_rib	20860
TCONS_00119451	Fat_thickness_at_the_12th_rib	20859
TCONS_00119451	Fat_thickness_at_the_12th_rib	20858
TCONS_00119451	Fat_thickness_at_the_12th_rib	20857
TCONS_00119451	Fat_thickness_at_the_12th_rib	20856
TCONS_00119451	Fat_thickness_at_the_12th_rib	20855
TCONS_00119451	Fat_thickness_at_the_12th_rib	20854
TCONS_00119451	Subcutaneous_rump_fat_thickness	20874
TCONS_00119451	Subcutaneous_rump_fat_thickness	20875
TCONS_00119451	Subcutaneous_rump_fat_thickness	20876
TCONS_00119463	Residual_feed_intake	56461
TCONS_00119463	Residual_feed_intake	20842
TCONS_00119463	Residual_feed_intake	20843
TCONS_00119463	Residual_feed_intake	20844
TCONS_00119463	Residual_feed_intake	20845
TCONS_00119463	Residual_feed_intake	20846
TCONS_00119463	Residual_feed_intake	20847
TCONS_00119463	Fat_thickness_at_the_12th_rib	20861
TCONS_00119463	Fat_thickness_at_the_12th_rib	20860
TCONS_00119463	Fat_thickness_at_the_12th_rib	20859
TCONS_00119463	Fat_thickness_at_the_12th_rib	20858
TCONS_00119463	Fat_thickness_at_the_12th_rib	20857
TCONS_00119463	Fat_thickness_at_the_12th_rib	20856
TCONS_00119463	Fat_thickness_at_the_12th_rib	20855
TCONS_00119463	Fat_thickness_at_the_12th_rib	20854
TCONS_00119463	Subcutaneous_rump_fat_thickness	20874
TCONS_00119463	Subcutaneous_rump_fat_thickness	20875
TCONS_00119463	Subcutaneous_rump_fat_thickness	20876
TCONS_00128551	Residual_feed_intake	21074
TCONS_00128697	Lean_meat_yield	36803
TCONS_00128697	Lean_meat_yield	36861
TCONS_00128697	Lean_meat_yield	36918
TCONS_00128697	Lean_meat_yield	36936
TCONS_00128697	Lean_meat_yield	37028
TCONS_00128697	Lean_meat_yield	37030
TCONS_00128697	Lean_meat_yield	37033
TCONS_00128697	Lean_meat_yield	37042
TCONS_00128697	Lean_meat_yield	37051
TCONS_00128697	Lean_meat_yield	37065
TCONS_00128697	Lean_meat_yield	37144
TCONS_00128697	Lean_meat_yield	37156
TCONS_00128697	Lean_meat_yield	37158
TCONS_00128934	Kidney_pelvic_and_heart_fat_percentage	1354
TCONS_00140488	Fat_thickness_at_the_12th_rib	24654
TCONS_00142880	Residual_feed_intake	5293
TCONS_00142880	Residual_feed_intake	5294
TCONS_00149966	Dry_matter_intake	5296
TCONS_00149966	Kidney_pelvic_and_heart_fat_percentage	11714
TCONS_00153695	Residual_feed_intake	5297
TCONS_00154980	Residual_feed_intake	5297
TCONS_00157315	Residual_feed_intake	4383
TCONS_00159584	Residual_feed_intake	5297
TCONS_00159585	Residual_feed_intake	5297
TCONS_00167041	Kidney_pelvic_and_heart_fat_percentage	12157
TCONS_00167041	Fat_thickness_at_the_12th_rib	20540
TCONS_00167041	Fat_thickness_at_the_12th_rib	20542
TCONS_00167041	Subcutaneous_rump_fat_thickness	20735
TCONS_00167041	Subcutaneous_rump_fat_thickness	20736
TCONS_00171719	Fat_thickness_at_the_12th_rib	11118
TCONS_00171940	Fat_thickness_at_the_12th_rib	11118
TCONS_00178323	Residual_feed_intake	5302
TCONS_00178323	Residual_feed_intake	5301
TCONS_00182439	Residual_feed_intake	5303
TCONS_00182439	Residual_feed_intake	5304
TCONS_00182439	Fat_thickness_at_the_12th_rib	11172
TCONS_00185398	Residual_feed_intake	5303
TCONS_00185398	Residual_feed_intake	5304
TCONS_00185398	Fat_thickness_at_the_12th_rib	11172
TCONS_00188391	Feed_conversion_ratio	5308
TCONS_00190543	Feed_conversion_ratio	5308
TCONS_00193324	Residual_feed_intake	21094
TCONS_00193324	Residual_feed_intake	21093
TCONS_00198904	Residual_feed_intake	5314
TCONS_00202748	Fat_thickness_at_the_12th_rib	11261
TCONS_00203516	Fat_thickness_at_the_12th_rib	11250
